# Supplementary material for: Probable human origin of the SARS-CoV-2 polybasic furin cleavage motif
Source: BMC Genom Data. 2023 Nov 21;24:71. doi: 10.1186/s12863-023-01169-8 (PMC10664542; doi:10.1186/s12863-023-01169-8)
Supplement: Supplementary file 1 — Additional file 1: Table 1S. NCBI human mRNA RefSeq transcripts matching the CTCCTCGGCGGG SARS-CoV-2 S gene insert. [file 12863_2023_1169_MOESM1_ESM.xlsx]

## Sheet: AR_BMC_Genomic_Data_Manuscript_
Table 1S.	NCBI human mRNA RefSeq transcripts matching the CTCCTCGGCGGG SARS-CoV-2 S gene insert
Transcript position	mRNA RefSeq transcript GenBank accession and title
CTCCTCGGCGGG-2921	NM_000466.3 Homo sapiens peroxisomal biogenesis factor 1 (PEX1), transcript variant 1, mRNA
CTCCTCGGCGGG-1643	NM_001099289.3 Homo sapiens SH3 domain containing ring finger 3 (SH3RF3), mRNA
CTCCTCGGCGGG-869	NM_001145873.1 Homo sapiens CD8 subunit alpha (CD8A), transcript variant 3, mRNA
CTCCTCGGCGGG-3430	NM_001164665.2 Homo sapiens KIAA1549 (KIAA1549), transcript variant 2, mRNA
CTCCTCGGCGGG-2750	NM_001282677.2 Homo sapiens peroxisomal biogenesis factor 1 (PEX1), transcript variant 2, mRNA
CTCCTCGGCGGG-2956	NM_001282678.2 Homo sapiens peroxisomal biogenesis factor 1 (PEX1), transcript variant 3, mRNA
CTCCTCGGCGGG-853	NM_001291291.2 Homo sapiens MISP family member 3 (MISP3), transcript variant 1, mRNA
CTCCTCGGCGGG-279	NM_001321708.2 Homo sapiens diacylglycerol kinase iota (DGKI), transcript variant 2, mRNA
CTCCTCGGCGGG-145	NM_001321710.2 Homo sapiens diacylglycerol kinase iota (DGKI), transcript variant 4, mRNA
CTCCTCGGCGGG-7	NM_001372056.1 Homo sapiens ephrin B2 (EFNB2), transcript variant 2, mRNA
CTCCTCGGCGGG-7	NM_001372057.1 Homo sapiens ephrin B2 (EFNB2), transcript variant 3, mRNA
CTCCTCGGCGGG-7	NM_001372058.1 Homo sapiens ephrin B2 (EFNB2), transcript variant 4, mRNA
CTCCTCGGCGGG-851	NM_001382698.1 Homo sapiens CD8 subunit alpha (CD8A), transcript variant 5, mRNA
CTCCTCGGCGGG-279	NM_001388092.1 Homo sapiens diacylglycerol kinase iota (DGKI), transcript variant 5, mRNA
CTCCTCGGCGGG-853	NM_001393577.1 Homo sapiens MISP family member 3 (MISP3), transcript variant 3, mRNA
CTCCTCGGCGGG-7	NM_004093.4 Homo sapiens ephrin B2 (EFNB2), transcript variant 1, mRNA
CTCCTCGGCGGG-118	NM_004637.6 Homo sapiens RAB7A, member RAS oncogene family (RAB7A), mRNA
CTCCTCGGCGGG-169	NM_004717.3 Homo sapiens diacylglycerol kinase iota (DGKI), transcript variant 1, mRNA
CTCCTCGGCGGG-307	NM_006843.3 Homo sapiens serine dehydratase (SDS), mRNA
CTCCTCGGCGGG-187	NM_016085.5 Homo sapiens all-trans retinoic acid induced differentiation factor (ATRAID), transcript variant 1, mRNA
CTCCTCGGCGGG-3430	NM_020910.3 Homo sapiens KIAA1549 (KIAA1549), transcript variant 1, mRNA
CTCCTCGGCGGG-1032	NM_021620.4 Homo sapiens PR/SET domain 13 (PRDM13), mRNA
CTCCTCGGCGGG-36	NM_022831.4 Homo sapiens axin interactor, dorsalization associated (AIDA), mRNA
CTCCTCGGCGGG-2215	NM_171999.4 Homo sapiens spalt like transcription factor 3 (SALL3), mRNA
CTCCTCGGCGGG-279	NR_027353.2 Homo sapiens CD8 subunit alpha (CD8A), transcript variant 4, non-coding RNA
CTCCTCGGCGGG-853	NR_111941.2 Homo sapiens MISP family member 3 (MISP3), transcript variant 2, non-coding RNA
CTCCTCGGCGGG-1422	NR_168478.1 Homo sapiens CD8 subunit alpha (CD8A), transcript variant 6, non-coding RNA
CTCCTCGGCGGG-1268	NR_168480.1 Homo sapiens CD8 subunit alpha (CD8A), transcript variant 7, non-coding RNA
CTCCTCGGCGGG-1643	XM_011511109.3 PREDICTED: Homo sapiens SH3 domain containing ring finger 3 (SH3RF3), transcript variant X1, mRNA
CTCCTCGGCGGG-1108	XM_011511110.3 PREDICTED: Homo sapiens SH3 domain containing ring finger 3 (SH3RF3), transcript variant X3, mRNA
CTCCTCGGCGGG-4	XM_011537323.4 PREDICTED: Homo sapiens exocyst complex component 3 like 4 (EXOC3L4), transcript variant X1, mRNA
CTCCTCGGCGGG-4	XM_011537324.3 PREDICTED: Homo sapiens exocyst complex component 3 like 4 (EXOC3L4), transcript variant X2, mRNA
CTCCTCGGCGGG-2921	XM_047420472.1 PREDICTED: Homo sapiens peroxisomal biogenesis factor 1 (PEX1), transcript variant X1, mRNA
CTCCTCGGCGGG-1255	XM_047420473.1 PREDICTED: Homo sapiens peroxisomal biogenesis factor 1 (PEX1), transcript variant X2, mRNA
CTCCTCGGCGGG-279	XM_047421020.1 PREDICTED: Homo sapiens diacylglycerol kinase iota (DGKI), transcript variant X1, mRNA
CTCCTCGGCGGG-279	XM_047421021.1 PREDICTED: Homo sapiens diacylglycerol kinase iota (DGKI), transcript variant X2, mRNA
CTCCTCGGCGGG-279	XM_047421022.1 PREDICTED: Homo sapiens diacylglycerol kinase iota (DGKI), transcript variant X3, mRNA
CTCCTCGGCGGG-279	XM_047421023.1 PREDICTED: Homo sapiens diacylglycerol kinase iota (DGKI), transcript variant X4, mRNA
CTCCTCGGCGGG-36	XM_047428100.1 PREDICTED: Homo sapiens axin interactor, dorsalization associated (AIDA), transcript variant X1, mRNA
CTCCTCGGCGGG-4	XM_047431922.1 PREDICTED: Homo sapiens exocyst complex component 3 like 4 (EXOC3L4), transcript variant X10, mRNA
CTCCTCGGCGGG-1603	XM_047444144.1 PREDICTED: Homo sapiens SH3 domain containing ring finger 3 (SH3RF3), transcript variant X2, mRNA
