# Supplementary material for: Probable human origin of the SARS-CoV-2 polybasic furin cleavage motif
Source: BMC Genom Data. 2023 Nov 21;24:71. doi: 10.1186/s12863-023-01169-8 (PMC10664542; doi:10.1186/s12863-023-01169-8)
Supplement: Supplementary file 2 — Additional file 2: Table 2S. NCBI human mRNA RefSeq transcripts matching the TCCTCGGCGGGC SARS-CoV-2 S gene insert. [file 12863_2023_1169_MOESM2_ESM.xlsx]

## Sheet: AR_BMC_Genomic_Data_Manuscript_
Table 2S.	NCBI human mRNA RefSeq transcripts matching the TCCTCGGCGGGC SARS-CoV-2 S gene insert
Transcript position	mRNA RefSeq transcript GenBank accession and title
TCCTCGGCGGGC-106	NM_001001935.3 Homo sapiens ATP synthase F1 subunit alpha (ATP5F1A), transcript variant 4, mRNA; nuclear gene for mitochondrial product
TCCTCGGCGGGC-180	NM_001001937.2 Homo sapiens ATP synthase F1 subunit alpha (ATP5F1A), transcript variant 1, mRNA; nuclear gene for mitochondrial product
TCCTCGGCGGGC-106	NM_001257334.2 Homo sapiens ATP synthase F1 subunit alpha (ATP5F1A), transcript variant 3, mRNA; nuclear gene for mitochondrial product
TCCTCGGCGGGC-106	NM_001257335.2 Homo sapiens ATP synthase F1 subunit alpha (ATP5F1A), transcript variant 5, mRNA; nuclear gene for mitochondrial product
TCCTCGGCGGGC-253	NM_001303447.2 Homo sapiens thioredoxin domain containing 11 (TXNDC11), transcript variant 1, mRNA
TCCTCGGCGGGC-253	NM_001324022.2 Homo sapiens thioredoxin domain containing 11 (TXNDC11), transcript variant 3, mRNA
TCCTCGGCGGGC-253	NM_001324024.2 Homo sapiens thioredoxin domain containing 11 (TXNDC11), transcript variant 4, mRNA
TCCTCGGCGGGC-253	NM_001324025.2 Homo sapiens thioredoxin domain containing 11 (TXNDC11), transcript variant 5, mRNA
TCCTCGGCGGGC-5	NM_001371914.2 Homo sapiens mediator of cell motility 1 (MEMO1), transcript variant 9, mRNA
TCCTCGGCGGGC-5	NM_001371916.2 Homo sapiens mediator of cell motility 1 (MEMO1), transcript variant 12, mRNA
TCCTCGGCGGGC-106	NM_004046.6 Homo sapiens ATP synthase F1 subunit alpha (ATP5F1A), transcript variant 2, mRNA; nuclear gene for mitochondrial product
TCCTCGGCGGGC-308	NM_006843.3 Homo sapiens serine dehydratase (SDS), mRNA
TCCTCGGCGGGC-253	NM_015914.7 Homo sapiens thioredoxin domain containing 11 (TXNDC11), transcript variant 2, mRNA
TCCTCGGCGGGC-188	NM_016085.5 Homo sapiens all-trans retinoic acid induced differentiation factor (ATRAID), transcript variant 1, mRNA
TCCTCGGCGGGC-2216	NM_171999.4 Homo sapiens spalt like transcription factor 3 (SALL3), mRNA
TCCTCGGCGGGC-152	NR_046383.1 Homo sapiens ALDH1L1 antisense RNA 2 (ALDH1L1-AS2), long non-coding RNA
TCCTCGGCGGGC-253	NR_136671.2 Homo sapiens thioredoxin domain containing 11 (TXNDC11), transcript variant 6, non-coding RNA
TCCTCGGCGGGC-253	NR_136672.2 Homo sapiens thioredoxin domain containing 11 (TXNDC11), transcript variant 7, non-coding RNA
TCCTCGGCGGGC-253	NR_136673.2 Homo sapiens thioredoxin domain containing 11 (TXNDC11), transcript variant 8, non-coding RNA
TCCTCGGCGGGC-253	NR_136674.2 Homo sapiens thioredoxin domain containing 11 (TXNDC11), transcript variant 9, non-coding RNA
TCCTCGGCGGGC-408	XM_006722018.4 PREDICTED: Homo sapiens endo-beta-N-acetylglucosaminidase (ENGASE), transcript variant X14, mRNA
TCCTCGGCGGGC-253	XM_011522515.3 PREDICTED: Homo sapiens thioredoxin domain containing 11 (TXNDC11), transcript variant X1, mRNA
TCCTCGGCGGGC-5	XM_011537323.4 PREDICTED: Homo sapiens exocyst complex component 3 like 4 (EXOC3L4), transcript variant X1, mRNA
TCCTCGGCGGGC-5	XM_011537324.3 PREDICTED: Homo sapiens exocyst complex component 3 like 4 (EXOC3L4), transcript variant X2, mRNA
TCCTCGGCGGGC-5	XM_047431922.1 PREDICTED: Homo sapiens exocyst complex component 3 like 4 (EXOC3L4), transcript variant X10, mRNA
TCCTCGGCGGGC-417	XR_007065431.1 PREDICTED: Homo sapiens endo-beta-N-acetylglucosaminidase (ENGASE), transcript variant X15, misc_RNA
TCCTCGGCGGGC-128	XR_007065432.1 PREDICTED: Homo sapiens endo-beta-N-acetylglucosaminidase (ENGASE), transcript variant X16, misc_RNA
