# Supplementary material for: Probable human origin of the SARS-CoV-2 polybasic furin cleavage motif
Source: BMC Genom Data. 2023 Nov 21;24:71. doi: 10.1186/s12863-023-01169-8 (PMC10664542; doi:10.1186/s12863-023-01169-8)
Supplement: Supplementary file 3 — Additional file 3: Table 3S. NCBI human mRNA RefSeq transcripts matching the CCCGCCGAGGAG SARS-CoV-2 S gene insert. [file 12863_2023_1169_MOESM3_ESM.xlsx]

## Sheet: AR_BMC_Genomic_Data_Manuscript_
Table 3S.	NCBI human mRNA RefSeq transcripts matching the CCCGCCGAGGAG SARS-CoV-2 S gene insert
Transcript position	mRNA RefSeq transcript GenBank accession and title
CCCGCCGAGGAG-1518	NM_001003698.4 Homo sapiens ras responsive element binding protein 1 (RREB1), transcript variant 3, mRNA
CCCGCCGAGGAG-1518	NM_001003699.4 Homo sapiens ras responsive element binding protein 1 (RREB1), transcript variant 1, mRNA
CCCGCCGAGGAG-1518	NM_001003700.2 Homo sapiens ras responsive element binding protein 1 (RREB1), transcript variant 4, mRNA
CCCGCCGAGGAG-1350	NM_001014443.3 Homo sapiens ubiquitin specific peptidase 21 (USP21), transcript variant 3, mRNA
CCCGCCGAGGAG-727	NM_001024940.3 Homo sapiens tripartite motif containing 17 (TRIM17), transcript variant 2, mRNA
CCCGCCGAGGAG-1631	NM_001037814.1 Homo sapiens GRB2 associated binding protein family member 4 (GAB4), transcript variant 1, mRNA
CCCGCCGAGGAG-1649	NM_001080461.3 Homo sapiens UNC homeobox (UNCX), mRNA
CCCGCCGAGGAG-2004	NM_001113361.2 Homo sapiens TBC1 domain family member 14 (TBC1D14), transcript variant 2, mRNA
CCCGCCGAGGAG-1245	NM_001113363.2 Homo sapiens TBC1 domain family member 14 (TBC1D14), transcript variant 3, mRNA
CCCGCCGAGGAG-429	NM_001114094.2 Homo sapiens B cell linker (BLNK), transcript variant 2, mRNA
CCCGCCGAGGAG-879	NM_001134855.2 Homo sapiens tripartite motif containing 17 (TRIM17), transcript variant 4, mRNA
CCCGCCGAGGAG-1444	NM_001168344.2 Homo sapiens ras responsive element binding protein 1 (RREB1), transcript variant 2, mRNA
CCCGCCGAGGAG-61	NM_001199563.2 Homo sapiens blood vessel epicardial substance (BVES), transcript variant C, mRNA
CCCGCCGAGGAG-547	NM_001204760.2 Homo sapiens tolloid like 1 (TLL1), transcript variant 2, mRNA
CCCGCCGAGGAG-913	NM_001258328.4 Homo sapiens Rho GTPase activating protein 45 (ARHGAP45), transcript variant 2, mRNA
CCCGCCGAGGAG-429	NM_001258440.2 Homo sapiens B cell linker (BLNK), transcript variant 3, mRNA
CCCGCCGAGGAG-429	NM_001258441.2 Homo sapiens B cell linker (BLNK), transcript variant 4, mRNA
CCCGCCGAGGAG-429	NM_001258442.2 Homo sapiens B cell linker (BLNK), transcript variant 5, mRNA
CCCGCCGAGGAG-526	NM_001282335.3 Homo sapiens Rho GTPase activating protein 45 (ARHGAP45), transcript variant 4, mRNA
CCCGCCGAGGAG-1161	NM_001286805.2 Homo sapiens TBC1 domain family member 14 (TBC1D14), transcript variant 4, mRNA
CCCGCCGAGGAG-189	NM_001287135.2 Homo sapiens cyclin dependent kinase 14 (CDK14), transcript variant 1, mRNA
CCCGCCGAGGAG-2602	NM_001297669.3 Homo sapiens ral guanine nucleotide dissociation stimulator like 1 (RGL1), transcript variant 2, mRNA
CCCGCCGAGGAG-2492	NM_001297670.3 Homo sapiens ral guanine nucleotide dissociation stimulator like 1 (RGL1), transcript variant 3, mRNA
CCCGCCGAGGAG-2251	NM_001297671.3 Homo sapiens ral guanine nucleotide dissociation stimulator like 1 (RGL1), transcript variant 4, mRNA
CCCGCCGAGGAG-2164	NM_001297672.3 Homo sapiens ral guanine nucleotide dissociation stimulator like 1 (RGL1), transcript variant 5, mRNA
CCCGCCGAGGAG-1297	NM_001319847.2 Homo sapiens ubiquitin specific peptidase 21 (USP21), transcript variant 4, mRNA
CCCGCCGAGGAG-1209	NM_001319848.2 Homo sapiens ubiquitin specific peptidase 21 (USP21), transcript variant 5, mRNA
CCCGCCGAGGAG-885	NM_001321232.2 Homo sapiens Rho GTPase activating protein 45 (ARHGAP45), transcript variant 5, mRNA
CCCGCCGAGGAG-1398	NM_001330638.2 Homo sapiens TBC1 domain family member 14 (TBC1D14), transcript variant 5, mRNA
CCCGCCGAGGAG-776	NM_001348758.2 Homo sapiens chromosome 2 open reading frame 42 (C2orf42), transcript variant 1, mRNA
CCCGCCGAGGAG-226	NM_001363371.2 Homo sapiens CWC15 spliceosome associated protein homolog (CWC15), transcript variant 1, mRNA
CCCGCCGAGGAG-226	NM_001363372.2 Homo sapiens CWC15 spliceosome associated protein homolog (CWC15), transcript variant 2, mRNA
CCCGCCGAGGAG-1172	NM_001366857.1 Homo sapiens GRB2 associated binding protein family member 4 (GAB4), transcript variant 2, mRNA
CCCGCCGAGGAG-4557	NM_001378188.1 Homo sapiens coiled-coil domain containing 187 (CCDC187), transcript variant 3, mRNA
CCCGCCGAGGAG-1896	NM_001379261.1 Homo sapiens component of oligomeric golgi complex 8 (COG8), transcript variant 3, mRNA
CCCGCCGAGGAG-1755	NM_001379262.1 Homo sapiens component of oligomeric golgi complex 8 (COG8), transcript variant 4, mRNA
CCCGCCGAGGAG-1794	NM_001379263.1 Homo sapiens component of oligomeric golgi complex 8 (COG8), transcript variant 5, mRNA
CCCGCCGAGGAG-1755	NM_001379264.1 Homo sapiens component of oligomeric golgi complex 8 (COG8), transcript variant 8, mRNA
CCCGCCGAGGAG-667	NM_001394.7 Homo sapiens dual specificity phosphatase 4 (DUSP4), transcript variant 1, mRNA
CCCGCCGAGGAG-1873	NM_003249.5 Homo sapiens thimet oligopeptidase 1 (THOP1), mRNA
CCCGCCGAGGAG-776	NM_004327.4 Homo sapiens BCR activator of RhoGEF and GTPase (BCR), transcript variant 1, mRNA
CCCGCCGAGGAG-2797	NM_005157.6 Homo sapiens ABL proto-oncogene 1, non-receptor tyrosine kinase (ABL1), transcript variant a, mRNA
CCCGCCGAGGAG-3938	NM_007313.3 Homo sapiens ABL proto-oncogene 1, non-receptor tyrosine kinase (ABL1), transcript variant b, mRNA
CCCGCCGAGGAG-1037	NM_012292.5 Homo sapiens Rho GTPase activating protein 45 (ARHGAP45), transcript variant 1, mRNA
CCCGCCGAGGAG-547	NM_012464.5 Homo sapiens tolloid like 1 (TLL1), transcript variant 1, mRNA
CCCGCCGAGGAG-1209	NM_012475.5 Homo sapiens ubiquitin specific peptidase 21 (USP21), transcript variant 1, mRNA
CCCGCCGAGGAG-429	NM_013314.4 Homo sapiens B cell linker (BLNK), transcript variant 1, mRNA
CCCGCCGAGGAG-821	NM_013962.3 Homo sapiens neuregulin 1 (NRG1), transcript variant GGF2, mRNA
CCCGCCGAGGAG-2603	NM_015149.6 Homo sapiens ral guanine nucleotide dissociation stimulator like 1 (RGL1), transcript variant 1, mRNA
CCCGCCGAGGAG-4884	NM_015254.4 Homo sapiens kinesin family member 13B (KIF13B), mRNA
CCCGCCGAGGAG-763	NM_016102.4 Homo sapiens tripartite motif containing 17 (TRIM17), transcript variant 1, mRNA
CCCGCCGAGGAG-2090	NM_020773.3 Homo sapiens TBC1 domain family member 14 (TBC1D14), transcript variant 1, mRNA
CCCGCCGAGGAG-776	NM_021574.3 Homo sapiens BCR activator of RhoGEF and GTPase (BCR), transcript variant 2, mRNA
CCCGCCGAGGAG-43	NM_031866.3 Homo sapiens frizzled class receptor 8 (FZD8), mRNA
CCCGCCGAGGAG-1755	NM_032382.5 Homo sapiens component of oligomeric golgi complex 8 (COG8), transcript variant 1, mRNA
CCCGCCGAGGAG-427	NM_080825.4 Homo sapiens chromosome 20 open reading frame 144 (C20orf144), mRNA
CCCGCCGAGGAG-239	NR_024337.2 Homo sapiens SERTAD4 antisense RNA 1 (SERTAD4-AS1), long non-coding RNA
CCCGCCGAGGAG-429	NR_047680.2 Homo sapiens B cell linker (BLNK), transcript variant 6, non-coding RNA
CCCGCCGAGGAG-434	NR_047681.2 Homo sapiens B cell linker (BLNK), transcript variant 7, non-coding RNA
CCCGCCGAGGAG-429	NR_047682.2 Homo sapiens B cell linker (BLNK), transcript variant 8, non-coding RNA
CCCGCCGAGGAG-429	NR_047683.2 Homo sapiens B cell linker (BLNK), transcript variant 9, non-coding RNA
CCCGCCGAGGAG-2446	NR_159481.1 Homo sapiens GRB2 associated binding protein family member 4 (GAB4), transcript variant 3, non-coding RNA
CCCGCCGAGGAG-2018	XM_005247986.4 PREDICTED: Homo sapiens TBC1 domain family member 14 (TBC1D14), transcript variant X5, mRNA
CCCGCCGAGGAG-4821	XM_005273458.2 PREDICTED: Homo sapiens kinesin family member 13B (KIF13B), transcript variant X3, mRNA
CCCGCCGAGGAG-915	XM_006711779.4 PREDICTED: Homo sapiens tripartite motif containing 17 (TRIM17), transcript variant X2, mRNA
CCCGCCGAGGAG-2316	XM_006713895.4 PREDICTED: Homo sapiens TBC1 domain family member 14 (TBC1D14), transcript variant X4, mRNA
CCCGCCGAGGAG-2713	XM_011509339.4 PREDICTED: Homo sapiens ral guanine nucleotide dissociation stimulator like 1 (RGL1), transcript variant X1, mRNA
CCCGCCGAGGAG-2348	XM_011509341.2 PREDICTED: Homo sapiens ral guanine nucleotide dissociation stimulator like 1 (RGL1), transcript variant X3, mRNA
CCCGCCGAGGAG-2192	XM_011513507.4 PREDICTED: Homo sapiens TBC1 domain family member 14 (TBC1D14), transcript variant X1, mRNA
CCCGCCGAGGAG-2106	XM_011513508.2 PREDICTED: Homo sapiens TBC1 domain family member 14 (TBC1D14), transcript variant X2, mRNA
CCCGCCGAGGAG-1347	XM_011513513.3 PREDICTED: Homo sapiens TBC1 domain family member 14 (TBC1D14), transcript variant X11, mRNA
CCCGCCGAGGAG-885	XM_011527858.1 PREDICTED: Homo sapiens Rho GTPase activating protein 45 (ARHGAP45), transcript variant X2, mRNA
CCCGCCGAGGAG-3334	XM_011528228.3 PREDICTED: Homo sapiens thimet oligopeptidase 1 (THOP1), transcript variant X1, mRNA
CCCGCCGAGGAG-1007	XM_011544209.4 PREDICTED: Homo sapiens tripartite motif containing 17 (TRIM17), transcript variant X4, mRNA
CCCGCCGAGGAG-879	XM_011544210.4 PREDICTED: Homo sapiens tripartite motif containing 17 (TRIM17), transcript variant X3, mRNA
CCCGCCGAGGAG-801	XM_011544211.4 PREDICTED: Homo sapiens tripartite motif containing 17 (TRIM17), transcript variant X6, mRNA
CCCGCCGAGGAG-4947	XM_011544457.2 PREDICTED: Homo sapiens kinesin family member 13B (KIF13B), transcript variant X1, mRNA
CCCGCCGAGGAG-4884	XM_011544458.2 PREDICTED: Homo sapiens kinesin family member 13B (KIF13B), transcript variant X2, mRNA
CCCGCCGAGGAG-4959	XM_011544459.4 PREDICTED: Homo sapiens kinesin family member 13B (KIF13B), transcript variant X5, mRNA
CCCGCCGAGGAG-4952	XM_011544460.4 PREDICTED: Homo sapiens kinesin family member 13B (KIF13B), transcript variant X4, mRNA
CCCGCCGAGGAG-821	XM_011544512.3 PREDICTED: Homo sapiens neuregulin 1 (NRG1), transcript variant X1, mRNA
CCCGCCGAGGAG-1175	XM_011546114.3 PREDICTED: Homo sapiens GRB2 associated binding protein family member 4 (GAB4), transcript variant X2, mRNA
CCCGCCGAGGAG-924	XM_011546117.2 PREDICTED: Homo sapiens GRB2 associated binding protein family member 4 (GAB4), transcript variant X7, mRNA
CCCGCCGAGGAG-1996	XM_017000756.3 PREDICTED: Homo sapiens ral guanine nucleotide dissociation stimulator like 1 (RGL1), transcript variant X5, mRNA
CCCGCCGAGGAG-1096	XM_017001036.2 PREDICTED: Homo sapiens ubiquitin specific peptidase 21 (USP21), transcript variant X9, mRNA
CCCGCCGAGGAG-1350	XM_017001037.3 PREDICTED: Homo sapiens ubiquitin specific peptidase 21 (USP21), transcript variant X4, mRNA
CCCGCCGAGGAG-1387	XM_017001038.3 PREDICTED: Homo sapiens ubiquitin specific peptidase 21 (USP21), transcript variant X5, mRNA
CCCGCCGAGGAG-1209	XM_017001039.3 PREDICTED: Homo sapiens ubiquitin specific peptidase 21 (USP21), transcript variant X2, mRNA
CCCGCCGAGGAG-879	XM_017001419.2 PREDICTED: Homo sapiens tripartite motif containing 17 (TRIM17), transcript variant X10, mRNA
CCCGCCGAGGAG-1932	XM_017008477.2 PREDICTED: Homo sapiens TBC1 domain family member 14 (TBC1D14), transcript variant X6, mRNA
CCCGCCGAGGAG-1173	XM_017008479.2 PREDICTED: Homo sapiens TBC1 domain family member 14 (TBC1D14), transcript variant X12, mRNA
CCCGCCGAGGAG-1464	XM_017008480.2 PREDICTED: Homo sapiens TBC1 domain family member 14 (TBC1D14), transcript variant X13, mRNA
CCCGCCGAGGAG-821	XM_017013367.2 PREDICTED: Homo sapiens neuregulin 1 (NRG1), transcript variant X2, mRNA
CCCGCCGAGGAG-821	XM_017013371.3 PREDICTED: Homo sapiens neuregulin 1 (NRG1), transcript variant X4, mRNA
CCCGCCGAGGAG-821	XM_017013372.3 PREDICTED: Homo sapiens neuregulin 1 (NRG1), transcript variant X5, mRNA
CCCGCCGAGGAG-1634	XM_017028575.2 PREDICTED: Homo sapiens GRB2 associated binding protein family member 4 (GAB4), transcript variant X1, mRNA
CCCGCCGAGGAG-2439	XM_047415677.1 PREDICTED: Homo sapiens ral guanine nucleotide dissociation stimulator like 1 (RGL1), transcript variant X2, mRNA
CCCGCCGAGGAG-2458	XM_047415682.1 PREDICTED: Homo sapiens ral guanine nucleotide dissociation stimulator like 1 (RGL1), transcript variant X4, mRNA
CCCGCCGAGGAG-2237	XM_047415686.1 PREDICTED: Homo sapiens ral guanine nucleotide dissociation stimulator like 1 (RGL1), transcript variant X6, mRNA
CCCGCCGAGGAG-2347	XM_047415687.1 PREDICTED: Homo sapiens ral guanine nucleotide dissociation stimulator like 1 (RGL1), transcript variant X7, mRNA
CCCGCCGAGGAG-2994	XM_047416000.1 PREDICTED: Homo sapiens TBC1 domain family member 14 (TBC1D14), transcript variant X3, mRNA
CCCGCCGAGGAG-1500	XM_047416003.1 PREDICTED: Homo sapiens TBC1 domain family member 14 (TBC1D14), transcript variant X9, mRNA
CCCGCCGAGGAG-1817	XM_047417979.1 PREDICTED: Homo sapiens ubiquitin specific peptidase 21 (USP21), transcript variant X1, mRNA
CCCGCCGAGGAG-2150	XM_047417980.1 PREDICTED: Homo sapiens ubiquitin specific peptidase 21 (USP21), transcript variant X3, mRNA
CCCGCCGAGGAG-2008	XM_047417981.1 PREDICTED: Homo sapiens ubiquitin specific peptidase 21 (USP21), transcript variant X6, mRNA
CCCGCCGAGGAG-2150	XM_047417982.1 PREDICTED: Homo sapiens ubiquitin specific peptidase 21 (USP21), transcript variant X7, mRNA
CCCGCCGAGGAG-215	XM_047417983.1 PREDICTED: Homo sapiens ubiquitin specific peptidase 21 (USP21), transcript variant X8, mRNA
CCCGCCGAGGAG-4939	XM_047421619.1 PREDICTED: Homo sapiens kinesin family member 13B (KIF13B), transcript variant X6, mRNA
CCCGCCGAGGAG-2188	XM_047422078.1 PREDICTED: Homo sapiens tripartite motif containing 17 (TRIM17), transcript variant X1, mRNA
CCCGCCGAGGAG-649	XM_047422088.1 PREDICTED: Homo sapiens tripartite motif containing 17 (TRIM17), transcript variant X5, mRNA
CCCGCCGAGGAG-2188	XM_047422091.1 PREDICTED: Homo sapiens tripartite motif containing 17 (TRIM17), transcript variant X7, mRNA
CCCGCCGAGGAG-1007	XM_047422098.1 PREDICTED: Homo sapiens tripartite motif containing 17 (TRIM17), transcript variant X8, mRNA
CCCGCCGAGGAG-915	XM_047422103.1 PREDICTED: Homo sapiens tripartite motif containing 17 (TRIM17), transcript variant X9, mRNA
CCCGCCGAGGAG-4620	XM_047423377.1 PREDICTED: Homo sapiens coiled-coil domain containing 187 (CCDC187), transcript variant X1, mRNA
CCCGCCGAGGAG-4620	XM_047423378.1 PREDICTED: Homo sapiens coiled-coil domain containing 187 (CCDC187), transcript variant X2, mRNA
CCCGCCGAGGAG-4620	XM_047423379.1 PREDICTED: Homo sapiens coiled-coil domain containing 187 (CCDC187), transcript variant X3, mRNA
CCCGCCGAGGAG-4614	XM_047423380.1 PREDICTED: Homo sapiens coiled-coil domain containing 187 (CCDC187), transcript variant X4, mRNA
CCCGCCGAGGAG-4620	XM_047423381.1 PREDICTED: Homo sapiens coiled-coil domain containing 187 (CCDC187), transcript variant X5, mRNA
CCCGCCGAGGAG-4614	XM_047423382.1 PREDICTED: Homo sapiens coiled-coil domain containing 187 (CCDC187), transcript variant X6, mRNA
CCCGCCGAGGAG-4563	XM_047423383.1 PREDICTED: Homo sapiens coiled-coil domain containing 187 (CCDC187), transcript variant X7, mRNA
CCCGCCGAGGAG-4560	XM_047423384.1 PREDICTED: Homo sapiens coiled-coil domain containing 187 (CCDC187), transcript variant X8, mRNA
CCCGCCGAGGAG-4557	XM_047423385.1 PREDICTED: Homo sapiens coiled-coil domain containing 187 (CCDC187), transcript variant X9, mRNA
CCCGCCGAGGAG-4455	XM_047423386.1 PREDICTED: Homo sapiens coiled-coil domain containing 187 (CCDC187), transcript variant X10, mRNA
CCCGCCGAGGAG-4620	XM_047423387.1 PREDICTED: Homo sapiens coiled-coil domain containing 187 (CCDC187), transcript variant X11, mRNA
CCCGCCGAGGAG-4620	XM_047423388.1 PREDICTED: Homo sapiens coiled-coil domain containing 187 (CCDC187), transcript variant X12, mRNA
CCCGCCGAGGAG-4449	XM_047423389.1 PREDICTED: Homo sapiens coiled-coil domain containing 187 (CCDC187), transcript variant X13, mRNA
CCCGCCGAGGAG-377	XM_047426128.1 PREDICTED: Homo sapiens zinc finger protein 469-like (LOC124902528), mRNA
CCCGCCGAGGAG-913	XM_047438545.1 PREDICTED: Homo sapiens Rho GTPase activating protein 45 (ARHGAP45), transcript variant X1, mRNA
CCCGCCGAGGAG-1832	XM_047438546.1 PREDICTED: Homo sapiens Rho GTPase activating protein 45 (ARHGAP45), transcript variant X3, mRNA
CCCGCCGAGGAG-2011	XM_047438547.1 PREDICTED: Homo sapiens Rho GTPase activating protein 45 (ARHGAP45), transcript variant X4, mRNA
CCCGCCGAGGAG-1832	XM_047438548.1 PREDICTED: Homo sapiens Rho GTPase activating protein 45 (ARHGAP45), transcript variant X5, mRNA
CCCGCCGAGGAG-944	XM_047441117.1 PREDICTED: Homo sapiens GRB2 associated binding protein family member 4 (GAB4), transcript variant X4, mRNA
CCCGCCGAGGAG-11	XR_007065350.1 PREDICTED: Homo sapiens uncharacterized LOC124903820 (LOC124903820), transcript variant X1, ncRNA
CCCGCCGAGGAG-4350	XR_927494.4 PREDICTED: Homo sapiens GATA zinc finger domain containing 1 (GATAD1), transcript variant X1, misc_RNA
CCCGCCGAGGAG-4281	XR_927503.4 PREDICTED: Homo sapiens GATA zinc finger domain containing 1 (GATAD1), transcript variant X2, misc_RNA
