# Supplementary material for: Probable human origin of the SARS-CoV-2 polybasic furin cleavage motif
Source: BMC Genom Data. 2023 Nov 21;24:71. doi: 10.1186/s12863-023-01169-8 (PMC10664542; doi:10.1186/s12863-023-01169-8)
Supplement: Supplementary file 4 — Additional file 4: Table 4S. NCBI human mRNA RefSeq transcripts matching the GCCCGCCGAGGA SARS-CoV-2 S gene insert. [file 12863_2023_1169_MOESM4_ESM.xlsx]

## Sheet: AR_BMC_Genomic_Data_Manuscript_
Table 4S.	NCBI human mRNA RefSeq transcripts matching the GCCCGCCGAGGA SARS-CoV-2 S gene insert
Transcript position	mRNA RefSeq transcript GenBank accession and title
GCCCGCCGAGGA-726	NM_001024940.3 Homo sapiens tripartite motif containing 17 (TRIM17), transcript variant 2, mRNA
GCCCGCCGAGGA-217	NM_001040653.4 Homo sapiens ZXD family zinc finger C (ZXDC), transcript variant 2, mRNA
GCCCGCCGAGGA-123	NM_001042424.3 Homo sapiens nuclear receptor binding SET domain protein 2 (NSD2), transcript variant 10, mRNA
GCCCGCCGAGGA-2003	NM_001113361.2 Homo sapiens TBC1 domain family member 14 (TBC1D14), transcript variant 2, mRNA
GCCCGCCGAGGA-1244	NM_001113363.2 Homo sapiens TBC1 domain family member 14 (TBC1D14), transcript variant 3, mRNA
GCCCGCCGAGGA-428	NM_001114094.2 Homo sapiens B cell linker (BLNK), transcript variant 2, mRNA
GCCCGCCGAGGA-878	NM_001134855.2 Homo sapiens tripartite motif containing 17 (TRIM17), transcript variant 4, mRNA
GCCCGCCGAGGA-457	NM_001145402.2 Homo sapiens golgi associated RAB2 interactor family member 5B (GARIN5B), mRNA
GCCCGCCGAGGA-912	NM_001258328.4 Homo sapiens Rho GTPase activating protein 45 (ARHGAP45), transcript variant 2, mRNA
GCCCGCCGAGGA-428	NM_001258440.2 Homo sapiens B cell linker (BLNK), transcript variant 3, mRNA
GCCCGCCGAGGA-428	NM_001258441.2 Homo sapiens B cell linker (BLNK), transcript variant 4, mRNA
GCCCGCCGAGGA-428	NM_001258442.2 Homo sapiens B cell linker (BLNK), transcript variant 5, mRNA
GCCCGCCGAGGA-525	NM_001282335.3 Homo sapiens Rho GTPase activating protein 45 (ARHGAP45), transcript variant 4, mRNA
GCCCGCCGAGGA-1160	NM_001286805.2 Homo sapiens TBC1 domain family member 14 (TBC1D14), transcript variant 4, mRNA
GCCCGCCGAGGA-188	NM_001287135.2 Homo sapiens cyclin dependent kinase 14 (CDK14), transcript variant 1, mRNA
GCCCGCCGAGGA-884	NM_001321232.2 Homo sapiens Rho GTPase activating protein 45 (ARHGAP45), transcript variant 5, mRNA
GCCCGCCGAGGA-1397	NM_001330638.2 Homo sapiens TBC1 domain family member 14 (TBC1D14), transcript variant 5, mRNA
GCCCGCCGAGGA-225	NM_001363371.2 Homo sapiens CWC15 spliceosome associated protein homolog (CWC15), transcript variant 1, mRNA
GCCCGCCGAGGA-225	NM_001363372.2 Homo sapiens CWC15 spliceosome associated protein homolog (CWC15), transcript variant 2, mRNA
GCCCGCCGAGGA-666	NM_001394.7 Homo sapiens dual specificity phosphatase 4 (DUSP4), transcript variant 1, mRNA
GCCCGCCGAGGA-1495	NM_004170.6 Homo sapiens solute carrier family 1 member 1 (SLC1A1), mRNA
GCCCGCCGAGGA-775	NM_004327.4 Homo sapiens BCR activator of RhoGEF and GTPase (BCR), transcript variant 1, mRNA
GCCCGCCGAGGA-1036	NM_012292.5 Homo sapiens Rho GTPase activating protein 45 (ARHGAP45), transcript variant 1, mRNA
GCCCGCCGAGGA-428	NM_013314.4 Homo sapiens B cell linker (BLNK), transcript variant 1, mRNA
GCCCGCCGAGGA-820	NM_013962.3 Homo sapiens neuregulin 1 (NRG1), transcript variant GGF2, mRNA
GCCCGCCGAGGA-762	NM_016102.4 Homo sapiens tripartite motif containing 17 (TRIM17), transcript variant 1, mRNA
GCCCGCCGAGGA-2089	NM_020773.3 Homo sapiens TBC1 domain family member 14 (TBC1D14), transcript variant 1, mRNA
GCCCGCCGAGGA-775	NM_021574.3 Homo sapiens BCR activator of RhoGEF and GTPase (BCR), transcript variant 2, mRNA
GCCCGCCGAGGA-217	NM_025112.5 Homo sapiens ZXD family zinc finger C (ZXDC), transcript variant 1, mRNA
GCCCGCCGAGGA-238	NR_024337.2 Homo sapiens SERTAD4 antisense RNA 1 (SERTAD4-AS1), long non-coding RNA
GCCCGCCGAGGA-428	NR_047680.2 Homo sapiens B cell linker (BLNK), transcript variant 6, non-coding RNA
GCCCGCCGAGGA-433	NR_047681.2 Homo sapiens B cell linker (BLNK), transcript variant 7, non-coding RNA
GCCCGCCGAGGA-428	NR_047682.2 Homo sapiens B cell linker (BLNK), transcript variant 8, non-coding RNA
GCCCGCCGAGGA-428	NR_047683.2 Homo sapiens B cell linker (BLNK), transcript variant 9, non-coding RNA
GCCCGCCGAGGA-217	NR_104249.2 Homo sapiens ZXD family zinc finger C (ZXDC), transcript variant 3, non-coding RNA
GCCCGCCGAGGA-217	XM_005247757.4 PREDICTED: Homo sapiens ZXD family zinc finger C (ZXDC), transcript variant X3, mRNA
GCCCGCCGAGGA-2017	XM_005247986.4 PREDICTED: Homo sapiens TBC1 domain family member 14 (TBC1D14), transcript variant X5, mRNA
GCCCGCCGAGGA-123	XM_005248002.4 PREDICTED: Homo sapiens nuclear receptor binding SET domain protein 2 (NSD2), transcript variant X5, mRNA
GCCCGCCGAGGA-123	XM_005248005.4 PREDICTED: Homo sapiens nuclear receptor binding SET domain protein 2 (NSD2), transcript variant X9, mRNA
GCCCGCCGAGGA-914	XM_006711779.4 PREDICTED: Homo sapiens tripartite motif containing 17 (TRIM17), transcript variant X2, mRNA
GCCCGCCGAGGA-217	XM_006713741.3 PREDICTED: Homo sapiens ZXD family zinc finger C (ZXDC), transcript variant X2, mRNA
GCCCGCCGAGGA-2315	XM_006713895.4 PREDICTED: Homo sapiens TBC1 domain family member 14 (TBC1D14), transcript variant X4, mRNA
GCCCGCCGAGGA-217	XM_011513119.3 PREDICTED: Homo sapiens ZXD family zinc finger C (ZXDC), transcript variant X1, mRNA
GCCCGCCGAGGA-2191	XM_011513507.4 PREDICTED: Homo sapiens TBC1 domain family member 14 (TBC1D14), transcript variant X1, mRNA
GCCCGCCGAGGA-2105	XM_011513508.2 PREDICTED: Homo sapiens TBC1 domain family member 14 (TBC1D14), transcript variant X2, mRNA
GCCCGCCGAGGA-1346	XM_011513513.3 PREDICTED: Homo sapiens TBC1 domain family member 14 (TBC1D14), transcript variant X11, mRNA
GCCCGCCGAGGA-1564	XM_011518007.2 PREDICTED: Homo sapiens solute carrier family 1 member 1 (SLC1A1), transcript variant X1, mRNA
GCCCGCCGAGGA-1596	XM_011518008.4 PREDICTED: Homo sapiens solute carrier family 1 member 1 (SLC1A1), transcript variant X2, mRNA
GCCCGCCGAGGA-2428	XM_011518009.4 PREDICTED: Homo sapiens solute carrier family 1 member 1 (SLC1A1), transcript variant X4, mRNA
GCCCGCCGAGGA-1354	XM_011518010.2 PREDICTED: Homo sapiens solute carrier family 1 member 1 (SLC1A1), transcript variant X6, mRNA
GCCCGCCGAGGA-884	XM_011527858.1 PREDICTED: Homo sapiens Rho GTPase activating protein 45 (ARHGAP45), transcript variant X2, mRNA
GCCCGCCGAGGA-1006	XM_011544209.4 PREDICTED: Homo sapiens tripartite motif containing 17 (TRIM17), transcript variant X4, mRNA
GCCCGCCGAGGA-878	XM_011544210.4 PREDICTED: Homo sapiens tripartite motif containing 17 (TRIM17), transcript variant X3, mRNA
GCCCGCCGAGGA-800	XM_011544211.4 PREDICTED: Homo sapiens tripartite motif containing 17 (TRIM17), transcript variant X6, mRNA
GCCCGCCGAGGA-820	XM_011544512.3 PREDICTED: Homo sapiens neuregulin 1 (NRG1), transcript variant X1, mRNA
GCCCGCCGAGGA-878	XM_017001419.2 PREDICTED: Homo sapiens tripartite motif containing 17 (TRIM17), transcript variant X10, mRNA
GCCCGCCGAGGA-1931	XM_017008477.2 PREDICTED: Homo sapiens TBC1 domain family member 14 (TBC1D14), transcript variant X6, mRNA
GCCCGCCGAGGA-1172	XM_017008479.2 PREDICTED: Homo sapiens TBC1 domain family member 14 (TBC1D14), transcript variant X12, mRNA
GCCCGCCGAGGA-1463	XM_017008480.2 PREDICTED: Homo sapiens TBC1 domain family member 14 (TBC1D14), transcript variant X13, mRNA
GCCCGCCGAGGA-820	XM_017013367.2 PREDICTED: Homo sapiens neuregulin 1 (NRG1), transcript variant X2, mRNA
GCCCGCCGAGGA-820	XM_017013371.3 PREDICTED: Homo sapiens neuregulin 1 (NRG1), transcript variant X4, mRNA
GCCCGCCGAGGA-820	XM_017013372.3 PREDICTED: Homo sapiens neuregulin 1 (NRG1), transcript variant X5, mRNA
GCCCGCCGAGGA-1456	XM_017015042.2 PREDICTED: Homo sapiens solute carrier family 1 member 1 (SLC1A1), transcript variant X3, mRNA
GCCCGCCGAGGA-1387	XM_017015043.2 PREDICTED: Homo sapiens solute carrier family 1 member 1 (SLC1A1), transcript variant X5, mRNA
GCCCGCCGAGGA-2993	XM_047416000.1 PREDICTED: Homo sapiens TBC1 domain family member 14 (TBC1D14), transcript variant X3, mRNA
GCCCGCCGAGGA-1499	XM_047416003.1 PREDICTED: Homo sapiens TBC1 domain family member 14 (TBC1D14), transcript variant X9, mRNA
GCCCGCCGAGGA-123	XM_047416137.1 PREDICTED: Homo sapiens nuclear receptor binding SET domain protein 2 (NSD2), transcript variant X1, mRNA
GCCCGCCGAGGA-123	XM_047416138.1 PREDICTED: Homo sapiens nuclear receptor binding SET domain protein 2 (NSD2), transcript variant X2, mRNA
GCCCGCCGAGGA-123	XM_047416141.1 PREDICTED: Homo sapiens nuclear receptor binding SET domain protein 2 (NSD2), transcript variant X6, mRNA
GCCCGCCGAGGA-123	XM_047416143.1 PREDICTED: Homo sapiens nuclear receptor binding SET domain protein 2 (NSD2), transcript variant X8, mRNA
GCCCGCCGAGGA-123	XM_047416144.1 PREDICTED: Homo sapiens nuclear receptor binding SET domain protein 2 (NSD2), transcript variant X10, mRNA
GCCCGCCGAGGA-2187	XM_047422078.1 PREDICTED: Homo sapiens tripartite motif containing 17 (TRIM17), transcript variant X1, mRNA
GCCCGCCGAGGA-648	XM_047422088.1 PREDICTED: Homo sapiens tripartite motif containing 17 (TRIM17), transcript variant X5, mRNA
GCCCGCCGAGGA-2187	XM_047422091.1 PREDICTED: Homo sapiens tripartite motif containing 17 (TRIM17), transcript variant X7, mRNA
GCCCGCCGAGGA-1006	XM_047422098.1 PREDICTED: Homo sapiens tripartite motif containing 17 (TRIM17), transcript variant X8, mRNA
GCCCGCCGAGGA-914	XM_047422103.1 PREDICTED: Homo sapiens tripartite motif containing 17 (TRIM17), transcript variant X9, mRNA
GCCCGCCGAGGA-912	XM_047438545.1 PREDICTED: Homo sapiens Rho GTPase activating protein 45 (ARHGAP45), transcript variant X1, mRNA
GCCCGCCGAGGA-1831	XM_047438546.1 PREDICTED: Homo sapiens Rho GTPase activating protein 45 (ARHGAP45), transcript variant X3, mRNA
GCCCGCCGAGGA-2010	XM_047438547.1 PREDICTED: Homo sapiens Rho GTPase activating protein 45 (ARHGAP45), transcript variant X4, mRNA
GCCCGCCGAGGA-1831	XM_047438548.1 PREDICTED: Homo sapiens Rho GTPase activating protein 45 (ARHGAP45), transcript variant X5, mRNA
GCCCGCCGAGGA-217	XM_047448901.1 PREDICTED: Homo sapiens ZXD family zinc finger C (ZXDC), transcript variant X4, mRNA
GCCCGCCGAGGA-1804	XR_007065165.1 PREDICTED: Homo sapiens uncharacterized LOC124903744 (LOC124903744), ncRNA
