# Supplementary material for: Probable human origin of the SARS-CoV-2 polybasic furin cleavage motif
Source: BMC Genom Data. 2023 Nov 21;24:71. doi: 10.1186/s12863-023-01169-8 (PMC10664542; doi:10.1186/s12863-023-01169-8)
Supplement: Supplementary file 5 — Additional file 5: Table 5S. NCBI Virus database SARS-CoV-2 isolates with synonymous base substitution at the arginine codons CGG-CGG. [file 12863_2023_1169_MOESM5_ESM.xlsx]

## Sheet: sequences
Table 5S.	NCBI Virus database SARS-CoV-2 isolates	with synonymous	base substitution at the arginine codons CGG-CGG
Accession	Genome	Lineage	Isolate	Geo_Location	Collection_Date	RR-position	RR-code	Furin site
NC_045512.2	MN908947.3:21563-25384	B	Wuhan-Hu-1	China (reference)	2020-01-30	RR-683	CGGCGG-2049	672-ASYQTQTNSPRRARSVASQS-691
EPI_ISL_406801	hCoV-19/Wuhan/WH04/2020: 21551-25370	A	WH04	China (reference)	2019-12-26	RR-682	CGGCGG-2049	671-ASYQTQTNSPRRARSVASQS-690
QQG67637	MW420030.1:21525..25346	B.1.335	TX-DSHS-1835	USA: TX	2020-06-23	RR-683	CGACGG-2049	672-ASYQTQTNSPRRARSVASQS-691
QQG72068	MW420129.1:21508..25329	B.1.126	UT-UPHL-2012091701	USA	2020-08-04	RR-683	CGGCGT-2049	672-ASYQTQTNSPRRARSVASQS-691
QQG74185	MW420306.1:21508..25329	B.1.126	UT-UPHL-2012303079	USA	2020-08-08	RR-683	CGGCGT-2049	672-ASYQTQTNSPRRARSVASQS-691
QQG74806	MW420358.1:21508..25329	B.1.126	UT-UPHL-2012365234	USA	2020-10-21	RR-683	CGGCGT-2049	672-ASYQTQTNSPRRARSVASQS-691
QQE71532	MW406669.1:21528..25349	B.1	VA-DCLS-2444	USA: Virginia	2020-11	RR-683	CGTCGG-2049	672-ASYQTQTNSPRRARSVASQS-691
QQE71544	MW406670.1:21559..25380	B.1	VA-DCLS-2447	USA: Virginia	2020-11	RR-683	CGTCGG-2049	672-ASYQTQTNSPRRARSVASQS-691
QQE71556	MW406671.1:21559..25380	B.1	VA-DCLS-2448	USA: Virginia	2020-11	RR-683	CGTCGG-2049	672-ASYQTQTNSPRRARSVASQS-691
QQE71568	MW406672.1:21555..25376	B.1	VA-DCLS-2449	USA: Virginia	2020-11	RR-683	CGTCGG-2049	672-ASYQTQTNSPRRARSVASQS-691
QQE71580	MW406673.1:21559..25380	B.1	VA-DCLS-2450	USA: Virginia	2020-11	RR-683	CGTCGG-2049	672-ASYQTQTNSPRRARSVASQS-691
QQE71592	MW406674.1:21546..25367	B.1	VA-DCLS-2453	USA: Virginia	2020-11	RR-683	CGTCGG-2049	672-ASYQTQTNSPRRARSVASQS-691
QPM28610	MW332668.1:21509..25330	B.1.139	WI-UW-1543	USA: Wisconsin, Milwaukee county	2020-09-15	RR-683	CGTCGG-2049	672-ASYQTQTNSPRRARSVASQS-691
QPM28682	MW332674.1:21509..25330	B.1.139	WI-UW-1550	USA: Wisconsin, Milwaukee county	2020-09-15	RR-683	CGTCGG-2049	672-ASYQTQTNSPRRARSVASQS-691
QPM28766	MW332681.1:21509..25330	B.1.139	WI-UW-1557	USA: Wisconsin, Milwaukee county	2020-09-15	RR-683	CGTCGG-2049	672-ASYQTQTNSPRRARSVASQS-691
QPM28802	MW332684.1:21509..25330	B.1.139	WI-UW-1560	USA: Wisconsin, Milwaukee county	2020-09-15	RR-683	CGTCGG-2049	672-ASYQTQTNSPRRARSVASQS-691
QPL23903	MW332213.1:21533..25354	B.1.36	600041988_S21_L001	Bahrain	2020-11-22	RR-683	CGACGG-2049	672-ASYQTQTNSPRRARSVASQS-691
QPK68464	MW320803.1:21561..25382	D.2	VIC17124	Australia: Victoria	2020-08-11	RR-683	CGGCGT-2049	672-ASYQTQTNSPRRARSVASQS-691
QPJ70946	MW306331.1:21547..25368	B.1.126	CA-CZB-12350	USA: CA, Santa Clara County	2020-10-12	RR-683	CGGCGT-2049	672-ASYQTQTNSPRRARSVASQS-691
QPG83508	MW286575.1:21514..25335	B.1	FL-BPHL-2163	USA: FL	2020-06-10	RR-683	CGGCGT-2049	672-ASYQTQTNSPRRARSVASQS-691
QPF54206	MW276501.1:21509..25330	B.1.126	CA-CZB-10625	USA: CA, Marin County	2020-09-09	RR-683	CGGCGT-2049	672-ASYQTQTNSPRRARSVASQS-691
QPF54218	MW276502.1:21563..25384	B.1.126	CA-CZB-10624	USA: CA, Marin County	2020-09-09	RR-683	CGGCGT-2049	672-ASYQTQTNSPRRARSVASQS-691
QPF54230	MW276503.1:21559..25380	B.1.126	CA-CZB-10623	USA: CA, Marin County	2020-09-09	RR-683	CGGCGT-2049	672-ASYQTQTNSPRRARSVASQS-691
QPF56114	MW276660.1:21552..25373	B.1.126	CA-CZB-11920	USA: CA, Santa Clara County	2020-10-04	RR-683	CGGCGT-2049	672-ASYQTQTNSPRRARSVASQS-691
QPF95522	MW280155.1:21527..25348	B.1	MD-MDH-0332	USA: MD	2020-10-14	RR-683	CGTCGG-2049	672-ASYQTQTNSPRRARSVASQS-691
QPF95546	MW280157.1:21532..25353	B.1	MD-MDH-0334	USA: MD	2020-10-14	RR-683	CGTCGG-2049	672-ASYQTQTNSPRRARSVASQS-691
QPF48044	MW273779.1:21563..25384	B.1.428.2	TUN202055153	Tunisia	2020-10-31	RR-683	CGTCGG-2049	672-ASYQTQTNSPRRARSVASQS-691
QPB69201	MW250244.1:21563..25384	B.1.428.2	TUN202055006	Tunisia	2020-10-31	RR-683	CGTCGG-2049	672-ASYQTQTNSPRRARSVASQS-691
QOW62600	MW202178.1:21527..25348	B.1.564	MN-MDH-1935	USA: Minnesota	2020-10-01	RR-683	CGTCGG-2049	672-ASYQTQTNSPRRARSVASQS-691
QOU82432	MW190138.1:21525..25346	B.1	TX-DSHS-0944	USA: TX	2020-07-03	RR-683	CGGCGT-2049	672-ASYQTQTNSPRRARSVASQS-691
QOR63549	MW173403.1:21535..25356	B.1.126	WA-S2859	USA: Washington,King County	2020-09-17	RR-683	CGGCGT-2049	672-ASYQTQTNSPRRARSVASQS-691
QOQ71909	MW166121.1:21553..25374	A.1	FL-BPHL-1656	USA: FL	2020-07-04	RR-683	CGGCGA-2049	672-ASYQTQTNSPRRARSVASQS-691
QOL75205	MW134286.1:21551..25372	B.1.126	CA-CZB-3888	USA: CA, Santa Clara County	2020-07-21	RR-683	CGGCGT-2049	672-ASYQTQTNSPRRARSVASQS-691
QOL75673	MW134325.1:21312..25133	B.1.126	CA-CZB-3877	USA: CA, Santa Clara County	2020-07-17	RR-683	CGGCGT-2049	672-ASYQTQTNSPRRARSVASQS-691
QOI11763	MW077488.1:21549..25370	B.1.126	WA-S2829	USA: Washington,King County	2020-09-08	RR-683	CGGCGT-2049	672-ASYQTQTNSPRRARSVASQS-691
QOI11787	MW077490.1:21548..25369	B.1.126	WA-S2814	USA: Washington,King County	2020-09-03	RR-683	CGGCGT-2049	672-ASYQTQTNSPRRARSVASQS-691
QNO93707	MT972270.1:21525..25346	D.2	VIC2469	Australia: Victoria	2020-06-28	RR-683	CGTCGG-2049	672-ASYQTQTNSPRRARSVASQS-691
QNO95027	MT972380.1:21523..25344	D.2	VIC2685	Australia: Victoria	2020-07-02	RR-683	CGTCGG-2049	672-ASYQTQTNSPRRARSVASQS-691
QNN85917	MT951931.1:21526..25347	B.1.1	VA-DCLS-0476	USA: Virginia	2020-05	RR-683	CGTCGG-2049	672-ASYQTQTNSPRRARSVASQS-691
QNI24708	MT913095.1:21536..25357	B.1.1	VA-DCLS-0863	USA: Virginia	2020-04	RR-683	CGTCGG-2049	672-ASYQTQTNSPRRARSVASQS-691
QNA39990	MT873372.1:21557..25378	B.1.319	MA-MGH-00947	USA: Massachusetts	2020-05-02	RR-683	CGTCGG-2049	672-ASYQTQTNSPRRARSVASQS-691
QNC03959	MT877371.1:21525..25346	A.1	UT-02875	USA	2020-04-29	RR-683	CGGCGT-2049	672-ASYQTQTNSPRRARSVASQS-691
QNC03983	MT877373.1:21541..25362	A.1	UT-02880	USA	2020-04-29	RR-683	CGGCGT-2049	672-ASYQTQTNSPRRARSVASQS-691
QMU94800	MT847213.1:21563..25384	B.1.1.25	BCSIR_NILMRC_295	Bangladesh	2020-07-18	RR-683	CGTCGG-2049	672-ASYQTQTNSPRRARSVASQS-691
QMJ00981	MT811514.1:21298..25119	B.1.126	SEARCH-1082-SAN	USA: San Diego, California	2020-06-22	RR-683	CGGCGT-2049	672-ASYQTQTNSPRRARSVASQS-691
QLQ87600	MT800024.1:21521..25342	B.1	GBRC291	India: Vadodara	2020-06-15	RR-683	CGGCGT-2049	672-ASYQTQTNSPRRARSVASQS-691
QLF97735	MT740384.1:21563..25384	B.1.1.25	BCSIR_NILMRC_192	Bangladesh	2020-06-17	RR-683	CGTCGG-2049	672-ASYQTQTNSPRRARSVASQS-691
QLE10813	MT731661.1:21563..25384	B.1.1.25	BCSIR_NILMRC_180	Bangladesh	2020-06-20	RR-683	CGTCGG-2049	672-ASYQTQTNSPRRARSVASQS-691
QLE11017	MT731740.1:21563..25384	B.1.1.25	BCSIR_NILMRC_206	Bangladesh	2020-06-27	RR-683	CGTCGG-2049	672-ASYQTQTNSPRRARSVASQS-691
QLC47465	MT704078.1:21530..25351	B.1	FL-BPHL-0260	USA: FL	2020-05-04	RR-683	CGGCGT-2049	672-ASYQTQTNSPRRARSVASQS-691
QKX49023	MT657271.1:21563..25384	B.1.1.25	BCSIR_NILMRC_096	Bangladesh	2020-05-23	RR-683	CGTCGG-2049	672-ASYQTQTNSPRRARSVASQS-691
QKO25662	MT601283.1:21563..25384	B.1.36.16	BCSIR_NILMRC_70	Bangladesh: Chattogram	2020-05-26	RR-683	CGGCGA-2049	672-ASYQTQTNSPRRARSVASQS-691
QXD92473	MZ462399.1:21501..25313	B.1.1.7	UT-UPHL-210612038098	USA	2021-04-13	RR-680	CGTCGG-2040	669-ASYQTQTNSHRRARSVASQS-688
QXD92901	MZ462435.1:21514..25326	B.1.1.7	UT-UPHL-210612098192	USA	2021-05-18	RR-680	CGTCGG-2040	669-ASYQTQTNSHRRARSVASQS-688
QXE48521	MZ467862.1:21353..25165	B.1.1.7	WA-UW-21060792995	USA: Washington	2021-06-07	RR-680	CGTCGG-2040	669-ASYQTQTNSHRRARSVASQS-688
QXE48727	MZ467880.1:21353..25165	B.1.1.7	WA-UW-21060893366	USA: Washington	2021-06-08	RR-680	CGTCGG-2040	669-ASYQTQTNSHRRARSVASQS-688
QXE48832	MZ467889.1:21353..25174	B.1.526	WA-UW-21060961831	USA: Washington	2021-06-09	RR-683	AGGCGG-2049	672-ASYQTQTNSPRRARSVASQS-691
QXE48866	MZ467892.1:21353..25165	B.1.1.7	WA-UW-21060906926	USA: Washington	2021-06-09	RR-680	CGTCGG-2040	669-ASYQTQTNSHRRARSVASQS-688
QXE48924	MZ467897.1:21353..25168	B.1.1.7	WA-UW-21060880476	USA: Washington	2021-06-08	RR-681	CGTCGG-2043	670-ASYQTQTNSHRRARSVASQS-689
QXE52745	MZ469329.1:21516..25328	B.1.1.7	ID-S8887	USA: Idaho,Shoshone County	2021-05-24	RR-680	CGTCGG-2040	669-ASYQTQTNSHRRARSVASQS-688
QXE53062	MZ469356.1:21516..25328	B.1.1.7	WA-S8916	USA: Washington,Whitman County	2021-05-27	RR-680	CGTCGG-2040	669-ASYQTQTNSHRRARSVASQS-688
QXE53145	MZ469363.1:21516..25328	B.1.1.7	WA-S8927	USA: Washington,Whatcom County	2021-05-26	RR-680	CGTCGG-2040	669-ASYQTQTNSHRRARSVASQS-688
QWZ17143	MZ453603.1:21516..25328	B.1.1.7	WA-S8331	USA: Washington,Whatcom County	2021-05-13	RR-680	CGTCGG-2040	669-ASYQTQTNSHRRARSVASQS-688
QWZ17274	MZ453614.1:21516..25328	B.1.1.7	WA-S8343	USA: Washington,Whatcom County	2021-05-13	RR-680	CGTCGG-2040	669-ASYQTQTNSHRRARSVASQS-688
QWZ20644	MZ453903.1:21500..25312	B.1.1.7	MN-UMGC-1023	USA: Minnesota	2021-04-01	RR-680	CGGAGG-2040	669-ASYQTQTNSHRRARSVASQS-688
QWZ20692	MZ453907.1:21500..25312	B.1.1.7	MN-UMGC-1027	USA: Minnesota	2021-04-01	RR-680	CGGAGG-2040	669-ASYQTQTNSHRRARSVASQS-688
QWZ27408	MZ454467.1:21500..25312	B.1.1.7	MN-UMGC-3827	USA: Minnesota	2021-05-27	RR-680	CGGAGG-2040	669-ASYQTQTNSHRRARSVASQS-688
QWZ28246	MZ454537.1:21500..25312	B.1.1.7	MN-UMGC-2381	USA: Minnesota	2021-05-02	RR-680	CGTCGG-2040	669-ASYQTQTNSHRRARSVASQS-688
QWZ29637	MZ454653.1:21500..25312	B.1.1.7	MN-UMGC-2499	USA: Minnesota	2021-05-04	RR-680	CGGAGG-2040	669-ASYQTQTNSHRRARSVASQS-688
QWZ31723	MZ454827.1:21500..25312	B.1.1.7	MN-UMGC-3476	USA: Minnesota	2021-04-26	RR-680	CGGAGG-2040	669-ASYQTQTNSHRRARSVASQS-688
QWZ32323	MZ454877.1:21500..25312	B.1.1.7	MN-UMGC-3102	USA: Minnesota	2021-05-14	RR-680	CGGAGG-2040	669-ASYQTQTNSHRRARSVASQS-688
QWZ32431	MZ454886.1:21500..25312	B.1.1.7	MN-UMGC-3113	USA: Minnesota	2021-04-21	RR-680	CGGAGG-2040	669-ASYQTQTNSHRRARSVASQS-688
QWZ32503	MZ454892.1:21500..25312	B.1.1.7	MN-UMGC-3120	USA: Minnesota	2021-05-10	RR-680	CGGAGG-2040	669-ASYQTQTNSHRRARSVASQS-688
QWZ32515	MZ454893.1:21500..25312	B.1.1.7	MN-UMGC-3121	USA: Minnesota	2021-05-03	RR-680	CGGAGG-2040	669-ASYQTQTNSHRRARSVASQS-688
QWZ33149	MZ454946.1:21500..25312	B.1.1.7	MN-UMGC-3175	USA: Minnesota	2021-04-21	RR-680	CGGAGG-2040	669-ASYQTQTNSHRRARSVASQS-688
QWZ34896	MZ455092.1:21500..25312	B.1.1.7	MN-UMGC-3534	USA: Minnesota	2021-05-07	RR-680	CGGAGG-2040	669-ASYQTQTNSHRRARSVASQS-688
QWZ35292	MZ455125.1:21500..25312	B.1.1.7	MN-UMGC-3571	USA: Minnesota	2021-05-01	RR-680	CGGAGG-2040	669-ASYQTQTNSHRRARSVASQS-688
QWZ36394	MZ455217.1:21500..25312	B.1.1.7	MN-UMGC-3676	USA: Minnesota	2021-05-10	RR-680	CGGAGG-2040	669-ASYQTQTNSHRRARSVASQS-688
QWZ37017	MZ455269.1:21500..25312	B.1.1.7	MN-UMGC-2543	USA: Minnesota	2021-04-29	RR-680	CGGAGG-2040	669-ASYQTHTNSHRRARSVASQS-688
QWZ37149	MZ455280.1:21500..25312	B.1.1.7	MN-UMGC-2559	USA: Minnesota	2021-04-06	RR-680	CGGAGG-2040	669-ASYQTQTNSHRRARSVASQS-688
QWZ37197	MZ455284.1:21500..25312	B.1.1.7	MN-UMGC-2564	USA: Minnesota	2021-04-29	RR-680	CGGAGG-2040	669-ASYQTQTNSHRRARSVASQS-688
QWZ38360	MZ455381.1:21500..25312	B.1.1.7	MN-UMGC-2718	USA: Minnesota	2021-04-22	RR-680	CGGAGG-2040	669-ASYQTQTNSHRRARSVASQS-688
QWZ38970	MZ455432.1:21395..25207	B.1.1.7	MN-UMGC-2801	USA: Minnesota	2021-05-03	RR-680	CGGAGG-2040	669-ASYQTQTNSHRRARSVASQS-688
QWZ39150	MZ455447.1:21395..25207	B.1.1.7	MN-UMGC-2818	USA: Minnesota	2021-05-05	RR-680	CGGAGG-2040	669-ASYQTQTNSHRRARSVASQS-688
QWZ39870	MZ455507.1:21497..25309	B.1.1.7	MN-UMGC-2888	USA: Minnesota	2021-04-20	RR-680	CGGAGG-2040	669-ASYQTQTNSHRRARSVASQS-688
QWZ40302	MZ455543.1:21500..25312	B.1.1.7	MN-UMGC-2934	USA: Minnesota	2021-05-03	RR-680	CGGAGG-2040	669-ASYQTQTNSHRRARSVASQS-688
QWZ40386	MZ455550.1:21500..25312	B.1.1.7	MN-UMGC-2951	USA: Minnesota	2021-04-27	RR-680	CGGAGG-2040	669-ASYQTQTNSHRRARSVASQS-688
QWZ40854	MZ455589.1:21395..25207	B.1.1.7	MN-UMGC-2996	USA: Minnesota	2021-05-03	RR-680	CGGAGG-2040	669-ASYQTQTNSHRRARSVASQS-688
QWZ41622	MZ455653.1:21500..25312	B.1.1.7	MN-UMGC-1748	USA: Minnesota	2021-04-13	RR-680	CGGAGG-2040	669-ASYQTQTNSHRRARSVASQS-688
QWZ42126	MZ455695.1:21500..25312	B.1.1.7	MN-UMGC-1807	USA: Minnesota	2021-04-25	RR-680	CGGAGG-2040	669-ASYQTQTNSHRRARSVASQS-688
QWZ43900	MZ455843.1:21500..25312	B.1.1.7	MN-UMGC-2052	USA: Minnesota	2021-04-21	RR-680	CGGAGG-2040	669-ASYQTQTNSHRRARSVASQS-688
QWZ44236	MZ455871.1:21500..25312	B.1.1.7	MN-UMGC-2092	USA: Minnesota	2021-04-25	RR-680	CGGAGG-2040	669-ASYQTQTNSHRRARSVASQS-688
QWZ45196	MZ455951.1:21500..25312	B.1.1.7	MN-UMGC-2209	USA: Minnesota	2021-04-13	RR-680	CGGAGG-2040	669-ASYQTQTNSHRRARSVASQS-688
QWZ45580	MZ455983.1:21500..25312	B.1.1.7	MN-UMGC-2256	USA: Minnesota	2021-04-14	RR-680	CGGAGG-2040	669-ASYQTQTNSHRRARSVASQS-688
QXD03595	MZ458331.1:21500..25321	P.1	FL-BPHL-4168	USA: FL	2021-06-01	RR-683	CGGCGT-2049	672-ASYQTQTNSPRRARSVASQS-691
QXD03606	MZ458332.1:21538..25359	P.1	FL-BPHL-4169	USA: FL	2021-06-01	RR-683	CGGCGT-2049	672-ASYQTQTNSPRRARSVASQS-691
QXD03618	MZ458333.1:21521..25342	P.1	FL-BPHL-4170	USA: FL	2021-06-01	RR-683	CGGCGT-2049	672-ASYQTQTNSPRRARSVASQS-691
QXD39171	MZ461017.1:21516..25328	B.1.1.7	WA-S8505	USA: Washington,Asotin County	2021-05-10	RR-680	CGTCGG-2040	669-ASYQTQTNSHRRARSVASQS-688
QXD39326	MZ461030.1:21534..25346	B.1.1.7	WA-S8518	USA: Washington,Asotin County	2021-05-13	RR-680	CGTCGG-2040	669-ASYQTQTNSHRRARSVASQS-688
QXD39374	MZ461034.1:21542..25354	B.1.1.7	WA-S8523	USA: Washington,Spokane County	2021-05-14	RR-680	CGTCGG-2040	669-ASYQTQTNSHRRARSVASQS-688
QXD39434	MZ461039.1:21516..25328	B.1.1.7	WA-S8528	USA: Washington,Spokane County	2021-05-15	RR-680	CGTCGG-2040	669-ASYQTQTNSHRRARSVASQS-688
QXD39552	MZ461049.1:21524..25336	B.1.1.7	WA-S8538	USA: Washington,Lewis County	2021-05-12	RR-680	CGTCGG-2040	669-ASYQTQTNSHRRARSVASQS-688
QXD39872	MZ461076.1:21550..25362	B.1.1.7	WA-S8565	USA: Washington,Lewis County	2021-05-10	RR-680	CGTCGG-2040	669-ASYQTQTNSHRRARSVASQS-688
QXD40418	MZ461122.1:21516..25328	B.1.1.7	WA-S8613	USA: Washington,King County	2021-05-20	RR-680	CGTCGG-2040	669-ASYQTQTNSHRRARSVASQS-688
QXD42659	MZ461312.1:21518..25330	B.1.1.7	WA-S8820	USA: Washington,Whitman County	2021-06-01	RR-680	CGTCGG-2040	669-ASYQTQTNSHRRARSVASQS-688
QWY47780	MZ448460.1:21547..25368	P.1	GA-CDC-4163041-001	USA	2021-05-23	RR-683	CGGCGT-2049	672-ASYQTQTNSPRRARSVASQS-691
QWY55651	MZ449143.1:21558..25379	B.1.126	CA-UCSC-367	USA: Santa Cruz, California	2020-11-24	RR-683	CGGCGT-2049	672-ASYQTQTNSPRRARSVASQS-691
QWY56131	MZ449183.1:21552..25373	B.1.126	CA-UCSC-399	USA: Santa Cruz, California	2020-12-18	RR-683	CGGCGT-2049	672-ASYQTQTNSPRRARSVASQS-691
QWY57833	MZ449653.1:21353..25165	B.1.1.7	WA-CDC-UW21061134544	USA: Washington	2021-06-11	RR-680	CGTCGG-2040	669-ASYQTQTNSHRRARSVASQS-688
QWY57845	MZ449654.1:21353..25165	B.1.1.7	WA-CDC-UW21061154307	USA: Washington	2021-06-11	RR-680	CGTCGG-2040	669-ASYQTQTNSHRRARSVASQS-688
QWY57857	MZ449655.1:21353..25165	B.1.1.7	WA-CDC-UW21061155254	USA: Washington	2021-06-11	RR-680	CGTCGG-2040	669-ASYQTQTNSHRRARSVASQS-688
QWY58323	MZ449694.1:21517..25329	B.1.1.7	WA-CDC-FG-037788	USA: Washington	2021-06-14	RR-680	CGTCGG-2040	669-ASYQTQTNSHRRARSVASQS-688
QWY58347	MZ449696.1:21517..25329	B.1.1.7	WA-CDC-FG-037921	USA: Washington	2021-06-14	RR-680	CGTCGG-2040	669-ASYQTQTNSHRRARSVASQS-688
QWY61063	MZ449930.1:21523..25338	AY.44	CO-CDC-FG-037539	USA: Colorado	2021-06-11	RR-681	CGTCGG-2043	670-ASYQTQTNSRRRARSVASQS-689
QWY61074	MZ449931.1:21526..25341	AY.44	CO-CDC-FG-037472	USA: Colorado	2021-06-11	RR-681	CGTCGG-2043	670-ASYQTQTNSRRRARSVASQS-689
QWY66164	MZ450191.1:21524..25336	B.1.1.7	NH-CDC-ASC210108033	USA: New Hampshire	2021-06-06	RR-680	CGTCGG-2040	669-ASYQTQTNSHRRARSVASQS-688
QWY67456	MZ450300.1:21524..25345	P.1	NJ-CDC-ASC210107946	USA: New Jersey	2021-06-06	RR-683	CGGCGT-2049	672-ASYQTQTNSPRRARSVASQS-691
QWY67962	MZ450343.1:21525..25340	AY.44	CO-CDC-ASC210108308	USA: Colorado	2021-06-08	RR-681	CGTCGG-2043	670-ASYQTQTNSRRRARSVASQS-689
QWY68478	MZ450387.1:21533..25348	AY.44	CO-CDC-ASC210108088	USA: Colorado	2021-06-07	RR-681	CGTCGG-2043	670-ASYQTQTNSRRRARSVASQS-689
QWY69783	MZ450497.1:21524..25345	P.1	FL-CDC-ASC210108443	USA: Florida	2021-06-09	RR-683	CGGCGT-2049	672-ASYQTQTNSPRRARSVASQS-691
QWY71133	MZ450612.1:21524..25345	P.1	GA-CDC-ASC210108540	USA: Georgia	2021-06-06	RR-683	CGGCGT-2049	672-ASYQTQTNSPRRARSVASQS-691
QWY71145	MZ450613.1:21524..25345	P.1	GA-CDC-ASC210108541	USA: Georgia	2021-06-06	RR-683	CGGCGT-2049	672-ASYQTQTNSPRRARSVASQS-691
QWY72607	MZ450738.1:21516..25337	P.1	GA-CDC-ASC210108737	USA: Georgia	2021-06-11	RR-683	CGGCGT-2049	672-ASYQTQTNSPRRARSVASQS-691
QWY99957	MZ451907.1:21551..25363	B.1.1.7	ID-CDC-2-4513277	USA: ID	2021-05-24	RR-680	CGTCGG-2040	669-ASYQTQTNSHRRARSVASQS-688
QWZ00042	MZ451914.1:21551..25363	B.1.1.7	ID-CDC-2-4513289	USA: ID	2021-05-23	RR-680	CGTCGG-2040	669-ASYQTQTNSHRRARSVASQS-688
QWZ00377	MZ451942.1:21551..25363	B.1.1.7	WA-CDC-2-4502845	USA: WA	2021-05-24	RR-680	CGTCGG-2040	669-ASYQTQTNSHRRARSVASQS-688
QWX82233	MZ437110.1:21515..25327	B.1.1.7	VA-DCLS-5438	USA: Virginia	2021-06	RR-680	CGTCGG-2040	669-ASYQTQTNSHRRARSVASQS-688
QWX82245	MZ437111.1:21516..25328	B.1.1.7	VA-DCLS-5439	USA: Virginia	2021-06	RR-680	CGTCGG-2040	669-ASYQTQTNSHRRARSVASQS-688
QWX96101	MZ438618.1:21538..25350	B.1.126	MD-MDH-2672	USA: MD	2021-01-04	RR-680	CGGCGT-2040	669-ASYQTQTNSPRRARSVASQS-688
QWY02867	MZ440915.1:21353..25174	B.1.526	WA-CDC-UW21060647168	USA: Washington	2021-06-06	RR-683	AGGCGG-2049	672-ASYQTQTNSPRRARSVASQS-691
QWY02879	MZ440916.1:21353..25174	B.1.526	WA-CDC-UW21060602043	USA: Washington	2021-06-06	RR-683	AGGCGG-2049	672-ASYQTQTNSPRRARSVASQS-691
QWW94309	MZ433495.1:21500..25321	P.1	CT-CDC-QDX25620306	USA: Connecticut	2021-06-03	RR-683	CGGCGT-2049	672-ASYQTQTNSPRRARSVASQS-691
QWW96734	MZ433699.1:21353..25165	B.1.1.7	WA-UW-21053054118	USA: Washington	2021-05-30	RR-680	CGTCGG-2040	669-ASYQTQTNSHRRARSVASQS-688
QWW96911	MZ433714.1:21353..25165	B.1.1.7	WA-UW-21053050025	USA: Washington	2021-05-30	RR-680	CGTCGG-2040	669-ASYQTQTNSHRRARSVASQS-688
QWW97215	MZ433740.1:21353..25165	B.1.1.7	WA-UW-21053097728	USA: Washington	2021-05-30	RR-680	CGTCGG-2040	669-ASYQTQTNSHRRARSVASQS-688
QWW97251	MZ433743.1:21353..25165	B.1.1.7	WA-UW-21053055827	USA: Washington	2021-05-30	RR-680	CGTCGG-2040	669-ASYQTQTNSHRRARSVASQS-688
QWX00084	MZ433980.1:21353..25165	B.1.1.7	WA-UW-21042858634	USA: Washington	2021-04-28	RR-680	CGTCGG-2040	669-ASYQTQTNSHRRARSVASQS-688
QWX00372	MZ434004.1:21353..25171	B.1.1.7	WA-UW-21042704988	USA: Washington	2021-04-27	RR-682	CGTCGG-2046	671-ASYQTQTNSHRRARSVASQS-690
QWX01546	MZ434102.1:21353..25165	B.1.1.7	WA-UW-21042896687	USA: Washington	2021-04-28	RR-680	CGTCGG-2040	669-ASYQTQTNSHRRARSVASQS-688
QWX01618	MZ434108.1:21353..25165	B.1.1.7	WA-UW-21042974335	USA: Washington	2021-04-29	RR-680	CGTCGG-2040	669-ASYQTQTNSHRRARSVASQS-688
QWX03016	MZ434225.1:21512..25324	B.1.1.7	CO-CDC-MMB08700365	USA: Colorado	2021-05-07	RR-680	CGTCGG-2040	669-ASYQTQTNSHRRARSVASQS-688
QWX03040	MZ434227.1:21512..25327	B.1.1.7	CO-CDC-MMB08700428	USA: Colorado	2021-05-07	RR-681	CGTCGG-2043	670-ASYQTQTNSHRRARSVASQS-689
QWX05171	MZ434406.1:21512..25324	B.1.1.7	CO-CDC-MMB08737928	USA: Colorado	2021-05-10	RR-680	CGTCGG-2040	669-ASYQTQTNSHRRARSVASQS-688
QWW26596	MZ425091.1:21524..25336	B.1.1.7	AK-PHL9625	USA: Alaska, Anchorage-Mat Su	2021-06-07	RR-680	CGTCGG-2040	669-ASYQTQTNSHRRARSVASQS-688
QWW53886	MZ432140.1:21509..25330	P.1	GA-CDC-MMB08883843	USA: Georgia	2021-05-20	RR-683	CGGCGT-2049	672-ASYQTQTNSPRRARSVASQS-691
QWW59262	MZ432595.1:21512..25333	P.1	FL-CDC-MMB08995019	USA: Florida	2021-05-28	RR-683	CGGCGT-2049	672-ASYQTQTNSPRRARSVASQS-691
QWW59945	MZ432653.1:21512..25324	B.1.1.7	ID-CDC-MMB09007071	USA: Idaho	2021-05-21	RR-680	CGTCGG-2040	669-ASYQTQTNSHRRARSVASQS-688
QWW60112	MZ432667.1:21512..25324	B.1.1.7	ID-CDC-MMB09007085	USA: Idaho	2021-05-22	RR-680	CGTCGG-2040	669-ASYQTQTNSHRRARSVASQS-688
QWW60243	MZ432678.1:21512..25324	B.1.1.7	ID-CDC-MMB09007029	USA: Idaho	2021-05-31	RR-680	CGTCGG-2040	669-ASYQTQTNSHRRARSVASQS-688
QWW60350	MZ432687.1:21512..25324	B.1.1.7	ID-CDC-MMB09007065	USA: Idaho	2021-05-20	RR-680	CGTCGG-2040	669-ASYQTQTNSHRRARSVASQS-688
QWW60564	MZ432705.1:21512..25324	B.1.1.7	ID-CDC-MMB09007070	USA: Idaho	2021-05-21	RR-680	CGTCGG-2040	669-ASYQTQTNSHRRARSVASQS-688
QWW60611	MZ432709.1:21512..25324	B.1.1.7	CO-CDC-MMB08985307	USA: Colorado	2021-05-27	RR-680	CGTCGG-2040	669-ASYQTQTNSHRRARSVASQS-688
QWW60729	MZ432719.1:21512..25324	B.1.1.7	ID-CDC-MMB09007049	USA: Idaho	2021-05-20	RR-680	CGTCGG-2040	669-ASYQTQTNSHRRARSVASQS-688
QWW60765	MZ432722.1:21512..25324	B.1.1.7	CO-CDC-MMB08998463	USA: Colorado	2021-05-28	RR-680	CGTCGG-2040	669-ASYQTQTNSHRRARSVASQS-688
QWW60861	MZ432730.1:21512..25324	B.1.1.7	ID-CDC-MMB09007027	USA: Idaho	2021-05-18	RR-680	CGTCGG-2040	669-ASYQTQTNSHRRARSVASQS-688
QWW63928	MZ432997.1:21500..25312	B.1.1.7	AZ-CDC-QDX25663483	USA: Arizona	2021-06-07	RR-680	CGTCGG-2040	669-ASYQTQTNSHRRARSVASQS-688
QWW65149	MZ433103.1:21500..25312	B.1.1.7	TX-CDC-QDX25704269	USA: Texas	2021-06-08	RR-680	CGGCGA-2040	669-ASYQTQTNSHRRARSVASQS-688
QWW65405	MZ433125.1:21500..25312	B.1.1.7	MI-CDC-QDX25704348	USA: Michigan	2021-06-07	RR-680	CGTCGG-2040	669-ASYQTQTNSHRRARSVASQS-688
QWW65818	MZ433161.1:21500..25312	B.1.1.7	TX-CDC-QDX25704268	USA: Texas	2021-06-08	RR-680	CGGCGA-2040	669-ASYQTQTNSHRRARSVASQS-688
QWU50342	MZ414335.1:21524..25336	B.1.1.7	AK-PHL9375	USA: Alaska, Anchorage-Mat Su	2021-06-02	RR-680	CGTCGG-2040	669-ASYQTQTNSHRRARSVASQS-688
QWU55788	MZ414790.1:21353..25165	B.1.1.7	WA-CDC-UW21060782916	USA: Washington	2021-06-07	RR-680	CGTCGG-2040	669-ASYQTQTNSHRRARSVASQS-688
QWU55800	MZ414791.1:21353..25165	B.1.1.7	WA-CDC-UW21060777184	USA: Washington	2021-06-07	RR-680	CGTCGG-2040	669-ASYQTQTNSHRRARSVASQS-688
QWU55812	MZ414792.1:21353..25165	B.1.1.7	WA-CDC-UW21060750911	USA: Washington	2021-06-07	RR-680	CGTCGG-2040	669-ASYQTQTNSHRRARSVASQS-688
QWU55824	MZ414793.1:21353..25165	B.1.1.7	WA-CDC-UW21060627840	USA: Washington	2021-06-06	RR-680	CGTCGG-2040	669-ASYQTQTNSHRRARSVASQS-688
QWU55835	MZ414794.1:21353..25165	B.1.1.7	WA-CDC-UW21060449159	USA: Washington	2021-06-04	RR-680	CGTCGG-2040	669-ASYQTQTNSHRRARSVASQS-688
QWU55871	MZ414797.1:21353..25165	B.1.1.7	WA-CDC-UW21060380343	USA: Washington	2021-06-03	RR-680	CGTCGG-2040	669-ASYQTQTNSHRRARSVASQS-688
QWU56159	MZ414821.1:21500..25321	P.1	CT-CDC-QDX25497785	USA: Connecticut	2021-05-26	RR-683	CGGCGT-2049	672-ASYQTQTNSPRRARSVASQS-691
QWU56243	MZ414828.1:21500..25321	P.1	MA-CDC-QDX25497808	USA: Massachusetts	2021-06-02	RR-683	CGGCGT-2049	672-ASYQTQTNSPRRARSVASQS-691
QWU56279	MZ414831.1:21500..25321	P.1	MA-CDC-QDX25497798	USA: Massachusetts	2021-06-02	RR-683	CGGCGT-2049	672-ASYQTQTNSPRRARSVASQS-691
QWU60380	MZ415175.1:21353..25174	B.1.526	WA-CDC-UW21060568508	USA: Washington	2021-06-05	RR-683	AGGCGG-2049	672-ASYQTQTNSPRRARSVASQS-691
QWU68805	MZ415881.1:21522..25343	P.1.10	FL-CDC-STM-000073978	USA: Florida	2021-05-13	RR-683	CGTCGG-2049	672-ASYQTQTNSPRRARSVASQS-691
QWU69189	MZ415913.1:21523..25335	B.1.1.7	NC-CDC-STM-000074010	USA: North Carolina	2021-05-13	RR-680	CGTCGG-2040	669-ASYQTQTNSHRRARSVASQS-688
QWU70077	MZ415987.1:21519..25331	B.1.1.7	CA-CDC-STM-000074141	USA: California	2021-05-13	RR-680	CGTCGG-2040	669-ASYQTQTNSHRRARSVASQS-688
QWT95753	MZ411663.1:21554..25375	P.1	OH-UHTL-1010	USA: Ohio	2021-06-05	RR-683	CGGCGT-2049	672-ASYQTQTNSPRRARSVASQS-691
QWT98084	MZ411866.1:21419..25240	P.1	FL-CDC-LC0069981	USA: Florida	2021-06-02	RR-683	CGGCGT-2049	672-ASYQTQTNSPRRARSVASQS-691
QWT98295	MZ411884.1:21482..25303	P.1	FL-CDC-LC0069826	USA: Florida	2021-06-04	RR-683	CGGCGT-2049	672-ASYQTQTNSPRRARSVASQS-691
QWT98977	MZ411942.1:21524..25345	A.2.5	RI-CDC-LC0068904	USA: Rhode Island	2021-06-02	RR-683	CGTCGG-2049	672-ASYQTQTNSPRRARSVASQS-691
QWT99083	MZ411951.1:21524..25345	A.2.5	RI-CDC-LC0068911	USA: Rhode Island	2021-06-03	RR-683	CGTCGG-2049	672-ASYQTQTNSPRRARSVASQS-691
QWT99177	MZ411959.1:21482..25303	P.1	FL-CDC-LC0068849	USA: Florida	2021-06-04	RR-683	CGGCGT-2049	672-ASYQTQTNSPRRARSVASQS-691
QWT99516	MZ411988.1:<21497..25240	P.1	FL-CDC-LC0068885	USA: Florida	2021-06-05	RR-657	CGGCGT-1971	646-ASYQTQTNSPRRARSVASQS-665
QWT99527	MZ411989.1:21419..25240	P.1	FL-CDC-LC0068874	USA: Florida	2021-06-05	RR-683	CGGCGT-2049	672-ASYQTQTNSPRRARSVASQS-691
QWT99538	MZ411990.1:21482..25303	P.1	FL-CDC-LC0068882	USA: Florida	2021-06-05	RR-683	CGGCGT-2049	672-ASYQTQTNSPRRARSVASQS-691
QWU00102	MZ412038.1:21419..25231	P.1	FL-CDC-LC0068992	USA: Florida	2021-06-07	RR-680	CGGCGT-2040	669-ASYQTQTNSPRRARSVASQS-688
QWU00158	MZ412043.1:21452..25273	P.1	FL-CDC-LC0068949	USA: Florida	2021-06-07	RR-683	CGGCGT-2049	672-ASYQTQTNSPRRARSVASQS-691
QWU00170	MZ412044.1:21482..25303	P.1	FL-CDC-LC0068948	USA: Florida	2021-06-07	RR-683	CGGCGT-2049	672-ASYQTQTNSPRRARSVASQS-691
QWU04124	MZ412379.1:21515..25327	B.1.1.7	VA-CDC-LC0070610	USA: Virginia	2021-06-05	RR-680	CGTCGG-2040	669-ASYQTQTNSHRRARSVASQS-688
QWU04136	MZ412380.1:21515..25327	B.1.1.7	VA-CDC-LC0070611	USA: Virginia	2021-06-05	RR-680	CGTCGG-2040	669-ASYQTQTNSHRRARSVASQS-688
QWT57694	MZ401587.1:21353..25165	B.1.1.7	WA-UW-21051946748	USA: Washington	2021-05-19	RR-680	CGTCGG-2040	669-ASYQTQTNSHRRARSVASQS-688
QWT59367	MZ401727.1:21517..25329	B.1.1.7	MN-CDC-IBX721313035228	USA: Minnesota	2021-05-19	RR-680	CGGAGG-2040	669-ASYQTQTNSHRRARSVASQS-688
QWT60158	MZ401793.1:21517..25329	B.1.1.7	MN-CDC-IBX288137777665	USA: Minnesota	2021-05-18	RR-680	CGGAGG-2040	669-ASYQTQTNSHRRARSVASQS-688
QWT60230	MZ401799.1:21516..25328	B.1.1.7	MN-CDC-IBX460798162619	USA: Minnesota	2021-05-18	RR-680	CGGAGG-2040	669-ASYQTQTNSHRRARSVASQS-688
QWT60673	MZ401836.1:21519..25331	B.1.1.7	MN-CDC-IBX144031487309	USA: Minnesota	2021-05-18	RR-680	CGGAGG-2040	669-ASYQTQTNSHRRARSVASQS-688
QWT62216	MZ401965.1:21524..25336	B.1.1.7	MN-CDC-IBX672515534916	USA: Minnesota	2021-05-12	RR-680	CGGAGG-2040	669-ASYQTQTNSHRRARSVASQS-688
QWT62862	MZ402019.1:21517..25329	B.1.1.7	MN-CDC-IBX910194229426	USA: Minnesota	2021-05-20	RR-680	CGGAGG-2040	669-ASYQTQTNSHRRARSVASQS-688
QWT63282	MZ402054.1:21517..25338	P.1	NY-CDC-IBX370887023378	USA: New York	2021-05-24	RR-683	CGGCGT-2049	672-ASYQTQTNSPRRARSVASQS-691
QWT63482	MZ402071.1:21517..25329	B.1.1.7	MN-CDC-IBX044175356487	USA: Minnesota	2021-05-17	RR-680	CGGAGG-2040	669-ASYQTQTNSHRRARSVASQS-688
QWT63577	MZ402079.1:21518..25330	B.1.1.7	MN-CDC-IBX080133181839	USA: Minnesota	2021-05-14	RR-680	CGGAGG-2040	669-ASYQTQTNSHRRARSVASQS-688
QWT64415	MZ402149.1:21518..25330	B.1.1.7	MN-CDC-IBX359877263775	USA: Minnesota	2021-05-11	RR-680	CGGAGG-2040	669-ASYQTQTNSHRRARSVASQS-688
QWT64511	MZ402157.1:21518..25330	B.1.1.7	MN-CDC-IBX396179369538	USA: Minnesota	2021-05-17	RR-680	CGGAGG-2040	669-ASYQTQTNSHRRARSVASQS-688
QWT64702	MZ402173.1:21519..25331	B.1.1.7	MN-CDC-IBX466946252205	USA: Minnesota	2021-05-17	RR-680	CGGAGG-2040	669-ASYQTQTNSHRRARSVASQS-688
QWT64834	MZ402184.1:21518..25330	B.1.1.7	WY-CDC-IBX518400751960	USA: Wyoming	2021-05-18	RR-680	CGTCGG-2040	669-ASYQTQTNSHRRARSVASQS-688
QWT65146	MZ402210.1:21517..25329	B.1.1.7	MN-CDC-IBX626780990773	USA: Minnesota	2021-05-11	RR-680	CGGAGG-2040	669-ASYQTQTNSHRRARSVASQS-688
QWT65313	MZ402224.1:21518..25330	B.1.1.7	MN-CDC-IBX690594639328	USA: Minnesota	2021-05-11	RR-680	CGGAGG-2040	669-ASYQTQTNSHRRARSVASQS-688
QWT66102	MZ402290.1:21517..25329	B.1.1.7	MN-CDC-IBX945134902635	USA: Minnesota	2021-05-17	RR-680	CGGAGG-2040	669-ASYQTQTNSHRRARSVASQS-688
QWT66795	MZ402348.1:21518..25339	B.1.526	MN-CDC-IBX175135135422	USA: Minnesota	2021-05-27	RR-683	CGGCGT-2049	672-ASYQTQTNSPRRARSVASQS-691
QWT66818	MZ402350.1:21517..25329	B.1.1.7	MN-CDC-IBX199543534148	USA: Minnesota	2021-05-28	RR-680	CGGAGG-2040	669-ASYQTQTNSHRRARSVASQS-688
QWT66878	MZ402355.1:21524..25336	B.1.1.7	MN-CDC-IBX248278746571	USA: Minnesota	2021-05-25	RR-680	CGGAGG-2040	669-ASYQTQTNSHRRARSVASQS-688
QWT66890	MZ402356.1:21521..25333	B.1.1.7	MN-CDC-IBX254691975925	USA: Minnesota	2021-05-28	RR-680	CGGAGG-2040	669-ASYQTQTNSHRRARSVASQS-688
QWT67391	MZ402398.1:21516..25328	B.1.1.7	MN-CDC-IBX531845409828	USA: Minnesota	2021-05-26	RR-680	CGGAGG-2040	669-ASYQTQTNSHRRARSVASQS-688
QWT67943	MZ402444.1:21523..25335	B.1.1.7	MN-CDC-IBX806424056639	USA: Minnesota	2021-05-28	RR-680	CGGAGG-2040	669-ASYQTQTNSHRRARSVASQS-688
QWT68243	MZ402469.1:21516..25328	B.1.1.7	MN-CDC-IBX955548153205	USA: Minnesota	2021-05-26	RR-680	CGGAGG-2040	669-ASYQTQTNSHRRARSVASQS-688
QWT76471	MZ404871.1:21524..25345	P.1	IN-GD-SID-C21172883	USA	2021-05-04	RR-683	CGGCGT-2049	672-ASYQTQTNSPRRARSVASQS-691
QWT78258	MZ405185.1:21538..25359	B.1.243	MD-MDH-2631	USA: MD	2020-12-31	RR-683	CGGCGT-2049	672-ASYQTQTNSHRRARSVASQS-691
QWT82831	MZ405567.1:21520..25341	P.1	IN-GD-SID-C21175653	USA	2021-05-06	RR-683	CGGCGT-2049	672-ASYQTQTNSPRRARSVASQS-691
QWT89597	MZ409861.1:21517..25329	B.1.1.7	WA-CDC-FG-037162	USA: Washington	2021-06-05	RR-680	CGTCGG-2040	669-ASYQTQTNSHRRARSVASQS-688
QWT89813	MZ409879.1:21517..25329	B.1.1.7	WA-CDC-FG-037199	USA: Washington	2021-06-04	RR-680	CGTCGG-2040	669-ASYQTQTNSHRRARSVASQS-688
QWT89873	MZ409884.1:21514..25326	B.1.1.7	WA-CDC-FG-037203	USA: Washington	2021-06-04	RR-680	CGTCGG-2040	669-ASYQTQTNSHRRARSVASQS-688
QWT91868	MZ410052.1:21500..25312	B.1.1.7	AZ-CDC-QDX25536591	USA: Arizona	2021-05-30	RR-680	CGTCGG-2040	669-ASYQTQTNSHRRARSVASQS-688
QWT92101	MZ410072.1:21500..25312	B.1.1.7	AZ-CDC-QDX25534929	USA: Arizona	2021-06-02	RR-680	CGTCGG-2040	669-ASYQTQTNSHRRARSVASQS-688
QWT37243	MZ398971.1:21480..25301	P.1	FL-BPHL-3840	USA: FL	2021-05-05	RR-683	CGGCGT-2049	672-ASYQTQTNSPRRARSVASQS-691
QWT50820	MZ400650.1:21500..25312	B.1.1.7	MN-MDH-8121	USA: Minnesota	2021-05-27	RR-680	CGGAGG-2040	669-ASYQTQTNSHRRARSVASQS-688
QWT50928	MZ400659.1:21500..25312	B.1.1.7	MN-MDH-8130	USA: Minnesota	2021-05-17	RR-680	CGGAGG-2040	669-ASYQTQTNSHRRARSVASQS-688
QWT50940	MZ400660.1:21500..25312	B.1.1.7	MN-MDH-8131	USA: Minnesota	2021-05-18	RR-680	CGGAGG-2040	669-ASYQTQTNSHRRARSVASQS-688
QWS11683	MZ390426.1:21500..25312	B.1.1.7	CA-CDC-QDX25164338	USA: California	2021-05-19	RR-680	CGTCGG-2040	669-ASYQTQTNSHRRARSVASQS-688
QWS12171	MZ390467.1:21500..25312	B.1.1.7	CA-CDC-QDX25164337	USA: California	2021-05-19	RR-680	CGTCGG-2040	669-ASYQTQTNSHRRARSVASQS-688
QWS12314	MZ390479.1:21500..25312	B.1.1.7	CA-CDC-QDX25164413	USA: California	2021-05-22	RR-680	CGTCGG-2040	669-ASYQTQTNSHRRARSVASQS-688
QWS14971	MZ390702.1:21500..25312	B.1.1.7	AZ-CDC-QDX25126142	USA: Arizona	2021-05-16	RR-680	CGTCGG-2040	669-ASYQTQTNSHRRARSVASQS-688
QWS64611	MZ391190.1:21500..25312	B.1.1.7	MN-MDH-8091	USA: Minnesota	2021-05-25	RR-680	CGGAGG-2040	669-ASYQTQTNSHRRARSVASQS-688
QWS74491	MZ394259.1:21353..25165	B.1.1.7	WA-UW-21042619295	USA: Washington	2021-04-26	RR-680	CGTCGG-2040	669-ASYQTQTNSHRRARSVASQS-688
QWS76661	MZ394441.1:21353..25165	B.1.1.7	WA-UW-21051500706	USA: Washington	2021-05-15	RR-680	CGTCGG-2040	669-ASYQTQTNSHRRARSVASQS-688
QWS76780	MZ394451.1:21353..25165	B.1.1.7	WA-UW-21051456403	USA: Washington	2021-05-14	RR-680	CGTCGG-2040	669-ASYQTQTNSHRRARSVASQS-688
QWS77414	MZ394504.1:21353..25165	B.1.1.7	WA-UW-21051734931	USA: Washington	2021-05-17	RR-680	CGTCGG-2040	669-ASYQTQTNSHRRARSVASQS-688
QWS78233	MZ394789.1:21525..25346	B.1.126	WA-CDC-4138961-001	USA	2021-01-25	RR-683	CGGCGT-2049	672-ASYQTQTNSPRRARSVASQS-691
QWQ30446	MZ379533.1:21500..25312	B.1.1.7	MN-MDH-8002	USA: Minnesota	2021-04-27	RR-680	CGGAGG-2040	669-ASYQTQTNSHRRARSVASQS-688
QWQ67341	MZ385715.1:21500..25321	P.1	FL-CDC-QDX25434187	USA: Florida	2021-05-30	RR-683	CGGCGT-2049	672-ASYQTQTNSPRRARSVASQS-691
QWQ67413	MZ385721.1:21353..25165	B.1.1.7	WA-CDC-UW21052642823	USA: Washington	2021-05-26	RR-680	CGTCGG-2040	669-ASYQTQTNSHRRARSVASQS-688
QWQ67425	MZ385722.1:21353..25165	B.1.1.7	WA-CDC-UW21052615457	USA: Washington	2021-05-26	RR-680	CGTCGG-2040	669-ASYQTQTNSHRRARSVASQS-688
QWQ67437	MZ385723.1:21353..25165	B.1.1.7	WA-CDC-UW21052674026	USA: Washington	2021-05-26	RR-680	CGTCGG-2040	669-ASYQTQTNSHRRARSVASQS-688
QWQ67449	MZ385724.1:21353..25165	B.1.1.7	WA-CDC-UW21052633967	USA: Washington	2021-05-26	RR-680	CGTCGG-2040	669-ASYQTQTNSHRRARSVASQS-688
QWQ67461	MZ385725.1:21353..25165	B.1.1.7	WA-CDC-UW21052552711	USA: Washington	2021-05-25	RR-680	CGTCGG-2040	669-ASYQTQTNSHRRARSVASQS-688
QWQ67473	MZ385726.1:21353..25165	B.1.1.7	WA-CDC-UW21052580994	USA: Washington	2021-05-25	RR-680	CGTCGG-2040	669-ASYQTQTNSHRRARSVASQS-688
QWQ67497	MZ385728.1:21353..25165	B.1.1.7	WA-CDC-UW21052539799	USA: Washington	2021-05-25	RR-680	CGTCGG-2040	669-ASYQTQTNSHRRARSVASQS-688
QWQ67509	MZ385729.1:21353..25165	B.1.1.7	WA-CDC-UW21052511290	USA: Washington	2021-05-25	RR-680	CGTCGG-2040	669-ASYQTQTNSHRRARSVASQS-688
QWQ67557	MZ385733.1:21353..25165	B.1.1.7	WA-CDC-UW21060311994	USA: Washington	2021-06-03	RR-680	CGTCGG-2040	669-ASYQTQTNSHRRARSVASQS-688
QWQ67569	MZ385734.1:21353..25165	B.1.1.7	WA-CDC-UW21060380984	USA: Washington	2021-06-03	RR-680	CGTCGG-2040	669-ASYQTQTNSHRRARSVASQS-688
QWQ67581	MZ385735.1:21353..25165	B.1.1.7	WA-CDC-UW21060319153	USA: Washington	2021-06-03	RR-680	CGTCGG-2040	669-ASYQTQTNSHRRARSVASQS-688
QWQ67593	MZ385736.1:21353..25165	B.1.1.7	WA-CDC-UW21060366223	USA: Washington	2021-06-03	RR-680	CGTCGG-2040	669-ASYQTQTNSHRRARSVASQS-688
QWQ67605	MZ385737.1:21353..25165	B.1.1.7	WA-CDC-UW21060194771	USA: Washington	2021-06-01	RR-680	CGTCGG-2040	669-ASYQTQTNSHRRARSVASQS-688
QWQ67629	MZ385739.1:21353..25165	B.1.1.7	WA-CDC-UW21060140092	USA: Washington	2021-06-01	RR-680	CGTCGG-2040	669-ASYQTQTNSHRRARSVASQS-688
QWQ67913	MZ385763.1:21500..25321	P.1	MA-CDC-QDX25472448	USA: Massachusetts	2021-05-30	RR-683	CGGCGT-2049	672-ASYQTQTNSPRRARSVASQS-691
QWQ67949	MZ385766.1:21500..25321	P.1	FL-CDC-QDX25472412	USA: Florida	2021-06-01	RR-683	CGGCGT-2049	672-ASYQTQTNSPRRARSVASQS-691
QWQ75598	MZ386410.1:21530..25351	P.1	MA-CDC-ASC210106413	USA: Massachusetts	2021-06-01	RR-683	CGGCGT-2049	672-ASYQTQTNSPRRARSVASQS-691
QWQ76230	MZ386463.1:21547..25359	B.1.1.7	MI-CDC-ASC210106488	USA: Michigan	2021-06-01	RR-680	AGGCGG-2040	669-ASYQTQTNSHRRARSVASQS-688
QWQ77421	MZ386563.1:21517..25338	P.1	FL-CDC-ASC210107198	USA: Florida	2021-06-02	RR-683	CGGCGT-2049	672-ASYQTQTNSPRRARSVASQS-691
QWQ77635	MZ386581.1:21550..25371	P.1	FL-CDC-ASC210107223	USA: Florida	2021-06-03	RR-683	CGGCGT-2049	672-ASYQTQTNSPRRARSVASQS-691
QWQ79705	MZ388138.1:21516..25328	B.1.1.7	WA-S7842	USA: Washington,Whitman County	2021-04-23	RR-680	CGTCGG-2040	669-ASYQTQTNSHRRARSVASQS-688
QWQ79753	MZ388142.1:21502..25314	B.1.1.7	WA-S7846	USA: Washington,Asotin County	2021-04-26	RR-680	CGTCGG-2040	669-ASYQTQTNSHRRARSVASQS-688
QWQ79861	MZ388151.1:21542..25354	B.1.1.7	WA-S7855	USA: Washington,Whitman County	2021-04-26	RR-680	CGTCGG-2040	669-ASYQTQTNSHRRARSVASQS-688
QWQ79897	MZ388154.1:21549..25361	B.1.1.7	WA-S7858	USA: Washington,Whitman County	2021-04-28	RR-680	CGTCGG-2040	669-ASYQTQTNSHRRARSVASQS-688
QWQ80053	MZ388167.1:21539..25351	B.1.1.7	WA-S7872	USA: Washington,Spokane County	2021-04-29	RR-680	CGTCGG-2040	669-ASYQTQTNSHRRARSVASQS-688
QWQ80137	MZ388174.1:21541..25353	B.1.1.7	WA-S7880	USA: Washington,Whitman County	2021-04-29	RR-680	CGTCGG-2040	669-ASYQTQTNSHRRARSVASQS-688
QWQ80231	MZ388182.1:21548..25360	B.1.1.7	WA-S7888	USA: Washington,Spokane County	2021-04-30	RR-680	CGTCGG-2040	669-ASYQTQTNSHRRARSVASQS-688
QWQ80315	MZ388189.1:21550..25362	B.1.1.7	WA-S7895	USA: Washington,Spokane County	2021-04-30	RR-680	CGTCGG-2040	669-ASYQTQTNSHRRARSVASQS-688
QWQ80591	MZ388212.1:21519..25331	B.1.1.7	WA-S7920	USA: Washington,Spokane County	2021-05-03	RR-680	CGTCGG-2040	669-ASYQTQTNSHRRARSVASQS-688
QWQ80650	MZ388217.1:21516..25328	B.1.1.7	WA-S7925	USA: Washington,Asotin County	2021-05-03	RR-680	CGTCGG-2040	669-ASYQTQTNSHRRARSVASQS-688
QWQ80722	MZ388223.1:21518..25330	B.1.1.7	WA-S7932	USA: Washington,Spokane County	2021-05-04	RR-680	CGTCGG-2040	669-ASYQTQTNSHRRARSVASQS-688
QWQ80734	MZ388224.1:<21522..25328	B.1.1.7	WA-S7933	USA: Washington,Spokane County	2021-05-04	RR-678	CGTCGG-2034	667-ASYQTQTNSHRRARSVASQS-686
QWQ80745	MZ388225.1:21516..25328	B.1.1.7	WA-S7934	USA: Washington,Spokane County	2021-05-04	RR-680	CGTCGG-2040	669-ASYQTQTNSHRRARSVASQS-688
QWQ80756	MZ388226.1:21516..25328	B.1.1.7	WA-S7935	USA: Washington,Spokane County	2021-05-04	RR-680	CGTCGG-2040	669-ASYQTQTNSHRRARSVASQS-688
QWQ80780	MZ388228.1:21517..25329	B.1.1.7	WA-S7937	USA: Washington,Asotin County	2021-05-04	RR-680	CGTCGG-2040	669-ASYQTQTNSHRRARSVASQS-688
QWQ80888	MZ388237.1:21517..25329	B.1.1.7	WA-S7947	USA: Washington,Whitman County	2021-05-05	RR-680	CGTCGG-2040	669-ASYQTQTNSHRRARSVASQS-688
QWQ80995	MZ388246.1:21516..25328	B.1.1.7	WA-S7956	USA: Washington,Whitman County	2021-05-05	RR-680	CGTCGG-2040	669-ASYQTQTNSHRRARSVASQS-688
QWQ81007	MZ388247.1:21516..25328	B.1.1.7	WA-S7957	USA: Washington,Whitman County	2021-05-05	RR-680	CGTCGG-2040	669-ASYQTQTNSHRRARSVASQS-688
QWQ81387	MZ388279.1:21540..25352	B.1.1.7	WA-S7991	USA: Washington,Adams County	2021-04-28	RR-680	CGTCGG-2040	669-ASYQTQTNSHRRARSVASQS-688
QWQ81715	MZ388307.1:21517..25329	B.1.1.7	WA-S8019	USA: Washington,Whatcom County	2021-05-11	RR-680	CGTCGG-2040	669-ASYQTQTNSHRRARSVASQS-688
QWQ82643	MZ388385.1:21517..25329	Q.3	WA-S8099	USA: Washington,King County	2021-05-13	RR-680	CGGCGT-2040	669-ASYQTQTNSHRRARSVASQS-688
QWQ82905	MZ388490.1:21524..25345	P.1	PAN-21-019935	USA	2021-06-04	RR-683	CGGCGT-2049	672-ASYQTQTNSPRRARSVASQS-691
QWQ82917	MZ388491.1:21516..25337	P.1	PAN-21-019936	USA	2021-06-04	RR-683	CGGCGT-2049	672-ASYQTQTNSPRRARSVASQS-691
QWP93519	MZ377390.1:21554..25375	B.1.126	CA-CZB-29868	USA: CA	2021-02-02	RR-683	CGGCGT-2049	672-ASYQTQTNSPRRARSVASQS-691
QWP93876	MZ377420.1:21554..25369	B.1.1.7	CA-CZB-33522	USA: CA, Contra Costa County	2021-04-25	RR-681	CGTCGG-2043	670-ASYQTQTNSHRRARSVASQS-689
QWP96504	MZ377640.1:21515..25330	B.1.1.7	CA-CZB-31256	USA: CA, Contra Costa County	2021-04-10	RR-681	CGTCGG-2043	670-ASYQTQTNSHRRARSVASQS-689
QWP97536	MZ377726.1:21516..25337	B.1.1.519	CA-CZB-31095	USA: CA, Santa Clara County	2021-03-05	RR-683	CGGCGT-2049	672-ASYQTQTNSHRRARSVASQS-691
QWP98888	MZ377839.1:21559..25380	B.1.126	CA-CZB-33664	USA: CA, San Luis Obispo County	2020-09-08	RR-683	CGGCGT-2049	672-ASYQTQTNSPRRARSVASQS-691
QWP98936	MZ377843.1:21524..25345	B.1.126	CA-CZB-33660	USA: CA, San Luis Obispo County	2020-09-05	RR-683	CGGCGT-2049	672-ASYQTQTNSPRRARSVASQS-691
QWQ01543	MZ378061.1:21516..25331	B.1.1.7	CA-CZB-32340	USA: CA, Contra Costa County	2021-04-12	RR-681	CGTCGG-2043	670-ASYQTQTNSHRRARSVASQS-689
QWQ04447	MZ378304.1:21515..25330	B.1.1.7	CA-CZB-31739	USA: CA, San Luis Obispo County	2021-04-23	RR-681	CGTCGG-2043	670-ASYQTQTNSHRRARSVASQS-689
QWO74125	MZ373538.1:21525..25337	B.1.1.7	UT-UPHL-2104318684	USA	2021-04-07	RR-680	CGTCGG-2040	669-ASYQTQTNSHRRARSVASQS-688
QWP81144	MZ375979.1:21516..25337	P.1	FL-CDC-ASC210106284	USA: Florida	2021-05-29	RR-683	CGGCGT-2049	672-ASYQTQTNSPRRARSVASQS-691
QWP81333	MZ375995.1:21520..25341	P.1	MA-CDC-ASC210106315	USA: Massachusetts	2021-05-30	RR-683	CGGCGT-2049	672-ASYQTQTNSPRRARSVASQS-691
QWP82213	MZ376069.1:21520..25332	B.1.1.7	MN-CDC-ASC210106080	USA: Minnesota	2021-05-28	RR-680	CGGAGG-2040	669-ASYQTQTNSHRRARSVASQS-688
QWP82318	MZ376078.1:21524..25345	P.1	FL-CDC-ASC210105808	USA: Florida	2021-05-25	RR-683	CGGCGT-2049	672-ASYQTQTNSPRRARSVASQS-691
QWP83260	MZ376157.1:21539..25351	B.1.1.7	MN-CDC-ASC210066436	USA: Minnesota	2021-05-25	RR-680	CGGAGG-2040	669-ASYQTQTNSHRRARSVASQS-688
QWP84321	MZ376246.1:21521..25333	B.1.1.7	CA-CDC-ASC210066566	USA: California	2021-05-25	RR-680	CGTCGG-2040	669-ASYQTQTNSHRRARSVASQS-688
QWP84333	MZ376247.1:21539..25351	B.1.1.7	WI-CDC-ASC210066567	USA: Wisconsin	2021-05-25	RR-680	CGGAGG-2040	669-ASYQTQTNSHRRARSVASQS-688
QWP87843	MZ376542.1:21551..25372	P.1	OH-CDC-ASC210067161	USA: Ohio	2021-05-26	RR-683	CGGCGT-2049	672-ASYQTQTNSPRRARSVASQS-691
QWO18399	MZ367869.1:21525..25346	B.1.369	WA-S7601	USA: Washington,King County	2020-12-20	RR-683	CGGCGT-2049	672-ASYQTQTNSPRRARSVASQS-691
QWO18709	MZ367933.1:21544..25356	B.1.1.7	WA-S7622	USA: Washington,Chelan-Douglas County	2021-04-22	RR-680	CGTCGG-2040	669-ASYQTQTNSHRRARSVASQS-688
QWO18937	MZ367952.1:21518..25330	B.1.1.7	WA-S7651	USA: Washington,Whatcom County	2021-05-02	RR-680	CGTCGG-2040	669-ASYQTQTNSHRRARSVASQS-688
QWO18985	MZ367956.1:21489..25301	B.1.1.7	WA-S7655	USA: Washington,Whatcom County	2021-04-28	RR-680	CGTCGG-2040	669-ASYQTQTNSHRRARSVASQS-688
QWO19519	MZ368001.1:21491..25303	B.1.1.7	WA-S7704	USA: Washington,Whatcom County	2021-05-02	RR-680	CGTCGG-2040	669-ASYQTQTNSHRRARSVASQS-688
QWO19651	MZ368012.1:21529..25341	B.1.1.7	WA-S7715	USA: Washington,Whatcom County	2021-04-26	RR-680	CGTCGG-2040	669-ASYQTQTNSHRRARSVASQS-688
QWO19663	MZ368013.1:21516..25328	B.1.1.7	WA-S7716	USA: Washington,Whatcom County	2021-04-26	RR-680	CGTCGG-2040	669-ASYQTQTNSHRRARSVASQS-688
QWO19913	MZ368034.1:21525..25346	B.1.429	WA-S7739	USA: Washington,Snohomish County	2021-05-05	RR-683	CGTCGG-2049	672-ASYQTQTNSPRRARSVASQS-691
QWO20643	MZ368096.1:21516..25328	B.1.1.7	WA-S7806	USA: Washington,Clark County	2021-05-03	RR-680	CGTCGG-2040	669-ASYQTQTNSHRRARSVASQS-688
QWO20750	MZ368105.1:21516..25328	B.1.1.7	WA-S7817	USA: Washington,Whitman County	2021-05-05	RR-680	CGTCGG-2040	669-ASYQTQTNSHRRARSVASQS-688
QWO20762	MZ368106.1:21531..25343	B.1.1.7	WA-S7818	USA: Washington,Whitman County	2021-05-05	RR-680	CGTCGG-2040	669-ASYQTQTNSHRRARSVASQS-688
QWO20880	MZ368116.1:21546..25358	B.1.1.7	WA-S7831	USA: Washington,Whitman County	2021-05-10	RR-680	CGTCGG-2040	669-ASYQTQTNSHRRARSVASQS-688
QWO24421	MZ368439.1:21508..25320	B.1.1.7	CA-CDC-FG-036386	USA: California	2021-06-01	RR-680	CGTCGG-2040	669-ASYQTQTNSHRRARSVASQS-688
QWO25162	MZ368501.1:21500..25321	P.1	MA-CDC-QDX25392427	USA: Massachusetts	2021-05-28	RR-683	CGGCGT-2049	672-ASYQTQTNSPRRARSVASQS-691
QWO48638	MZ371132.1:21482..25300	B.1.637	FL-CDC-LC0065331	USA: Florida	2021-05-24	RR-682	CGGCGA-2046	671-ASYQTQTNSPRRARSVASQS-690
QWO48731	MZ371140.1:21515..25327	B.1.1.7	FL-CDC-LC0065248	USA: Florida	2021-05-25	RR-680	CGTCGG-2040	669-ASYQTQTNSHRRARSVASQS-688
QWO50055	MZ371252.1:21419..25240	P.1	FL-CDC-LC0065569	USA: Florida	2021-05-28	RR-683	CGGCGT-2049	672-ASYQTQTNSPRRARSVASQS-691
QWO54813	MZ371652.1:21419..25231	B.1.1.7	NC-CDC-LC0066409	USA: North Carolina	2021-05-24	RR-680	CGTCGG-2040	669-ASYQTQTNSHRRARSVASQS-688
QWO57387	MZ371869.1:21515..25327	B.1.1.7	DE-CDC-LC0066481	USA: Delaware	2021-05-20	RR-680	CGTCGG-2040	669-ASYQTQTNSHRRARSVASQS-688
QWK65541	MZ359996.1:21353..25165	B.1.1.7	WA-CDC-UW21052327836	USA: Washington	2021-05-23	RR-680	CGTCGG-2040	669-ASYQTQTNSHRRARSVASQS-688
QWK65553	MZ359997.1:21353..25165	B.1.1.7	WA-CDC-UW21052354838	USA: Washington	2021-05-23	RR-680	CGTCGG-2040	669-ASYQTQTNSHRRARSVASQS-688
QWK65565	MZ359998.1:21353..25165	B.1.1.7	WA-CDC-UW21052243591	USA: Washington	2021-05-22	RR-680	CGTCGG-2040	669-ASYQTQTNSHRRARSVASQS-688
QWK65577	MZ359999.1:21353..25165	B.1.1.7	WA-CDC-UW21052219283	USA: Washington	2021-05-22	RR-680	CGTCGG-2040	669-ASYQTQTNSHRRARSVASQS-688
QWK65613	MZ360002.1:21353..25165	B.1.1.7	WA-CDC-UW21052162841	USA: Washington	2021-05-21	RR-680	CGTCGG-2040	669-ASYQTQTNSHRRARSVASQS-688
QWK65637	MZ360004.1:21353..25165	B.1.1.7	WA-CDC-UW21052109387	USA: Washington	2021-05-21	RR-680	CGTCGG-2040	669-ASYQTQTNSHRRARSVASQS-688
QWK65649	MZ360005.1:21353..25165	B.1.1.7	WA-CDC-UW21052040224	USA: Washington	2021-05-20	RR-680	CGTCGG-2040	669-ASYQTQTNSHRRARSVASQS-688
QWK65661	MZ360006.1:21353..25165	B.1.1.7	WA-CDC-UW21052074465	USA: Washington	2021-05-20	RR-680	CGTCGG-2040	669-ASYQTQTNSHRRARSVASQS-688
QWK65673	MZ360007.1:21353..25165	B.1.1.7	WA-CDC-UW21051956391	USA: Washington	2021-05-19	RR-680	CGTCGG-2040	669-ASYQTQTNSHRRARSVASQS-688
QWK65697	MZ360009.1:21353..25165	B.1.1.7	WA-CDC-UW21051923216	USA: Washington	2021-05-19	RR-680	CGTCGG-2040	669-ASYQTQTNSHRRARSVASQS-688
QWK75836	MZ360880.1:21353..25165	B.1.1.7	WA-UW-67375	USA: Washington	2021-03-16	RR-680	CGTCGG-2040	669-ASYQTQTNSHRRARSVASQS-688
QWM91629	MZ363792.1:21524..25336	B.1.1.7	AK-PHL9295	USA: Alaska, Anchorage-Mat Su	2021-05-31	RR-680	CGTCGG-2040	669-ASYQTQTNSHRRARSVASQS-688
QWK36876	MZ356847.1:<21559..25329	B.1.1.7	CA-CDC-FG-036216	USA: California	2021-05-27	RR-666	CGTCGG-1998	655-ASYQTQTNSHRRARSVASQS-674
QWK37467	MZ356648.1:21500..25321	P.1	NY-CDC-QDX25164325	USA: New York	2021-05-22	RR-683	CGGCGT-2049	672-ASYQTQTNSPRRARSVASQS-691
QWK38379	MZ356724.1:21500..25321	P.1	CT-CDC-QDX25208003	USA: Connecticut	2021-05-19	RR-683	CGGCGT-2049	672-ASYQTQTNSPRRARSVASQS-691
QWK38679	MZ356600.1:21500..25321	P.1	OH-CDC-QDX25208083	USA: Ohio	2021-05-20	RR-683	CGGCGT-2049	672-ASYQTQTNSPRRARSVASQS-691
QWK38895	MZ356618.1:21500..25321	P.1	CT-CDC-QDX25249537	USA: Connecticut	2021-05-21	RR-683	CGGCGT-2049	672-ASYQTQTNSPRRARSVASQS-691
QWK53311	MZ357506.1:21353..25174	B.1.526	WA-CDC-UW21052126760	USA: Washington	2021-05-21	RR-683	AGGCGG-2049	672-ASYQTQTNSPRRARSVASQS-691
QWK53737	MZ357542.1:21353..25174	B.1.526	WA-CDC-UW21052032361	USA: Washington	2021-05-20	RR-683	AGGCGG-2049	672-ASYQTQTNSPRRARSVASQS-691
QWK53987	MZ357563.1:21353..25174	B.1.526	WA-CDC-UW21052093629	USA: Washington	2021-05-20	RR-683	AGGCGG-2049	672-ASYQTQTNSPRRARSVASQS-691
QWK54154	MZ357577.1:21353..25174	B.1.526	WA-CDC-UW21052078112	USA: Washington	2021-05-20	RR-683	AGGCGG-2049	672-ASYQTQTNSPRRARSVASQS-691
QWK61733	MZ358636.1:21551..25363	B.1.1.7	OR-CDC-2-4451251	USA: OR	2021-05-11	RR-680	CGTCGG-2040	669-ASYQTQTNSHRRARSVASQS-688
QWK62329	MZ358686.1:21551..25363	B.1.1.7	ID-CDC-2-4448396	USA: ID	2021-04-30	RR-680	CGTCGG-2040	669-ASYQTQTNSHRRARSVASQS-688
QWK64280	MZ359676.1:21524..25336	B.1.1.7	AK-PHL9203	USA: Alaska, Anchorage-Mat Su	2021-05-26	RR-680	CGTCGG-2040	669-ASYQTQTNSHRRARSVASQS-688
QWK64472	MZ359692.1:21524..25336	B.1.1.7	AK-PHL9229	USA: Alaska, Anchorage-Mat Su	2021-05-26	RR-680	CGTCGG-2040	669-ASYQTQTNSHRRARSVASQS-688
QWK64640	MZ359706.1:21524..25336	B.1.1.7	AK-PHL8449	USA: Alaska, Anchorage-Mat Su	2021-04-27	RR-680	CGTCGG-2040	669-ASYQTQTNSHRRARSVASQS-688
QWJ74375	MZ352224.1:21500..25312	B.1.1.7	MN-MDH-7931	USA: Minnesota	2021-05-22	RR-680	CGGAGG-2040	669-ASYQTQTNSHRRARSVASQS-688
QWJ84294	MZ354490.1:21524..25345	P.1.10	FL-CDC-STM-000073650	USA: Florida	2021-05-12	RR-683	CGTCGG-2049	672-ASYQTQTNSPRRARSVASQS-691
QWE98514	MZ349065.1:21500..25312	B.1.1.7	AK-PHL9121	USA: Alaska, Anchorage-Mat Su	2021-05-19	RR-680	CGTCGG-2040	669-ASYQTQTNSHRRARSVASQS-688
QWE98573	MZ349070.1:21524..25336	B.1.1.7	AK-PHL9124	USA: Alaska, Anchorage-Mat Su	2021-05-21	RR-680	CGTCGG-2040	669-ASYQTQTNSHRRARSVASQS-688
QWE98597	MZ349072.1:21500..25312	B.1.1.7	AK-PHL9126	USA: Alaska, Anchorage-Mat Su	2021-05-25	RR-680	CGTCGG-2040	669-ASYQTQTNSHRRARSVASQS-688
QWE98621	MZ349074.1:21500..25312	B.1.1.7	AK-PHL9130	USA: Alaska, Anchorage-Mat Su	2021-05-24	RR-680	CGTCGG-2040	669-ASYQTQTNSHRRARSVASQS-688
QWF00215	MZ349208.1:21552..25364	B.1.1.7	NJ-CDC-ASC210045527	USA: New Jersey	2021-04-04	RR-680	CGTCGG-2040	669-ASYQTQTNSHRRARSVASQS-688
QWF07393	MZ349808.1:21544..25365	P.1	CT-CDC-ASC210066011	USA: Connecticut	2021-05-19	RR-683	CGGCGT-2049	672-ASYQTQTNSPRRARSVASQS-691
QWF07417	MZ349810.1:21552..25364	B.1.1.7	WI-CDC-ASC210066014	USA: Wisconsin	2021-05-19	RR-680	CGGAGG-2040	669-ASYQTQTNSHRRARSVASQS-688
QWE54686	MZ340791.1:21545..25366	P.1	FL-BPHL-3018	USA: FL	2021-04-28	RR-683	CGGCGT-2049	672-ASYQTQTNSPRRARSVASQS-691
QWE62334	MZ341435.1:21515..25327	B.1.1.7	IL-CDC-LC0063139	USA: Illinois	2021-05-17	RR-680	CGGCGA-2040	669-ASYQTQTNSHRRARSVASQS-688
QWE62640	MZ341461.1:21452..25270	P.1.7	DE-CDC-LC0063299	USA: Delaware	2021-05-17	RR-682	CGGCGA-2046	671-ASYQTQTNSHRRARSVASQS-690
QWE68584	MZ341964.1:21515..25336	B.1.526	MD-CDC-LC0064047	USA: Maryland	2021-05-17	RR-683	CGTCGG-2049	672-ASYQTQTNSPRRARSVASQS-691
QWE76057	MZ342605.1:21500..25312	B.1.1.7	MN-MDH-7702	USA: Minnesota	2021-05-23	RR-680	CGGAGG-2040	669-ASYQTQTNSHRRARSVASQS-688
QWE76177	MZ342615.1:21500..25312	B.1.1.7	MN-MDH-7712	USA: Minnesota	2021-05-09	RR-680	CGGAGG-2040	669-ASYQTQTNSHRRARSVASQS-688
QWE76465	MZ342639.1:21500..25312	B.1.1.7	MN-MDH-7736	USA: Minnesota	2021-05-17	RR-680	CGGAGG-2040	669-ASYQTQTNSHRRARSVASQS-688
QWE77316	MZ342710.1:21396..25211	B.1.1.7	MN-MDH-6842	USA: Minnesota	2021-04-15	RR-681	CGGAGG-2043	670-ASYQTQTNSHRRARSVASQS-689
QWE77472	MZ342723.1:21515..25327	B.1.1.7	MN-MDH-6855	USA: Minnesota	2021-04-14	RR-680	CGGAGG-2040	669-ASYQTQTNSHRRARSVASQS-688
QWE78620	MZ342882.1:21500..25312	B.1.1.7	MN-MDH-7820	USA: Minnesota	2021-05-13	RR-680	CGGAGG-2040	669-ASYQTQTNSHRRARSVASQS-688
QWE78668	MZ342886.1:21513..25328	B.1.617.2	GBRC693	India	2021-04-18	RR-681	CGTCGG-2043	670-ASYQTQTNSRRRARSVASQS-689
QWE84789	MZ344279.1:21514..25326	B.1.1.7	WA-CDC-FG-035738	USA: Washington	2021-05-18	RR-680	CGTCGG-2040	669-ASYQTQTNSHRRARSVASQS-688
QWE89529	MZ345104.1:21500..25312	B.1.1.7	MN-MDH-7871	USA: Minnesota	2021-05-14	RR-680	CGGAGG-2040	669-ASYQTQTNSHRRARSVASQS-688
QWE92532	MZ348471.1:21529..25341	B.1.1.7	AK-PHL8928	USA: Alaska, Anchorage-Mat Su	2021-05-17	RR-680	CGTCGG-2040	669-ASYQTQTNSHRRARSVASQS-688
QWE92652	MZ348481.1:21524..25336	B.1.1.7	AK-PHL8940	USA: Alaska, Anchorage-Mat Su	2021-05-17	RR-680	CGTCGG-2040	669-ASYQTQTNSHRRARSVASQS-688
QWE92664	MZ348482.1:21524..25336	B.1.1.7	AK-PHL8941	USA: Alaska, Anchorage-Mat Su	2021-05-17	RR-680	CGTCGG-2040	669-ASYQTQTNSHRRARSVASQS-688
QWE92700	MZ348485.1:21524..25336	B.1.1.7	AK-PHL8944	USA: Alaska, Anchorage-Mat Su	2021-05-16	RR-680	CGTCGG-2040	669-ASYQTQTNSHRRARSVASQS-688
QWE92724	MZ348487.1:21539..25351	B.1.1.7	AK-PHL8948	USA: Alaska, Anchorage-Mat Su	2021-05-17	RR-680	CGTCGG-2040	669-ASYQTQTNSHRRARSVASQS-688
QWC94894	MZ333404.1:21419..25240	B.1.526	PA-CDC-LC0062141	USA: Pennsylvania	2021-05-13	RR-683	CGTCGG-2049	672-ASYQTQTNSPRRARSVASQS-691
QWE43668	MZ336994.1:21500..25318	B.1.637	TX-CDC-QDX25062903	USA: Texas	2021-05-15	RR-682	CGGCGA-2046	671-ASYQTQTNSPRRARSVASQS-690
QWE43859	MZ337010.1:21500..25312	B.1.1.7	CA-CDC-QDX25025177	USA: California	2021-05-17	RR-680	CGTCGG-2040	669-ASYQTQTNSHRRARSVASQS-688
QWE44182	MZ337037.1:21500..25312	B.1.1.7	CA-CDC-QDX25025193	USA: California	2021-05-18	RR-680	CGTCGG-2040	669-ASYQTQTNSHRRARSVASQS-688
QWE44696	MZ337080.1:21500..25312	B.1.1.7	CA-CDC-QDX25025157	USA: California	2021-05-15	RR-680	CGTCGG-2040	669-ASYQTQTNSHRRARSVASQS-688
QWE46952	MZ337269.1:21500..25312	B.1.1.7	AZ-CDC-QDX25025178	USA: Arizona	2021-05-17	RR-680	CGTCGG-2040	669-ASYQTQTNSHRRARSVASQS-688
QWE49266	MZ337594.1:21500..25321	P.1.10	TX-CDC-QDX25062934	USA: Texas	2021-05-17	RR-683	CGTCGG-2049	672-ASYQTQTNSPRRARSVASQS-691
QWB92091	MZ324947.1:21517..25329	B.1.1.7	MN-CDC-IBX044175356487	USA: Minnesota	2021-05-17	RR-680	CGGAGG-2040	669-ASYQTQTNSHRRARSVASQS-688
QWB92186	MZ324955.1:21518..25330	B.1.1.7	MN-CDC-IBX080133181839	USA: Minnesota	2021-05-14	RR-680	CGGAGG-2040	669-ASYQTQTNSHRRARSVASQS-688
QWB93024	MZ325025.1:21518..25330	B.1.1.7	MN-CDC-IBX359877263775	USA: Minnesota	2021-05-11	RR-680	CGGAGG-2040	669-ASYQTQTNSHRRARSVASQS-688
QWB93120	MZ325033.1:21518..25330	B.1.1.7	MN-CDC-IBX396179369538	USA: Minnesota	2021-05-17	RR-680	CGGAGG-2040	669-ASYQTQTNSHRRARSVASQS-688
QWB93311	MZ325049.1:21519..25331	B.1.1.7	MN-CDC-IBX466946252205	USA: Minnesota	2021-05-17	RR-680	CGGAGG-2040	669-ASYQTQTNSHRRARSVASQS-688
QWB93443	MZ325060.1:21518..25330	B.1.1.7	WY-CDC-IBX518400751960	USA: Wyoming	2021-05-18	RR-680	CGTCGG-2040	669-ASYQTQTNSHRRARSVASQS-688
QWB93755	MZ325086.1:21517..25329	B.1.1.7	MN-CDC-IBX626780990773	USA: Minnesota	2021-05-11	RR-680	CGGAGG-2040	669-ASYQTQTNSHRRARSVASQS-688
QWB93922	MZ325100.1:21518..25330	B.1.1.7	MN-CDC-IBX690594639328	USA: Minnesota	2021-05-11	RR-680	CGGAGG-2040	669-ASYQTQTNSHRRARSVASQS-688
QWB94711	MZ325166.1:21517..25329	B.1.1.7	MN-CDC-IBX945134902635	USA: Minnesota	2021-05-17	RR-680	CGGAGG-2040	669-ASYQTQTNSHRRARSVASQS-688
QWC60535	MZ328631.1:21353..25165	B.1.1.7	WA-UW-21042340279	USA	2021-04-23	RR-680	CGTCGG-2040	669-ASYQTQTNSHRRARSVASQS-688
QWC61099	MZ328678.1:21353..25165	B.1.1.7	WA-UW-21042463841	USA	2021-04-24	RR-680	CGTCGG-2040	669-ASYQTQTNSHRRARSVASQS-688
QWC61674	MZ328739.1:21353..25165	B.1.1.7	WA-UW-21050986413	USA: Washington	2021-05-09	RR-680	CGTCGG-2040	669-ASYQTQTNSHRRARSVASQS-688
QWC62459	MZ328805.1:21353..25165	B.1.1.7	WA-UW-21050576853	USA: Washington	2021-05-05	RR-680	CGTCGG-2040	669-ASYQTQTNSHRRARSVASQS-688
QWC62577	MZ328815.1:21353..25165	B.1.1.7	WA-UW-21050510371	USA: Washington	2021-05-05	RR-680	CGTCGG-2040	669-ASYQTQTNSHRRARSVASQS-688
QWC63330	MZ328923.1:21353..25165	B.1.1.7	WA-UW-21050837421	USA: Washington	2021-05-08	RR-680	CGTCGG-2040	669-ASYQTQTNSHRRARSVASQS-688
QWC63869	MZ328968.1:21353..25165	B.1.1.7	WA-UW-21051108581	USA: Washington	2021-05-11	RR-680	CGTCGG-2040	669-ASYQTQTNSHRRARSVASQS-688
QWC64336	MZ329007.1:21353..25165	B.1.1.7	WA-UW-21051054603	USA: Washington	2021-05-10	RR-680	CGTCGG-2040	669-ASYQTQTNSHRRARSVASQS-688
QWC72573	MZ331094.1:21551..25363	B.1.1.7	ID-CDC-2-4396084	USA: ID	2021-04-26	RR-680	CGTCGG-2040	669-ASYQTQTNSHRRARSVASQS-688
QWB52682	MZ318937.1:21500..25312	B.1.1.7	CA-CDC-QDX24840122	USA: California	2021-05-12	RR-680	CGTCGG-2040	669-ASYQTQTNSHRRARSVASQS-688
QWB53838	MZ319034.1:21500..25312	B.1.1.7	MO-CDC-QDX24863487	USA: Missouri	2021-05-12	RR-680	CGTCGG-2040	669-ASYQTQTNSHRRARSVASQS-688
QWB54957	MZ319129.1:21523..25338	AY.44	CO-CDC-FG-035255	USA: Colorado	2021-05-17	RR-681	CGTCGG-2043	670-ASYQTQTNSRRRARSVASQS-689
QWB55644	MZ319187.1:21517..25329	B.1.1.7	CA-CDC-FG-035200	USA: California	2021-05-18	RR-680	CGGAGG-2040	669-ASYQTQTNSHRRARSVASQS-688
QWB56253	MZ319238.1:21500..25312	B.1.1.7	AZ-CDC-QDX24757514	USA: Arizona	2021-05-09	RR-680	CGTCGG-2040	669-ASYQTQTNSHRRARSVASQS-688
QWB61851	MZ319785.1:21549..25361	B.1.1.7	MN-CDC-ASC210064908	USA: Minnesota	2021-05-18	RR-680	CGGAGG-2040	669-ASYQTQTNSHRRARSVASQS-688
QWB63207	MZ319898.1:21551..25372	P.1	NJ-CDC-ASC210065181	USA: New Jersey	2021-05-19	RR-683	CGGCGT-2049	672-ASYQTQTNSPRRARSVASQS-691
QWB64043	MZ319968.1:21545..25357	B.1.1.7	OR-CDC-ASC210065203	USA: Oregon	2021-05-19	RR-680	CGTCGG-2040	669-ASYQTQTNSHRRARSVASQS-688
QWB70531	MZ320567.1:21547..25359	B.1.1.7	MN-CDC-ASC210065719	USA: Minnesota	2021-05-20	RR-680	CGGAGG-2040	669-ASYQTQTNSHRRARSVASQS-688
QWB72763	MZ320754.1:21519..25331	B.1.1.7	FL-CDC-ASC210066354	USA: Florida	2021-05-24	RR-680	CGTCGG-2040	669-ASYQTQTNSHRRARSVASQS-688
QWB73049	MZ320778.1:21516..25328	B.1.1.7	UT-CDC-ASC210066390	USA: Utah	2021-05-23	RR-680	CGTCGG-2040	669-ASYQTQTNSHRRARSVASQS-688
QWB75379	MZ320976.1:21518..25330	B.1.1.7	MN-CDC-ASC210031831	USA: Minnesota	2021-04-23	RR-680	CGGAGG-2040	669-ASYQTQTNSHRRARSVASQS-688
QWB75653	MZ321000.1:21353..25165	B.1.1.7	WA-CDC-UW21051617274	USA: Washington	2021-05-16	RR-680	CGTCGG-2040	669-ASYQTQTNSHRRARSVASQS-688
QWB75677	MZ321002.1:21353..25165	B.1.1.7	WA-CDC-UW21051302605	USA: Washington	2021-05-13	RR-680	CGTCGG-2040	669-ASYQTQTNSHRRARSVASQS-688
QWB75689	MZ321003.1:21353..25165	B.1.1.7	WA-CDC-UW21051368763	USA: Washington	2021-05-13	RR-680	CGTCGG-2040	669-ASYQTQTNSHRRARSVASQS-688
QWB77447	MZ321182.1:21500..25312	B.1.1.7	CA-CDC-QDX24940800	USA: California	2021-05-13	RR-680	CGTCGG-2040	669-ASYQTQTNSHRRARSVASQS-688
QWB77495	MZ321186.1:21500..25312	B.1.1.7	CA-CDC-QDX24940856	USA: California	2021-05-14	RR-680	CGTCGG-2040	669-ASYQTQTNSHRRARSVASQS-688
QWB78617	MZ321280.1:21500..25312	B.1.1.7	CA-CDC-QDX24940855	USA: California	2021-05-14	RR-680	CGTCGG-2040	669-ASYQTQTNSHRRARSVASQS-688
QWB81010	MZ321480.1:21500..25312	B.1.1.7	MA-CDC-QDX24941251	USA: Massachusetts	2021-05-11	RR-680	CGGCGT-2040	669-ASYQTQTNSHRRARSVASQS-688
QWB81427	MZ321515.1:21500..25312	B.1.1.7	CA-CDC-QDX24940802	USA: California	2021-05-13	RR-680	CGTCGG-2040	669-ASYQTQTNSHRRARSVASQS-688
QWB87873	MZ322462.1:21500..25312	B.1.1.7	MN-MDH-7655	USA: Minnesota	2021-05-10	RR-680	CGGAGG-2040	669-ASYQTQTNSHRRARSVASQS-688
QWB88242	MZ322493.1:21500..25312	B.1.1.7	MN-MDH-7686	USA: Minnesota	2021-05-12	RR-680	CGGAGG-2040	669-ASYQTQTNSHRRARSVASQS-688
QWB88848	MZ322769.1:21524..25336	B.1.1.7	AK-PHL9019	USA: Alaska, Anchorage-Mat Su	2021-05-18	RR-680	CGTCGG-2040	669-ASYQTQTNSHRRARSVASQS-688
QWB88860	MZ322770.1:21524..25336	B.1.1.7	AK-PHL9020	USA: Alaska, Anchorage-Mat Su	2021-05-18	RR-680	CGTCGG-2040	669-ASYQTQTNSHRRARSVASQS-688
QWB88884	MZ322772.1:21524..25336	B.1.1.7	AK-PHL9022	USA: Alaska, Anchorage-Mat Su	2021-05-18	RR-680	CGTCGG-2040	669-ASYQTQTNSHRRARSVASQS-688
QWB88896	MZ322773.1:21524..25336	B.1.1.7	AK-PHL9023	USA: Alaska, Anchorage-Mat Su	2021-05-18	RR-680	CGTCGG-2040	669-ASYQTQTNSHRRARSVASQS-688
QWB88968	MZ322779.1:21524..25336	B.1.1.7	AK-PHL9030	USA: Alaska, Anchorage-Mat Su	2021-05-18	RR-680	CGTCGG-2040	669-ASYQTQTNSHRRARSVASQS-688
QWB88980	MZ322780.1:21549..25361	B.1.1.7	AK-PHL9031	USA: Alaska, Anchorage-Mat Su	2021-05-18	RR-680	CGTCGG-2040	669-ASYQTQTNSHRRARSVASQS-688
QWB89244	MZ322802.1:21524..25336	B.1.1.7	AK-PHL9057	USA: Alaska, Anchorage-Mat Su	2021-05-19	RR-680	CGTCGG-2040	669-ASYQTQTNSHRRARSVASQS-688
QWB89256	MZ322803.1:21524..25336	B.1.1.7	AK-PHL9058	USA: Alaska, Anchorage-Mat Su	2021-05-19	RR-680	CGTCGG-2040	669-ASYQTQTNSHRRARSVASQS-688
QWB89926	MZ323700.1:21524..25336	B.1.1.7	AK-PHL9070	USA: Alaska, Anchorage-Mat Su	2021-05-20	RR-680	CGTCGG-2040	669-ASYQTQTNSHRRARSVASQS-688
QWB89938	MZ323701.1:21524..25336	B.1.1.7	AK-PHL9073	USA: Alaska, Anchorage-Mat Su	2021-05-20	RR-680	CGTCGG-2040	669-ASYQTQTNSHRRARSVASQS-688
QWA59550	MZ315643.1:21524..25336	B.1.1.7	Unk-CDC-STM-000072517	USA: Unknown	2021-05-13	RR-680	CGTCGG-2040	669-ASYQTQTNSHRRARSVASQS-688
QWA63832	MZ316000.1:21523..25335	B.1.1.7	MN-CDC-STM-000071469	USA: Minnesota	2021-05-09	RR-680	CGGAGG-2040	669-ASYQTQTNSHRRARSVASQS-688
QWA64576	MZ316062.1:21524..25336	B.1.1.7	FL-CDC-STM-000071504	USA: Florida	2021-05-07	RR-680	CGTCGG-2040	669-ASYQTQTNSHRRARSVASQS-688
QWA71262	MZ316620.1:21516..25328	B.1.1.7	MN-CDC-IBX240349943304	USA: Minnesota	2021-05-11	RR-680	CGGAGG-2040	669-ASYQTQTNSHRRARSVASQS-688
QWA71682	MZ316655.1:<21618..25328	B.1.1.7	MN-CDC-IBX390637449947	USA: Minnesota	2021-05-11	RR-646	CGGAGG-1938	635-ASYQTQTNSHRRARSVASQS-654
QWA71969	MZ316679.1:21524..25336	B.1.1.7	MN-CDC-IBX496425246253	USA: Minnesota	2021-05-11	RR-680	CGGAGG-2040	669-ASYQTQTNSHRRARSVASQS-688
QWA72257	MZ316703.1:21516..25328	B.1.1.7	MN-CDC-IBX593267061066	USA: Minnesota	2021-05-11	RR-680	CGGAGG-2040	669-ASYQTQTNSHRRARSVASQS-688
QWA72569	MZ316729.1:21518..25330	B.1.1.7	MN-CDC-IBX713780228033	USA: Minnesota	2021-05-13	RR-680	CGGAGG-2040	669-ASYQTQTNSHRRARSVASQS-688
QWA72713	MZ316741.1:21517..25329	B.1.1.7	MN-CDC-IBX753196902389	USA: Minnesota	2021-05-11	RR-680	CGGAGG-2040	669-ASYQTQTNSHRRARSVASQS-688
QWA72845	MZ316752.1:21524..25336	B.1.1.7	MN-CDC-IBX802638396301	USA: Minnesota	2021-05-15	RR-680	CGGAGG-2040	669-ASYQTQTNSHRRARSVASQS-688
QWA72965	MZ316762.1:21517..25329	B.1.1.7	MN-CDC-IBX836177571921	USA: Minnesota	2021-05-11	RR-680	CGGAGG-2040	669-ASYQTQTNSHRRARSVASQS-688
QWA73061	MZ316770.1:21524..25336	B.1.1.7	MN-CDC-IBX890622237199	USA: Minnesota	2021-05-12	RR-680	CGGAGG-2040	669-ASYQTQTNSHRRARSVASQS-688
QWA73193	MZ316781.1:21521..25333	B.1.1.7	MN-CDC-IBX912645027611	USA: Minnesota	2021-05-15	RR-680	CGGAGG-2040	669-ASYQTQTNSHRRARSVASQS-688
QWA73754	MZ316828.1:21524..25336	B.1.1.7	MN-CDC-IBX047289093633	USA: Minnesota	2021-05-12	RR-680	CGGAGG-2040	669-ASYQTQTNSHRRARSVASQS-688
QWA74100	MZ316857.1:21516..25328	B.1.1.7	MN-CDC-IBX162641590826	USA: Minnesota	2021-05-14	RR-680	CGGAGG-2040	669-ASYQTQTNSHRRARSVASQS-688
QWA74459	MZ316887.1:21516..25328	B.1.1.7	MN-CDC-IBX272752922240	USA: Minnesota	2021-05-12	RR-680	CGGAGG-2040	669-ASYQTQTNSHRRARSVASQS-688
QWA74471	MZ316888.1:21517..25329	B.1.1.7	MN-CDC-IBX289733411921	USA: Minnesota	2021-05-12	RR-680	CGGAGG-2040	669-ASYQTQTNSHRRARSVASQS-688
QWA75635	MZ316985.1:21524..25336	B.1.1.7	MN-CDC-IBX717781658515	USA: Minnesota	2021-05-14	RR-680	CGGAGG-2040	669-ASYQTQTNSHRRARSVASQS-688
QWA75743	MZ316994.1:21524..25336	B.1.1.7	MN-CDC-IBX748593198426	USA: Minnesota	2021-05-13	RR-680	CGGAGG-2040	669-ASYQTQTNSHRRARSVASQS-688
QWA76163	MZ317029.1:21524..25336	B.1.1.7	MN-CDC-IBX851957645061	USA: Minnesota	2021-05-13	RR-680	CGGAGG-2040	669-ASYQTQTNSHRRARSVASQS-688
QWA76427	MZ317051.1:21524..25336	B.1.1.7	MN-CDC-IBX938438359658	USA: Minnesota	2021-05-14	RR-680	CGGAGG-2040	669-ASYQTQTNSHRRARSVASQS-688
QWA76727	MZ317076.1:21524..25336	B.1.1.7	MN-CDC-IBX083091545709	USA: Minnesota	2021-05-09	RR-680	CGGAGG-2040	669-ASYQTQTNSHRRARSVASQS-688
QWA76835	MZ317085.1:21516..25337	P.1.10	MN-CDC-IBX138928685801	USA: Minnesota	2021-05-09	RR-683	CGTCGG-2049	672-ASYQTQTNSPRRARSVASQS-691
QWA77433	MZ317135.1:21519..25340	B.1.526	MN-CDC-IBX375182655639	USA: Minnesota	2021-05-08	RR-683	CGGCGT-2049	672-ASYQTQTNSPRRARSVASQS-691
QWA77588	MZ317148.1:21518..25330	B.1.1.7	ID-CDC-IBX435977871379	USA: Idaho	2021-05-13	RR-680	CGTCGG-2040	669-ASYQTQTNSHRRARSVASQS-688
QWA78594	MZ317232.1:21517..25338	B.1.526	MN-CDC-IBX946062742544	USA: Minnesota	2021-05-08	RR-683	CGGCGT-2049	672-ASYQTQTNSPRRARSVASQS-691
QVY52808	MZ311160.1:21500..25321	P.1	MA-CDCBI-CRSP_H34M2PZ55SGVAL2T	USA: Massachusetts	2021-05-17	RR-683	CGGCGT-2049	672-ASYQTQTNSPRRARSVASQS-691
QVY57275	MZ311534.1:<21620..25312	B.1.1.7	VT-CDCBI-CRSP_WIQV7TNCZJNCRG3Z	USA: Vermont	2021-05-15	RR-640	CGTCGG-1920	629-ASYQTQTNSHRRARSVASQS-648
QWA16198	MZ312891.1:21500..25312	B.1.1.7	MN-MDH-7563	USA: Minnesota	2021-05-14	RR-680	CGGAGG-2040	669-ASYQTQTNSHRRARSVASQS-688
QWA17439	MZ313013.1:21560..25381	B.1.126	GA-EHC-889G	USA: GA	2020-11-16	RR-683	CGGCGT-2049	672-ASYQTQTNSPRRARSVASQS-691
QWA19775	MZ313346.1:21500..25312	B.1.1.7	AK-PHL8908	USA: Alaska, Anchorage-Mat Su	2021-05-14	RR-680	CGTCGG-2040	669-ASYQTQTNSHRRARSVASQS-688
QVX33773	MZ304740.1:21500..25312	B.1.1.7	CA-CDC-QDX24799321	USA: California	2021-05-10	RR-680	CGTCGG-2040	669-ASYQTQTNSHRRARSVASQS-688
QVX34215	MZ304777.1:21500..25312	B.1.1.7	CA-CDC-QDX24799319	USA: California	2021-05-10	RR-680	CGTCGG-2040	669-ASYQTQTNSHRRARSVASQS-688
QVX34477	MZ304799.1:21500..25312	B.1.1.7	CA-CDC-QDX24799353	USA: California	2021-05-11	RR-680	CGTCGG-2040	669-ASYQTQTNSHRRARSVASQS-688
QVX50278	MZ306685.1:21500..25312	B.1.1.7	MN-CDC-LC0060111	USA: Minnesota	2021-05-13	RR-680	CGGAGG-2040	669-ASYQTQTNSHRRARSVASQS-688
QVX52764	MZ306895.1:21500..25312	B.1.1.7	MO-CDC-LC0060389	USA: Missouri	2021-05-17	RR-680	CGTCGG-2040	669-ASYQTQTNSHRRARSVASQS-688
QVX53909	MZ306992.1:21500..25312	B.1.1.7	KY-CDC-LC0060289	USA: Kentucky	2021-05-17	RR-680	CGTCGG-2040	669-ASYQTQTNSHRRARSVASQS-688
QVX55499	MZ307126.1:21500..25312	B.1.1.7	VT-CDC-LC0060687	USA: Vermont	2021-05-09	RR-680	CGTCGG-2040	669-ASYQTQTNSHRRARSVASQS-688
QVX63843	MZ307830.1:21419..25231	B.1.1.7	IL-CDC-LC0061458	USA: Illinois	2021-05-13	RR-680	CGGCGT-2040	669-ASYQTQTNSHRRARSVASQS-688
QVX66478	MZ308053.1:21419..25234	P.1.10	FL-CDC-LC0061676	USA: Florida	2021-05-11	RR-681	CGTCGG-2043	670-ASYQTQTNSPRRARSVASQS-689
QVX67004	MZ308098.1:21419..25231	B.1.1.7	NC-CDC-LC0061799	USA: North Carolina	2021-05-12	RR-680	CGTCGG-2040	669-ASYQTQTNSHRRARSVASQS-688
QVY47938	MZ310258.1:21522..25334	B.1.1.7	AK-PHL8743	USA: Alaska, Gulf Coast	2021-05-07	RR-680	CGTCGG-2040	669-ASYQTQTNSHRRARSVASQS-688
QVY48105	MZ310272.1:21524..25336	B.1.1.7	AK-PHL8763	USA: Alaska, Anchorage-Mat Su	2021-05-10	RR-680	CGTCGG-2040	669-ASYQTQTNSHRRARSVASQS-688
QVY48225	MZ310282.1:21524..25336	B.1.1.7	AK-PHL8775	USA: Alaska, Anchorage-Mat Su	2021-05-05	RR-680	CGTCGG-2040	669-ASYQTQTNSHRRARSVASQS-688
QVY48237	MZ310283.1:21524..25336	B.1.1.7	AK-PHL8777	USA: Alaska, Anchorage-Mat Su	2021-05-06	RR-680	CGTCGG-2040	669-ASYQTQTNSHRRARSVASQS-688
QVY48249	MZ310284.1:21524..25336	B.1.1.7	AK-PHL8778	USA: Alaska, Anchorage-Mat Su	2021-05-06	RR-680	CGTCGG-2040	669-ASYQTQTNSHRRARSVASQS-688
QVY48273	MZ310286.1:21524..25336	B.1.1.7	AK-PHL8780	USA: Alaska, Anchorage-Mat Su	2021-05-10	RR-680	CGTCGG-2040	669-ASYQTQTNSHRRARSVASQS-688
QVY48885	MZ310337.1:21524..25336	B.1.1.7	AK-PHL8845	USA: Alaska, Anchorage-Mat Su	2021-05-11	RR-680	CGTCGG-2040	669-ASYQTQTNSHRRARSVASQS-688
QVY48933	MZ310341.1:21500..25312	B.1.1.7	AK-PHL8850	USA: Alaska, Anchorage-Mat Su	2021-05-11	RR-680	CGTCGG-2040	669-ASYQTQTNSHRRARSVASQS-688
QVY49029	MZ310349.1:21524..25336	B.1.1.7	AK-PHL8859	USA: Alaska, Anchorage-Mat Su	2021-05-15	RR-680	CGTCGG-2040	669-ASYQTQTNSHRRARSVASQS-688
QVY49041	MZ310350.1:21524..25336	B.1.1.7	AK-PHL8861	USA: Alaska, Anchorage-Mat Su	2021-05-15	RR-680	CGTCGG-2040	669-ASYQTQTNSHRRARSVASQS-688
QVY49112	MZ310356.1:21525..25337	B.1.1.7	AK-PHL8840	USA: Alaska, Anchorage-Mat Su	2021-05-11	RR-680	CGTCGG-2040	669-ASYQTQTNSHRRARSVASQS-688
QVY49412	MZ310381.1:21524..25336	B.1.1.7	AK-PHL8909	USA: Alaska, Anchorage-Mat Su	2021-05-14	RR-680	CGTCGG-2040	669-ASYQTQTNSHRRARSVASQS-688
QVW30373	MZ293152.1:21500..25312	B.1.1.7	MN-MDH-7192	USA: Minnesota	2021-04-28	RR-680	CGGAGG-2040	669-ASYQTQTNSHRRARSVASQS-688
QVW31300	MZ293572.1:21362..25183	B.1.429	WA-CDC-UW21051087453	USA: Washington	2021-05-10	RR-683	CGTCGG-2049	672-ASYQTQTNSPRRARSVASQS-691
QVW32936	MZ293805.1:21353..25165	B.1.1.7	WA-CDC-UW21051068353	USA: Washington	2021-05-10	RR-680	CGTCGG-2040	669-ASYQTQTNSHRRARSVASQS-688
QVW37552	MZ293919.1:21523..25335	Q.3	CA-CDC-ASC210064086	USA: California	2021-05-14	RR-680	CGTCGG-2040	669-ASYQTQTNSHRRARSVASQS-688
QVW37564	MZ293920.1:21537..25349	Q.3	CA-CDC-ASC210064087	USA: California	2021-05-14	RR-680	CGTCGG-2040	669-ASYQTQTNSHRRARSVASQS-688
QVW38856	MZ294028.1:21529..25341	B.1.1.7	MN-CDC-ASC210064448	USA: Minnesota	2021-05-17	RR-680	CGGAGG-2040	669-ASYQTQTNSHRRARSVASQS-688
QVW42275	MZ294314.1:21554..25366	B.1.1.7	CA-CDC-ASC210063796	USA: California	2021-05-14	RR-680	CGTCGG-2040	669-ASYQTQTNSHRRARSVASQS-688
QVW42750	MZ294354.1:21550..25362	B.1.1.7	FL-CDC-ASC210063858	USA: Florida	2021-05-14	RR-680	CGTCGG-2040	669-ASYQTQTNSHRRARSVASQS-688
QVW47061	MZ294714.1:21527..25348	P.1	NJ-CDC-ASC210064248	USA: New Jersey	2021-05-16	RR-683	CGGCGT-2049	672-ASYQTQTNSPRRARSVASQS-691
QVW47888	MZ294783.1:21545..25357	B.1.1.7	FL-CDC-ASC210064753	USA: Florida	2021-05-17	RR-680	CGGCGT-2040	669-ASYQTQTNSHRRARSVASQS-688
QVW53141	MZ295293.1:21500..25312	B.1.1.7	MN-MDH-7466	USA: Minnesota	2021-05-02	RR-680	CGGAGG-2040	669-ASYQTQTNSHRRARSVASQS-688
QVW56877	MZ295339.1:21517..25329	B.1.1.7	MN-CDC-IBX007562852919	USA: Minnesota	2021-05-04	RR-680	CGGAGG-2040	669-ASYQTQTNSHRRARSVASQS-688
QVW57751	MZ295412.1:21518..25330	B.1.1.7	MN-CDC-IBX538364618670	USA: Minnesota	2021-05-04	RR-680	CGGAGG-2040	669-ASYQTQTNSHRRARSVASQS-688
QVW58707	MZ295492.1:21518..25330	B.1.1.7	ID-CDC-IBX418209859113	USA: Idaho	2021-05-06	RR-680	CGTCGG-2040	669-ASYQTQTNSHRRARSVASQS-688
QVW58791	MZ295499.1:21517..25329	B.1.1.7	MN-CDC-IBX033167999265	USA: Minnesota	2021-05-06	RR-680	CGGAGG-2040	669-ASYQTQTNSHRRARSVASQS-688
QVW60349	MZ295629.1:21517..25329	B.1.1.7	MN-CDC-IBX754468002279	USA: Minnesota	2021-05-07	RR-680	CGGAGG-2040	669-ASYQTQTNSHRRARSVASQS-688
QVW62063	MZ295772.1:21517..25329	B.1.1.7	MN-CDC-IBX225676594355	USA: Minnesota	2021-05-07	RR-680	CGGAGG-2040	669-ASYQTQTNSHRRARSVASQS-688
QVW62075	MZ295773.1:21518..25330	B.1.1.7	MN-CDC-IBX228400406645	USA: Minnesota	2021-05-04	RR-680	CGGAGG-2040	669-ASYQTQTNSHRRARSVASQS-688
QVW62482	MZ295807.1:21517..25329	B.1.1.7	CA-CDC-IBX385060567632	USA: California	2021-05-04	RR-680	CGGAGG-2040	669-ASYQTQTNSHRRARSVASQS-688
QVW62542	MZ295812.1:21518..25330	B.1.1.7	MN-CDC-IBX410977700134	USA: Minnesota	2021-05-03	RR-680	CGGAGG-2040	669-ASYQTQTNSHRRARSVASQS-688
QVW62722	MZ295827.1:21518..25339	B.1.526	MN-CDC-IBX468890992912	USA: Minnesota	2021-05-07	RR-683	CGGCGT-2049	672-ASYQTQTNSPRRARSVASQS-691
QVW62770	MZ295831.1:21516..25328	B.1.1.7	MN-CDC-IBX494647144687	USA: Minnesota	2021-05-07	RR-680	CGGAGG-2040	669-ASYQTQTNSHRRARSVASQS-688
QVW62950	MZ295846.1:21516..25328	B.1.1.7	MN-CDC-IBX543128782391	USA: Minnesota	2021-05-07	RR-680	CGGAGG-2040	669-ASYQTQTNSHRRARSVASQS-688
QVW63082	MZ295857.1:21517..25338	P.1.10	MN-CDC-IBX572965101160	USA: Minnesota	2021-05-07	RR-683	CGTCGG-2049	672-ASYQTQTNSPRRARSVASQS-691
QVW63633	MZ295903.1:21517..25329	B.1.1.7	MN-CDC-IBX727272002919	USA: Minnesota	2021-05-04	RR-680	CGGAGG-2040	669-ASYQTQTNSHRRARSVASQS-688
QVW64267	MZ295956.1:21516..25328	B.1.1.7	MN-CDC-IBX935717268547	USA: Minnesota	2021-05-03	RR-680	CGGAGG-2040	669-ASYQTQTNSHRRARSVASQS-688
QVW64398	MZ295967.1:21518..25330	B.1.1.7	MN-CDC-IBX985814501773	USA: Minnesota	2021-05-03	RR-680	CGGAGG-2040	669-ASYQTQTNSHRRARSVASQS-688
QVW64698	MZ295992.1:21524..25336	B.1.1.7	ID-CDC-IBX416510488240	USA: Idaho	2021-05-05	RR-680	CGTCGG-2040	669-ASYQTQTNSHRRARSVASQS-688
QVW75683	MZ296106.1:21518..25330	B.1.1.7	UT-CDC-ASC210065080	USA: Utah	2021-05-18	RR-680	CGTCGG-2040	669-ASYQTQTNSHRRARSVASQS-688
QVW76509	MZ296175.1:21518..25330	B.1.1.7	MN-CDC-IBX161221803619	USA: Minnesota	2021-04-16	RR-680	CGGAGG-2040	669-ASYQTQTNSHRRARSVASQS-688
QVW76569	MZ296180.1:21516..25328	B.1.1.7	MN-CDC-IBX175802325688	USA: Minnesota	2021-04-16	RR-680	CGGAGG-2040	669-ASYQTQTNSHRRARSVASQS-688
QVW76940	MZ296211.1:21517..25329	B.1.1.7	MN-CDC-IBX273724749421	USA: Minnesota	2021-04-16	RR-680	CGGAGG-2040	669-ASYQTQTNSHRRARSVASQS-688
QVW77312	MZ296242.1:21524..25336	B.1.1.7	MN-CDC-IBX388845891069	USA: Minnesota	2021-04-15	RR-680	CGGAGG-2040	669-ASYQTQTNSHRRARSVASQS-688
QVW77504	MZ296258.1:21517..25329	B.1.1.7	MN-CDC-IBX431669584453	USA: Minnesota	2021-04-16	RR-680	CGGAGG-2040	669-ASYQTQTNSHRRARSVASQS-688
QVW77852	MZ296287.1:21516..25328	B.1.1.7	MN-CDC-IBX528118136463	USA: Minnesota	2021-04-16	RR-680	CGGAGG-2040	669-ASYQTQTNSHRRARSVASQS-688
QVW78056	MZ296304.1:21518..25330	B.1.1.7	MN-CDC-IBX595598506017	USA: Minnesota	2021-04-15	RR-680	CGGAGG-2040	669-ASYQTQTNSHRRARSVASQS-688
QVW78188	MZ296315.1:21517..25329	B.1.1.7	MN-CDC-IBX639540535871	USA: Minnesota	2021-04-16	RR-680	CGGAGG-2040	669-ASYQTQTNSHRRARSVASQS-688
QVW78500	MZ296341.1:21516..25328	B.1.1.7	MN-CDC-IBX737394015220	USA: Minnesota	2021-04-16	RR-680	CGGAGG-2040	669-ASYQTQTNSHRRARSVASQS-688
QVW79146	MZ296395.1:21516..25328	B.1.1.7	MN-CDC-IBX991237215550	USA: Minnesota	2021-04-16	RR-680	CGGAGG-2040	669-ASYQTQTNSHRRARSVASQS-688
QVW79362	MZ296413.1:21516..25328	B.1.1.7	MN-CDC-IBX299045854595	USA: Minnesota	2021-04-15	RR-680	CGGAGG-2040	669-ASYQTQTNSHRRARSVASQS-688
QVW79386	MZ296415.1:21524..25336	B.1.1.7	MN-CDC-IBX333061280045	USA: Minnesota	2021-04-16	RR-680	CGGAGG-2040	669-ASYQTQTNSHRRARSVASQS-688
QVW80046	MZ296470.1:21518..25339	B.1.526	NJ-CDC-IBX128892773485	USA: New Jersey	2021-04-16	RR-683	CGTCGG-2049	672-ASYQTQTNSPRRARSVASQS-691
QVW82420	MZ296668.1:<21519..25328	B.1.1.7	MN-CDC-IBX877420162200	USA: Minnesota	2021-04-12	RR-679	CGGAGG-2037	668-ASYQTQTNSHRRARSVASQS-687
QVX18696	MZ297285.1:21518..25330	B.1.1.7	MN-CDC-IBX972785616176	USA: Minnesota	2021-04-15	RR-680	CGGAGG-2040	669-ASYQTQTNSHRRARSVASQS-688
QVX18744	MZ297289.1:21518..25330	B.1.1.7	MN-CDC-IBX254414882070	USA: Minnesota	2021-04-19	RR-680	CGGAGG-2040	669-ASYQTQTNSHRRARSVASQS-688
QVX20324	MZ297523.1:21559..25380	B.1.126	CA-CDC-4105362-001	USA	2020-11-17	RR-683	CGGCGT-2049	672-ASYQTQTNSPRRARSVASQS-691
QVU41807	MZ278049.1:21517..25329	B.1.1.7	MN-CDC-ASC210072926	USA: Minnesota	2021-04-16	RR-680	CGGAGG-2040	669-ASYQTQTNSHRRARSVASQS-688
QVU42335	MZ278093.1:21353..25165	B.1.1.7	WA-UW-21043019256	USA: Washington	2021-04-30	RR-680	CGTCGG-2040	669-ASYQTQTNSHRRARSVASQS-688
QVU42443	MZ278102.1:21353..25165	B.1.1.7	WA-UW-21043025914	USA: Washington	2021-04-30	RR-680	CGTCGG-2040	669-ASYQTQTNSHRRARSVASQS-688
QVU43925	MZ278230.1:21521..25333	B.1.1.7	SD-CDC-2-4369034	USA: SD	2021-05-03	RR-680	CGGAGG-2040	669-ASYQTQTNSHRRARSVASQS-688
QVU47996	MZ278570.1:21353..25165	B.1.1.7	WA-UW-21050513851	USA: Washington	2021-05-05	RR-680	CGTCGG-2040	669-ASYQTQTNSHRRARSVASQS-688
QVU50295	MZ278762.1:21524..25345	B.1.526	PA-CDC-STM-000069254	USA: Pennsylvania	2021-05-03	RR-683	CGTCGG-2049	672-ASYQTQTNSPRRARSVASQS-691
QVU50979	MZ278819.1:21524..25345	B.1.526	PA-CDC-STM-000069344	USA: Pennsylvania	2021-05-03	RR-683	CGTCGG-2049	672-ASYQTQTNSPRRARSVASQS-691
QVU53506	MZ279030.1:21523..25335	B.1.1.7	PA-CDC-STM-000068418	USA: Pennsylvania	2021-05-03	RR-680	CGTCGG-2040	669-ASYQTQTNSHRRARSVASQS-688
QVU53842	MZ279058.1:21524..25345	B.1.526	PA-CDC-STM-000068476	USA: Pennsylvania	2021-05-03	RR-683	CGTCGG-2049	672-ASYQTQTNSPRRARSVASQS-691
QVU59845	MZ279559.1:21524..25342	B.1.637	PA-CDC-STM-000067981	USA: Pennsylvania	2021-05-01	RR-682	CGGCGT-2046	671-ASYQTQTNSPRRARSVASQS-690
QVU65745	MZ280355.1:21543..25355	B.1.1.7	NY-CDC-ASC210059011	USA: New York	2021-05-05	RR-680	CGTCGG-2040	669-ASYQTQTNSHRRARSVASQS-688
QVU67144	MZ280472.1:21553..25374	P.1	GA-CDC-ASC210059213	USA: Georgia	2021-05-04	RR-683	CGGCGT-2049	672-ASYQTQTNSPRRARSVASQS-691
QVU70605	MZ280761.1:21527..25339	Q.3	CA-CDC-ASC210059542	USA: California	2021-05-06	RR-680	CGTCGG-2040	669-ASYQTQTNSHRRARSVASQS-688
QVU74086	MZ281052.1:21524..25336	B.1.1.7	NY-CDC-ASC210060195	USA: New York	2021-05-06	RR-680	CGTCGG-2040	669-ASYQTQTNSHRRARSVASQS-688
QVU77968	MZ281376.1:21528..25340	B.1.1.7	TX-CDC-ASC210059430	USA: Texas	2021-05-05	RR-680	CGTCGG-2040	669-ASYQTQTNSHRRARSVASQS-688
QVU84040	MZ281883.1:21548..25360	B.1.1.7	NY-CDC-ASC210038202	USA: New York	2021-05-02	RR-680	CGTCGG-2040	669-ASYQTQTNSHRRARSVASQS-688
QVU84208	MZ281897.1:21553..25365	B.1.1.7	MN-CDC-ASC210057903	USA: Minnesota	2021-05-01	RR-680	CGGAGG-2040	669-ASYQTQTNSHRRARSVASQS-688
QVU89124	MZ282308.1:21553..25365	B.1.1.7	MN-CDC-ASC210037598	USA: Minnesota	2021-05-01	RR-680	CGGAGG-2040	669-ASYQTQTNSHRRARSVASQS-688
QVU96963	MZ282962.1:21554..25366	B.1.1.7	MN-CDC-ASC210057733	USA: Minnesota	2021-05-02	RR-680	CGGAGG-2040	669-ASYQTQTNSHRRARSVASQS-688
QVV00182	MZ283231.1:21533..25354	B.1.2	TN-CDC-ASC210030334	USA: Tennessee	2021-04-22	RR-683	CGGCGA-2049	672-ASYQTHTNSPRRARSVASQS-691
QVV01835	MZ283369.1:21550..25362	B.1.1.7	MN-CDC-ASC210028837	USA: Minnesota	2021-04-20	RR-680	CGGAGG-2040	669-ASYQTQTNSHRRARSVASQS-688
QVV05185	MZ283649.1:21541..25353	B.1.1.7	NJ-CDC-ASC210032252	USA: New Jersey	2021-04-24	RR-680	CGTCGG-2040	669-ASYQTQTNSHRRARSVASQS-688
QVV09987	MZ284050.1:21538..25350	B.1.1.7	MN-CDC-ASC210030408	USA: Minnesota	2021-04-21	RR-680	CGGAGG-2040	669-ASYQTQTNSHRRARSVASQS-688
QVV13564	MZ284349.1:21539..25351	B.1.1.7	CA-CDC-ASC210029921	USA: California	2021-04-22	RR-680	CGTCGG-2040	669-ASYQTQTNSHRRARSVASQS-688
QVV20495	MZ284875.1:21500..25312	B.1.1.7	MN-MDH-7243	USA: Minnesota	2021-05-12	RR-680	CGGAGG-2040	669-ASYQTQTNSHRRARSVASQS-688
QVV26156	MZ287443.1:21526..25341	AY.44	CO-CDC-FG-034683	USA: Colorado	2021-05-13	RR-681	CGTCGG-2043	670-ASYQTQTNSRRRARSVASQS-689
QVV26306	MZ287456.1:21526..25341	AY.44	CO-CDC-FG-034684	USA: Colorado	2021-05-13	RR-681	CGTCGG-2043	670-ASYQTQTNSRRRARSVASQS-689
QVV26448	MZ287468.1:21514..25326	B.1.1.7	WI-CDC-FG-034935	USA: Wisconsin	2021-05-12	RR-680	CGGAGG-2040	669-ASYQTQTNSHRRARSVASQS-688
QVV28962	MZ287679.1:21517..25329	B.1.1.7	PR-CDC-FG-034539	USA: Puerto Rico	2021-05-10	RR-680	CGTCGG-2040	669-ASYQTQTNSHRRARSVASQS-688
QVV29010	MZ287683.1:21514..25326	B.1.1.7	WA-CDC-FG-034623	USA: Washington	2021-05-13	RR-680	CGTCGG-2040	669-ASYQTQTNSHRRARSVASQS-688
QVV32608	MZ288003.1:21500..25321	B.1.526	MI-CDC-QDX24713602	USA: Michigan	2021-05-05	RR-683	CGTCGG-2049	672-ASYQTQTNSPRRARSVASQS-691
QVV32715	MZ288012.1:21500..25312	B.1.1.7	MN-CDC-QDX24713527	USA: Minnesota	2021-05-05	RR-680	CGGAGG-2040	669-ASYQTQTNSHRRARSVASQS-688
QVV34425	MZ288155.1:21500..25312	B.1.1.7	AZ-CDC-QDX24633268	USA: Arizona	2021-05-02	RR-680	CGTCGG-2040	669-ASYQTQTNSHRRARSVASQS-688
QVV35311	MZ288229.1:21500..25312	B.1.1.7	AZ-CDC-QDX24633171	USA: Arizona	2021-05-02	RR-680	CGTCGG-2040	669-ASYQTQTNSHRRARSVASQS-688
QVV35645	MZ288257.1:21500..25312	B.1.1.7	OH-CDC-QDX24632612	USA: Ohio	2021-05-03	RR-680	CGGCGA-2040	669-ASYQTQTNSHRRARSVASQS-688
QVV37699	MZ288429.1:21509..25330	B.1.427	CA-CDC-QDX24713126	USA: California	2021-05-06	RR-683	CGTCGG-2049	672-ASYQTQTNSPRRARSVASQS-691
QVV37735	MZ288432.1:21500..25312	B.1.1.7	CA-CDC-QDX24713165	USA: California	2021-05-07	RR-680	CGTCGG-2040	669-ASYQTQTNSHRRARSVASQS-688
QVV45818	MZ290498.1:21524..25345	B.1.526	PA-CDC-STM-000069449	USA: Pennsylvania	2021-05-05	RR-683	CGTCGG-2049	672-ASYQTQTNSPRRARSVASQS-691
QVV45950	MZ290509.1:21524..25336	B.1.1.7	IN-CDC-STM-000069442	USA: Indiana	2021-05-03	RR-680	CGGCGA-2040	669-ASYQTQTNSHRRARSVASQS-688
QVV46226	MZ290532.1:21524..25345	B.1.526	PA-CDC-STM-000069484	USA: Pennsylvania	2021-05-05	RR-683	CGTCGG-2049	672-ASYQTQTNSPRRARSVASQS-691
QVV47653	MZ290651.1:21524..25336	B.1.1.7	MN-CDC-STM-000069595	USA: Minnesota	2021-05-05	RR-680	CGGAGG-2040	669-ASYQTQTNSHRRARSVASQS-688
QVV48850	MZ290751.1:21524..25336	B.1.1.7	MN-CDC-STM-000069834	USA: Minnesota	2021-05-03	RR-680	CGGAGG-2040	669-ASYQTQTNSHRRARSVASQS-688
QVV54111	MZ291190.1:21524..25345	P.1	GA-CDC-STM-000070754	USA: Georgia	2021-05-07	RR-683	CGGCGT-2049	672-ASYQTQTNSPRRARSVASQS-691
QVU02999	MZ270752.1:21527..25339	B.1.1.7	MN-CDC-ASC210071730	USA: Minnesota	2021-04-15	RR-680	CGGAGG-2040	669-ASYQTQTNSHRRARSVASQS-688
QVU03323	MZ270779.1:21519..25331	B.1.1.7	MN-CDC-ASC210071767	USA: Minnesota	2021-04-15	RR-680	CGGAGG-2040	669-ASYQTQTNSHRRARSVASQS-688
QVU04208	MZ270853.1:21541..25353	B.1.1.7	OR-CDC-ASC210071896	USA: Oregon	2021-04-15	RR-680	CGTCGG-2040	669-ASYQTQTNSHRRARSVASQS-688
QVU12841	MZ271574.1:21537..25349	B.1.1.7	MI-CDC-ASC210073592	USA: Michigan	2021-04-17	RR-680	CGGCGT-2040	669-ASYQTQTNSHRRARSVASQS-688
QVU20719	MZ272878.1:21518..25330	B.1.1.7	CA-CDC-ASC210063098	USA: California	2021-05-13	RR-680	CGTCGG-2040	669-ASYQTQTNSHRRARSVASQS-688
QVO65127	MZ256543.1:21500..25312	B.1.1.7	MA-CDCBI-CRSP_3EKH5CTIO4U2LZBS	USA: Massachusetts	2021-05-12	RR-680	CGGCGA-2040	669-ASYQTQTNSHRRARSVASQS-688
QVO70047	MZ256955.1:21500..25321	P.1	MA-CDCBI-CRSP_VE4EJ667BMB47GJR	USA: Massachusetts	2021-05-12	RR-683	CGGCGT-2049	672-ASYQTQTNSPRRARSVASQS-691
QVO72959	MZ257200.1:21353..25165	B.1.1.7	WA-CDC-UW21050403900	USA: Washington	2021-05-04	RR-680	CGTCGG-2040	669-ASYQTQTNSHRRARSVASQS-688
QVO72971	MZ257201.1:21353..25165	B.1.1.7	WA-CDC-UW21050433593	USA: Washington	2021-05-04	RR-680	CGTCGG-2040	669-ASYQTQTNSHRRARSVASQS-688
QVO72983	MZ257202.1:21353..25165	B.1.1.7	WA-CDC-UW21050516509	USA: Washington	2021-05-05	RR-680	CGTCGG-2040	669-ASYQTQTNSHRRARSVASQS-688
QVO72995	MZ257203.1:21353..25165	B.1.1.7	WA-CDC-UW21050380938	USA: Washington	2021-05-03	RR-680	CGTCGG-2040	669-ASYQTQTNSHRRARSVASQS-688
QVO73031	MZ257206.1:21353..25165	B.1.1.7	WA-CDC-UW21050382844	USA: Washington	2021-05-03	RR-680	CGTCGG-2040	669-ASYQTQTNSHRRARSVASQS-688
QVO73043	MZ257207.1:21353..25165	B.1.1.7	WA-CDC-UW21050480999	USA: Washington	2021-05-04	RR-680	CGTCGG-2040	669-ASYQTQTNSHRRARSVASQS-688
QVO82810	MZ258025.1:21525..25346	B.1.2	MN-CDC-IBX211896417617	USA: Minnesota	2021-03-19	RR-683	CGGCGT-2049	672-ASYQTQTNSPRRARSVASQS-691
QVO85567	MZ258255.1:21525..25346	B.1.427	WY-CDC-IBX370753477455	USA: Wyoming	2021-03-19	RR-683	CGTCGG-2049	672-ASYQTQTNSPRRARSVASQS-691
QVO89725	MZ258602.1:21554..25375	B.1.2	KY-CDC-ASC210000086	USA: Kentucky	2021-03-01	RR-683	CGGCGT-2049	672-ASYHTQTNSPRRARSVASQS-691
QVO90757	MZ258688.1:21526..25347	B.1.2	NJ-CDC-ASC210002244	USA: New Jersey	2021-03-04	RR-683	CGGCGT-2049	672-ASYQTQTNSPRRARSVASQS-691
QVP14122	MZ260644.1:21524..25336	B.1.1.7	MN-CDC-IBX507858076623	USA: Minnesota	2021-04-15	RR-680	CGGAGG-2040	669-ASYQTQTNSHRRARSVASQS-688
QVP14498	MZ260676.1:21524..25336	B.1.1.7	MN-CDC-IBX801821267042	USA: Minnesota	2021-04-14	RR-680	CGGAGG-2040	669-ASYQTQTNSHRRARSVASQS-688
QVP15568	MZ260766.1:21524..25345	B.1.526	ND-CDC-IBX177785423383	USA: North Dakota	2021-05-02	RR-683	CGGCGT-2049	672-ASYQTQTNSPRRARSVASQS-691
QVP15580	MZ260767.1:21516..25328	B.1.1.7	MN-CDC-IBX177831944130	USA: Minnesota	2021-05-03	RR-680	CGGAGG-2040	669-ASYQTQTNSHRRARSVASQS-688
QVP16108	MZ260811.1:21524..25336	B.1.1.7	MN-CDC-IBX380822059288	USA: Minnesota	2021-05-03	RR-680	CGGAGG-2040	669-ASYQTQTNSHRRARSVASQS-688
QVP16971	MZ260883.1:21518..25330	B.1.1.7	MN-CDC-IBX656975123641	USA: Minnesota	2021-05-03	RR-680	CGGAGG-2040	669-ASYQTQTNSHRRARSVASQS-688
QVP19466	MZ261091.1:21516..25328	B.1.1.7	MN-CDC-IBX384069258175	USA: Minnesota	2021-04-30	RR-680	CGGAGG-2040	669-ASYQTQTNSHRRARSVASQS-688
QVP19957	MZ261132.1:21524..25336	B.1.1.7	MN-CDC-IBX568380731114	USA: Minnesota	2021-04-30	RR-680	CGGAGG-2040	669-ASYQTQTNSHRRARSVASQS-688
QVP20233	MZ261155.1:21518..25330	B.1.1.7	MN-CDC-IBX657884586968	USA: Minnesota	2021-04-28	RR-680	CGGAGG-2040	669-ASYQTQTNSHRRARSVASQS-688
QVP21889	MZ261293.1:21516..25337	B.1.526	MN-CDC-IBX151487918683	USA: Minnesota	2021-04-30	RR-683	CGTCGG-2049	672-ASYQTHTNSPRRARSVASQS-691
QVP22463	MZ261341.1:21516..25328	B.1.1.7	MN-CDC-IBX294149101562	USA: Minnesota	2021-04-29	RR-680	CGGAGG-2040	669-ASYQTQTNSHRRARSVASQS-688
QVP22883	MZ261376.1:21516..25328	B.1.1.7	MN-CDC-IBX437099397230	USA: Minnesota	2021-04-30	RR-680	CGGAGG-2040	669-ASYQTQTNSHRRARSVASQS-688
QVP22955	MZ261382.1:21524..25336	B.1.1.7	MN-CDC-IBX464165254705	USA: Minnesota	2021-04-27	RR-680	CGGAGG-2040	669-ASYQTQTNSHRRARSVASQS-688
QVP23722	MZ261446.1:21524..25336	B.1.1.7	MN-CDC-IBX666331417783	USA: Minnesota	2021-04-27	RR-680	CGGAGG-2040	669-ASYQTQTNSHRRARSVASQS-688
QVP24081	MZ261476.1:21516..25328	B.1.1.7	MN-CDC-IBX794905673260	USA: Minnesota	2021-04-28	RR-680	CGGAGG-2040	669-ASYQTQTNSHRRARSVASQS-688
QVP24093	MZ261477.1:21516..25328	B.1.1.7	MN-CDC-IBX797528609312	USA: Minnesota	2021-04-29	RR-680	CGGAGG-2040	669-ASYQTQTNSHRRARSVASQS-688
QVP24429	MZ261505.1:21518..25330	B.1.1.7	MN-CDC-IBX920594938730	USA: Minnesota	2021-04-29	RR-680	CGGAGG-2040	669-ASYQTQTNSHRRARSVASQS-688
QVQ46433	MZ264307.1:21515..25327	B.1.1.7	VA-DCLS-4934	USA: Virginia	2021-05	RR-680	CGTCGG-2040	669-ASYQTQTNSHRRARSVASQS-688
QVM13988	MZ235360.1:21362..25183	B.1.126	WA-UW-65408	USA: Washington	2021-02-23	RR-683	CGGCGT-2049	672-ASYQTQTNSPRRARSVASQS-691
QVM18918	MZ235776.1:21362..25183	B.1.2	WA-UW-65337	USA: Washington	2021-02-27	RR-683	CGTCGG-2049	672-ASYQTQTNSPRRARSVASQS-691
QVM25700	MZ236182.1:21362..25183	B.1.126	WA-UW-64637	USA: Washington	2021-02-25	RR-683	CGGCGT-2049	672-ASYQTQTNSPRRARSVASQS-691
QVM27426	MZ236403.1:21362..25183	B.1.126	WA-UW-61482	USA: Washington	2021-02-10	RR-683	CGGCGT-2049	672-ASYQTHTNSPRRARSVASQS-691
QVM29850	MZ236528.1:21353..25165	B.1.1.7	WA-UW-2021033103974	USA: Washington	2021-03-31	RR-680	CGTCGG-2040	669-ASYQTQTNSHRRARSVASQS-688
QVM31945	MZ236703.1:21353..25165	B.1.1.7	WA-UW-2021040101905	USA: Washington	2021-04-01	RR-680	CGTCGG-2040	669-ASYQTQTNSHRRARSVASQS-688
QVM32821	MZ236776.1:21353..25165	B.1.1.7	WA-UW-2021040204861	USA: Washington	2021-04-02	RR-680	CGTCGG-2040	669-ASYQTQTNSHRRARSVASQS-688
QVM38850	MZ237279.1:21523..25344	B.1.526	PA-CDC-STM-000066176	USA: Pennsylvania	2021-04-30	RR-683	CGTCGG-2049	672-ASYQTQTNSPRRARSVASQS-691
QVM45108	MZ237801.1:21524..25336	B.1.1.7	MN-CDC-STM-000067081	USA: Minnesota	2021-05-01	RR-680	CGGAGG-2040	669-ASYQTQTNSHRRARSVASQS-688
QVM59139	MZ239009.1:21353..25165	B.1.1.7	WA-UW-2021040205040	USA: Washington	2021-04-02	RR-680	CGTCGG-2040	669-ASYQTQTNSHRRARSVASQS-688
QVM71719	MZ240200.1:21548..25369	P.1.10	TX-CDC-ASC210059205	USA: Texas	2021-05-04	RR-683	CGTCGG-2049	672-ASYQTQTNSPRRARSVASQS-691
QVM76479	MZ240597.1:21353..25165	B.1.1.7	WA-UW-2021041505366	USA: Washington	2021-04-15	RR-680	CGTCGG-2040	669-ASYQTQTNSHRRARSVASQS-688
QVM81284	MZ242523.1:21500..25312	B.1.1.7	MN-MDH-7077	USA: Minnesota	2021-04-27	RR-680	CGGAGG-2040	669-ASYQTQTNSHRRARSVASQS-688
QVM81536	MZ242544.1:21500..25312	B.1.1.7	MN-MDH-7098	USA: Minnesota	2021-04-21	RR-680	CGGAGG-2040	669-ASYQTQTNSHRRARSVASQS-688
QVM81848	MZ242570.1:21500..25312	B.1.1.7	MN-MDH-7124	USA: Minnesota	2021-05-13	RR-680	CGGAGG-2040	669-ASYQTQTNSHRRARSVASQS-688
QVM81953	MZ242579.1:21500..25312	B.1.1.7	MN-MDH-7133	USA: Minnesota	2021-05-14	RR-680	CGGAGG-2040	669-ASYQTQTNSHRRARSVASQS-688
QVN34448	MZ244474.1:21552..25373	B.1.526	MN-CDC-ASC210061128	USA: Minnesota	2021-05-08	RR-683	CGGCGT-2049	672-ASYQTQTNSPRRARSVASQS-691
QVN36233	MZ244623.1:21550..>25361	B.1.1.7	FL-CDC-ASC210061720	USA: Florida	2021-05-10	RR-680	CGTCGG-2040	669-ASYQTQTNSHRRARSVASQS-688
QVN37324	MZ244714.1:21548..25360	B.1.1.7	MN-CDC-ASC210061293	USA: Minnesota	2021-05-09	RR-680	CGGAGG-2040	669-ASYQTQTNSHRRARSVASQS-688
QVN41407	MZ245055.1:21524..25345	P.1	FL-CDC-ASC210062364	USA: Florida	2021-05-11	RR-683	CGGCGT-2049	672-ASYQTQTNSPRRARSVASQS-691
QVO21121	MZ252720.1:21515..25327	B.1.1.7	NC-CDC-LC0057256	USA: North Carolina	2021-05-10	RR-680	CGGCGT-2040	669-ASYQTQTNSHRRARSVASQS-688
QVO26628	MZ253182.1:21502..25314	B.1.1.7	MD-CDC-LC0058077	USA: Maryland	2021-05-01	RR-680	CGGCGT-2040	669-ASYQTQTNSHRRARSVASQS-688
QVL11264	MZ228645.1:21524..25336	B.1.1.7	FL-CDC-STM-000065708	USA: Florida	2021-04-26	RR-680	CGTCGG-2040	669-ASYQTQTNSHRRARSVASQS-688
QVL13454	MZ228828.1:21524..25345	P.1.10	FL-CDC-STM-000065234	USA: Florida	2021-04-26	RR-683	CGTCGG-2049	672-ASYQTQTNSPRRARSVASQS-691
QVL15131	MZ228968.1:21524..25336	B.1.1.7	MN-CDC-STM-000065379	USA: Minnesota	2021-04-27	RR-680	CGGAGG-2040	669-ASYQTQTNSHRRARSVASQS-688
QVL22013	MZ229379.1:21500..25312	B.1.1.7	MN-MDH-7004	USA: Minnesota	2021-05-07	RR-680	CGGAGG-2040	669-ASYQTQTNSHRRARSVASQS-688
QVL22301	MZ229403.1:21500..25312	B.1.1.7	MN-MDH-7028	USA: Minnesota	2021-05-05	RR-680	CGGAGG-2040	669-ASYQTQTNSHRRARSVASQS-688
QVL61955	MZ230696.1:21362..25183	B.1.1	UW-ARM23	Armenia	2020-08-18	RR-683	CGTCGG-2049	672-ASYQTQTNSPRRARSVASQS-691
QVL62898	MZ231398.1:21509..25330	B.1.1	FL-BPHL-1408	USA: FL	2021-02-18	RR-683	CGGCGT-2049	672-ASYQTQTNSPRRARSVASQS-691
QVL62910	MZ231399.1:21509..25330	B.1.1	FL-BPHL-1409	USA: FL	2021-02-18	RR-683	CGGCGT-2049	672-ASYQTQTNSPRRARSVASQS-691
QVL65577	MZ231622.1:21509..25330	B.1.2	FL-BPHL-1655	USA: FL	2021-03-03	RR-683	CGTCGG-2049	672-ASYQTQTNSPRRARSVASQS-691
QVL76517	MZ232558.1:21353..25165	B.1.1.7	WA-UW-21041989753	USA: Washington	2021-04-19	RR-680	CGTCGG-2040	669-ASYQTQTNSHRRARSVASQS-688
QVL77367	MZ232629.1:21353..25165	B.1.1.7	WA-UW-21042083006	USA: Washington	2021-04-20	RR-680	CGTCGG-2040	669-ASYQTQTNSHRRARSVASQS-688
QVL78618	MZ232734.1:21353..25165	B.1.1.7	WA-UW-21042075476	USA: Washington	2021-04-20	RR-680	CGTCGG-2040	669-ASYQTQTNSHRRARSVASQS-688
QVK71903	MZ222668.1:21516..25328	B.1.1.7	WA-S7411	USA: Washington,Chelan-Douglas County	2021-04-16	RR-680	CGTCGG-2040	669-ASYQTQTNSHRRARSVASQS-688
QVK72427	MZ222714.1:21516..25328	B.1.1.7	WA-S7471	USA: Washington,Yakima County	2021-04-26	RR-680	CGTCGG-2040	669-ASYQTQTNSHRRARSVASQS-688
QVK72509	MZ222721.1:21516..25328	B.1.1.7	WA-S7479	USA: Washington,Whitman County	2021-04-29	RR-680	CGTCGG-2040	669-ASYQTQTNSHRRARSVASQS-688
QVK78609	MZ223233.1:21517..25329	B.1.1.7	CA-CDC-FG-032609	USA: California	2021-05-06	RR-680	CGTCGG-2040	669-ASYQTQTNSHRRARSVASQS-688
QVK81690	MZ224366.1:21533..25354	B.1.2	TX-UTA-000194	USA: TX	2021-02-07	RR-683	CGGCGT-2049	672-ASYQTQTNSPRRARSVASQS-691
QVK95794	MZ225994.1:21500..25312	B.1.1.7	CA-CDC-QDX24476222	USA: California	2021-04-29	RR-680	CGTCGG-2040	669-ASYQTQTNSHRRARSVASQS-688
QVJ18401	MZ210469.1:21520..25332	B.1.1.7	CO-CDC-ASC210056984	USA: Colorado	2021-04-11	RR-680	CGTCGG-2040	669-ASYQTQTNSHRRARSVASQS-688
QVJ19708	MZ210578.1:21528..25349	P.2	IN-CDC-ASC210057405	USA: Indiana	2021-04-12	RR-683	CGGCGT-2049	672-ASYQTQTNSPRRARSVASQS-691
QVJ20080	MZ210609.1:21543..25355	B.1.1.7	CA-CDC-ASC210057448	USA: California	2021-04-09	RR-680	CGTCGG-2040	669-ASYQTQTNSHRRARSVASQS-688
QVJ24608	MZ210987.1:21516..25328	B.1.1.7	MN-CDC-ASC210056186	USA: Minnesota	2021-04-10	RR-680	CGGAGG-2040	669-ASYQTQTNSHRRARSVASQS-688
QVJ28929	MZ211348.1:21554..25366	B.1.1.7	MN-CDC-ASC210057058	USA: Minnesota	2021-04-11	RR-680	CGGAGG-2040	669-ASYQTQTNSHRRARSVASQS-688
QVJ31627	MZ211573.1:21544..25365	P.1	IL-CDC-ASC210054832	USA: Illinois	2021-04-10	RR-683	CGACGG-2049	672-ASYQTQTNSPRRARSVASQS-691
QVJ38616	MZ212156.1:21553..25365	B.1.1.7	MN-CDC-ASC210054574	USA: Minnesota	2021-04-09	RR-680	CGGAGG-2040	669-ASYQTQTNSHRRARSVASQS-688
QVJ38640	MZ212158.1:21551..25363	B.1.1.7	MN-CDC-ASC210054577	USA: Minnesota	2021-04-09	RR-680	CGGAGG-2040	669-ASYQTQTNSHRRARSVASQS-688
QVJ41278	MZ212378.1:21524..25336	B.1.1.7	MN-CDC-ASC210055902	USA: Minnesota	2021-04-09	RR-680	CGGAGG-2040	669-ASYQTQTNSHRRARSVASQS-688
QVJ47245	MZ212876.1:21536..25357	B.1.596	TX-CDC-ASC210057284	USA: Texas	2021-04-12	RR-683	CGTCGG-2049	672-ASYQTQTNSPRRARSVASQS-691
QVJ51946	MZ213269.1:21561..25382	P.2	WI-CDC-ASC210068899	USA: Wisconsin	2021-04-13	RR-683	CGGCGT-2049	672-ASYQTQTNSPRRARSVASQS-691
QVJ56976	MZ213689.1:21545..25357	B.1.1.7	OR-CDC-ASC210068553	USA: Oregon	2021-04-13	RR-680	CGTCGG-2040	669-ASYQTQTNSHRRARSVASQS-688
QVJ63955	MZ214271.1:21554..25366	B.1.1.7	MN-CDC-ASC210069691	USA: Minnesota	2021-04-14	RR-680	CGGAGG-2040	669-ASYQTQTNSHRRARSVASQS-688
QVJ71192	MZ214875.1:21552..25373	B.1.526	NJ-CDC-ASC210032134	USA: New Jersey	2021-04-24	RR-683	CGTCGG-2049	672-ASYQTQTNSPRRARSVASQS-691
QVJ71204	MZ214876.1:21554..25366	B.1.1.7	NY-CDC-ASC210032137	USA: New York	2021-04-24	RR-680	CGTCGG-2040	669-ASYQTQTNSHRRARSVASQS-688
QVJ73384	MZ215058.1:21554..25366	B.1.1.7	IL-CDC-ASC210032638	USA: Illinois	2021-04-21	RR-680	CGGCGA-2040	669-ASYQTQTNSHRRARSVASQS-688
QVJ76504	MZ215319.1:21524..25336	B.1.1.7	MN-CDC-ASC210069876	USA: Minnesota	2021-04-14	RR-680	CGGAGG-2040	669-ASYQTQTNSHRRARSVASQS-688
QTY34343	MW960285.1:21558..25379	B.1.36.34	JRCGR_SCV-61_IBGE-13	Pakistan: Islamabad	2020-12-11	RR-683	CGACGG-2049	672-ASYQTQTNSPRRARSVASQS-691
QTY34354	MW960286.1:21563..25384	B.1.36.34	JRCGR_SCV-62_IBGE-14	Pakistan: Islamabad	2020-12-11	RR-683	CGACGG-2049	672-ASYQTQTNSPRRARSVASQS-691
QTY34412	MW960291.1:21563..25384	B.1.36	JRCGR_SCV-69	Pakistan: Karachi	2020-11-21	RR-683	CGTCGG-2049	672-ASYQTQTNSPRRARSVASQS-691
QVI39020	MZ206392.1:21353..25165	B.1.1.7	WA-CDC-UW21042746060	USA: Washington	2021-04-27	RR-680	CGTCGG-2040	669-ASYQTQTNSHRRARSVASQS-688
QVI39032	MZ206393.1:21353..25165	B.1.1.7	WA-CDC-UW21042751766	USA: Washington	2021-04-27	RR-680	CGTCGG-2040	669-ASYQTQTNSHRRARSVASQS-688
QVI39044	MZ206394.1:21353..25165	B.1.1.7	WA-CDC-UW21042765185	USA: Washington	2021-04-27	RR-680	CGTCGG-2040	669-ASYQTQTNSHRRARSVASQS-688
QVI39080	MZ206397.1:21362..25174	B.1.1.7	WA-CDC-UW21042779821	USA: Washington	2021-04-27	RR-680	CGTCGG-2040	669-ASYQTQTNSHRRARSVASQS-688
QVI40829	MZ206543.1:21516..25337	B.1.126	CA-CZB-29803	USA: CA	2021-02-02	RR-683	CGGCGT-2049	672-ASYQTQTNSPRRARSVVSQS-691
QVI43910	MZ206800.1:21551..25372	B.1.126	CA-CZB-30534	USA: CA, Contra Costa County	2021-01-18	RR-683	CGGCGT-2049	672-ASYQTQTNSPRRARSVASQS-691
QVI44748	MZ206870.1:21563..25384	B.1.126	CA-CZB-29506	USA: CA, Alameda County	2020-12-22	RR-683	CGGCGT-2049	672-ASYQTQTNSPRRARSVASQS-691
QVI48735	MZ207203.1:21558..25379	B.1.243	CA-CZB-28839	USA: CA, Alameda County	2020-11-27	RR-683	CGTCGG-2049	672-ASYQTQTNSPRRARSVASQS-691
QVI48795	MZ207208.1:21516..25337	B.1	CA-CZB-28832	USA: CA, Alameda County	2020-11-25	RR-683	CGGCGT-2049	672-ASYQTQTNSPRRARSVASQS-691
QVG85348	MZ192212.1:21524..25336	B.1.1.7	MN-CDC-IBX980266245755	USA: Minnesota	2021-04-20	RR-680	CGGAGG-2040	669-ASYQTQTNSHRRARSVASQS-688
QVG85744	MZ192245.1:21521..25333	B.1.1.7	MN-CDC-IBX404073133153	USA: Minnesota	2021-04-22	RR-680	CGGAGG-2040	669-ASYQTQTNSHRRARSVASQS-688
QVG86056	MZ192271.1:21523..25335	B.1.1.7	MN-CDC-IBX792547871319	USA: Minnesota	2021-04-24	RR-680	CGGAGG-2040	669-ASYQTQTNSHRRARSVASQS-688
QVG86332	MZ192294.1:21519..25331	B.1.1.7	MN-CDC-IBX183996369531	USA: Minnesota	2021-04-25	RR-680	CGGAGG-2040	669-ASYQTQTNSHRRARSVASQS-688
QVG86500	MZ192308.1:21519..25331	B.1.1.7	MN-CDC-IBX405931896806	USA: Minnesota	2021-04-22	RR-680	CGGAGG-2040	669-ASYQTQTNSHRRARSVASQS-688
QVG86704	MZ192325.1:21516..25328	B.1.1.7	MN-CDC-IBX735826001366	USA: Minnesota	2021-04-22	RR-680	CGGAGG-2040	669-ASYQTQTNSHRRARSVASQS-688
QVG86968	MZ192347.1:21518..25330	B.1.1.7	MN-CDC-IBX150532228131	USA: Minnesota	2021-04-21	RR-680	CGGAGG-2040	669-ASYQTQTNSHRRARSVASQS-688
QVG87208	MZ192367.1:21523..25335	B.1.1.7	MN-CDC-IBX444873154634	USA: Minnesota	2021-04-21	RR-680	CGGAGG-2040	669-ASYQTQTNSHRRARSVASQS-688
QVG87340	MZ192378.1:21524..25336	B.1.1.7	MN-CDC-IBX628408572066	USA: Minnesota	2021-04-21	RR-680	CGGAGG-2040	669-ASYQTQTNSHRRARSVASQS-688
QVG87496	MZ192391.1:21518..25330	B.1.1.7	MN-CDC-IBX803960760224	USA: Minnesota	2021-04-21	RR-680	CGGAGG-2040	669-ASYQTQTNSHRRARSVASQS-688
QVG89438	MZ192553.1:21524..25336	B.1.1.7	MN-CDC-IBX222736621212	USA: Minnesota	2021-04-30	RR-680	CGGAGG-2040	669-ASYQTQTNSHRRARSVASQS-688
QVG90314	MZ192626.1:21518..25330	B.1.1.7	MN-CDC-IBX501840912966	USA: Minnesota	2021-05-01	RR-680	CGGAGG-2040	669-ASYQTQTNSHRRARSVASQS-688
QVG90518	MZ192643.1:21516..25328	B.1.1.7	MN-CDC-IBX552751694414	USA: Minnesota	2021-04-27	RR-680	CGGAGG-2040	669-ASYQTQTNSHRRARSVASQS-688
QVG91561	MZ192730.1:21516..25328	B.1.1.7	MN-CDC-IBX900113924893	USA: Minnesota	2021-05-01	RR-680	CGGAGG-2040	669-ASYQTQTNSHRRARSVASQS-688
QVG92413	MZ192801.1:21516..25328	B.1.1.7	MN-CDC-IBX087297261996	USA: Minnesota	2021-04-27	RR-680	CGGAGG-2040	669-ASYQTQTNSHRRARSVASQS-688
QVG92821	MZ192835.1:21516..25328	B.1.1.7	MN-CDC-IBX193471104961	USA: Minnesota	2021-04-27	RR-680	CGGAGG-2040	669-ASYQTQTNSHRRARSVASQS-688
QVG93133	MZ192861.1:21516..25328	B.1.1.7	MN-CDC-IBX289847140868	USA: Minnesota	2021-04-30	RR-680	CGGAGG-2040	669-ASYQTQTNSHRRARSVASQS-688
QVG93240	MZ192870.1:21517..25329	B.1.1.7	MN-CDC-IBX318070867595	USA: Minnesota	2021-04-27	RR-680	CGGAGG-2040	669-ASYQTQTNSHRRARSVASQS-688
QVG95086	MZ193024.1:21524..25336	B.1.1.7	MN-CDC-IBX950310803419	USA: Minnesota	2021-04-27	RR-680	CGGAGG-2040	669-ASYQTQTNSHRRARSVASQS-688
QVG95098	MZ193025.1:21516..25328	B.1.1.7	MN-CDC-IBX962789522837	USA: Minnesota	2021-04-27	RR-680	CGGAGG-2040	669-ASYQTQTNSHRRARSVASQS-688
QVG95637	MZ193070.1:21518..25330	B.1.1.7	MN-CDC-IBX082394676005	USA: Minnesota	2021-04-30	RR-680	CGGAGG-2040	669-ASYQTQTNSHRRARSVASQS-688
QVG96081	MZ193107.1:21524..25336	B.1.1.7	MN-CDC-IBX209292772179	USA: Minnesota	2021-04-30	RR-680	CGGAGG-2040	669-ASYQTQTNSHRRARSVASQS-688
QVG96141	MZ193112.1:21517..25329	B.1.1.7	MN-CDC-IBX229153874459	USA: Minnesota	2021-04-28	RR-680	CGGAGG-2040	669-ASYQTQTNSHRRARSVASQS-688
QVG96165	MZ193114.1:21516..25328	B.1.1.7	MN-CDC-IBX238212562801	USA: Minnesota	2021-04-30	RR-680	CGGAGG-2040	669-ASYQTQTNSHRRARSVASQS-688
QVG97137	MZ193195.1:21517..25329	B.1.1.7	MN-CDC-IBX589724479141	USA: Minnesota	2021-04-28	RR-680	CGGAGG-2040	669-ASYQTQTNSHRRARSVASQS-688
QVG98516	MZ193310.1:21524..25336	B.1.1.7	MN-CDC-IBX035668452099	USA: Minnesota	2021-04-20	RR-680	CGGAGG-2040	669-ASYQTQTNSHRRARSVASQS-688
QVG98696	MZ193325.1:21524..25336	B.1.1.7	MN-CDC-IBX087092378300	USA: Minnesota	2021-04-23	RR-680	CGGAGG-2040	669-ASYQTQTNSHRRARSVASQS-688
QVG98900	MZ193342.1:21524..25336	B.1.1.7	MN-CDC-IBX160810330429	USA: Minnesota	2021-04-20	RR-680	CGGAGG-2040	669-ASYQTQTNSHRRARSVASQS-688
QVG99332	MZ193378.1:21518..25330	B.1.1.7	MN-CDC-IBX302067791381	USA: Minnesota	2021-04-20	RR-680	CGGAGG-2040	669-ASYQTQTNSHRRARSVASQS-688
QVG99356	MZ193380.1:21519..25331	B.1.1.7	MN-CDC-IBX304159319624	USA: Minnesota	2021-04-20	RR-680	CGGAGG-2040	669-ASYQTQTNSHRRARSVASQS-688
QVG99536	MZ193395.1:21524..25336	B.1.1.7	MN-CDC-IBX362177855723	USA: Minnesota	2021-04-20	RR-680	CGGAGG-2040	669-ASYQTQTNSHRRARSVASQS-688
QVG99932	MZ193428.1:21519..25331	B.1.1.7	MN-CDC-IBX483568973254	USA: Minnesota	2021-04-20	RR-680	CGGAGG-2040	669-ASYQTQTNSHRRARSVASQS-688
QVH00329	MZ193461.1:21524..25336	B.1.1.7	MN-CDC-IBX652097707867	USA: Minnesota	2021-04-23	RR-680	CGGAGG-2040	669-ASYQTQTNSHRRARSVASQS-688
QVH00833	MZ193503.1:21524..25336	B.1.1.7	MN-CDC-IBX816062191513	USA: Minnesota	2021-04-20	RR-680	CGGAGG-2040	669-ASYQTQTNSHRRARSVASQS-688
QVH01721	MZ193577.1:21524..25336	B.1.1.7	MN-CDC-IBX060304330701	USA: Minnesota	2021-04-23	RR-680	CGGAGG-2040	669-ASYQTQTNSHRRARSVASQS-688
QVH01889	MZ193591.1:21523..25335	B.1.1.7	MN-CDC-IBX083571408782	USA: Minnesota	2021-04-24	RR-680	CGGAGG-2040	669-ASYQTQTNSHRRARSVASQS-688
QVH02477	MZ193640.1:21524..25336	B.1.1.7	MN-CDC-IBX287545151978	USA: Minnesota	2021-04-20	RR-680	CGGAGG-2040	669-ASYQTQTNSHRRARSVASQS-688
QVH02537	MZ193645.1:21524..25336	B.1.1.7	MN-CDC-IBX317806703769	USA: Minnesota	2021-04-24	RR-680	CGGAGG-2040	669-ASYQTQTNSHRRARSVASQS-688
QVH02633	MZ193653.1:21524..25336	B.1.1.7	MN-CDC-IBX341006953833	USA: Minnesota	2021-04-20	RR-680	CGGAGG-2040	669-ASYQTQTNSHRRARSVASQS-688
QVH02741	MZ193662.1:21524..25336	B.1.1.7	MN-CDC-IBX399518605664	USA: Minnesota	2021-04-23	RR-680	CGGAGG-2040	669-ASYQTQTNSHRRARSVASQS-688
QVH02765	MZ193664.1:21524..25336	B.1.1.7	MN-CDC-IBX404122349232	USA: Minnesota	2021-04-24	RR-680	CGGAGG-2040	669-ASYQTQTNSHRRARSVASQS-688
QVH03449	MZ193721.1:21520..25332	B.1.1.7	MN-CDC-IBX653902472066	USA: Minnesota	2021-04-20	RR-680	CGGAGG-2040	669-ASYQTQTNSHRRARSVASQS-688
QVH04445	MZ193804.1:21518..25330	B.1.1.7	MN-CDC-IBX143405467752	USA: Minnesota	2021-04-24	RR-680	CGGAGG-2040	669-ASYQTQTNSHRRARSVASQS-688
QVH04517	MZ193810.1:21524..25336	B.1.1.7	MN-CDC-IBX218487263855	USA: Minnesota	2021-04-21	RR-680	CGGAGG-2040	669-ASYQTQTNSHRRARSVASQS-688
QVH05212	MZ193868.1:21524..25336	B.1.1.7	MN-CDC-IBX120341217191	USA: Minnesota	2021-04-23	RR-680	CGGAGG-2040	669-ASYQTQTNSHRRARSVASQS-688
QVH05224	MZ193869.1:21524..25336	B.1.1.7	MN-CDC-IBX120448909678	USA: Minnesota	2021-04-22	RR-680	CGGAGG-2040	669-ASYQTQTNSHRRARSVASQS-688
QVH05416	MZ193885.1:21524..25336	B.1.1.7	MN-CDC-IBX151576504274	USA: Minnesota	2021-04-22	RR-680	CGGAGG-2040	669-ASYQTQTNSHRRARSVASQS-688
QVH05596	MZ193900.1:21524..25336	B.1.1.7	MN-CDC-IBX211588658729	USA: Minnesota	2021-04-22	RR-680	CGGAGG-2040	669-ASYQTQTNSHRRARSVASQS-688
QVH05968	MZ193931.1:21517..25329	B.1.1.7	MN-CDC-IBX319854265803	USA: Minnesota	2021-04-25	RR-680	CGGAGG-2040	669-ASYQTQTNSHRRARSVASQS-688
QVH06508	MZ193976.1:21517..25329	B.1.1.7	MN-CDC-IBX495685425453	USA: Minnesota	2021-04-22	RR-680	CGGAGG-2040	669-ASYQTQTNSHRRARSVASQS-688
QVH08235	MZ194120.1:21523..25335	B.1.1.7	MN-CDC-IBX000798256559	USA: Minnesota	2021-04-20	RR-680	CGGAGG-2040	669-ASYQTQTNSHRRARSVASQS-688
QVH08463	MZ194139.1:21518..25330	B.1.1.7	MN-CDC-IBX092790680673	USA: Minnesota	2021-04-21	RR-680	CGGAGG-2040	669-ASYQTQTNSHRRARSVASQS-688
QVH09231	MZ194203.1:21519..25331	B.1.1.7	MN-CDC-IBX354637856924	USA: Minnesota	2021-04-21	RR-680	CGGAGG-2040	669-ASYQTQTNSHRRARSVASQS-688
QVH09435	MZ194220.1:21524..25336	B.1.1.7	MN-CDC-IBX458527165908	USA: Minnesota	2021-04-21	RR-680	CGGAGG-2040	669-ASYQTQTNSHRRARSVASQS-688
QVH09555	MZ194230.1:21523..25335	B.1.1.7	MN-CDC-IBX496649891592	USA: Minnesota	2021-04-21	RR-680	CGGAGG-2040	669-ASYQTQTNSHRRARSVASQS-688
QVH09843	MZ194254.1:21524..25336	B.1.1.7	MN-CDC-IBX591279968257	USA: Minnesota	2021-04-21	RR-680	CGGAGG-2040	669-ASYQTQTNSHRRARSVASQS-688
QVH09891	MZ194258.1:21524..25336	B.1.1.7	MN-CDC-IBX602882514133	USA: Minnesota	2021-04-21	RR-680	CGGAGG-2040	669-ASYQTQTNSHRRARSVASQS-688
QVH10083	MZ194274.1:21524..25336	B.1.1.7	MN-CDC-IBX692611370091	USA: Minnesota	2021-04-21	RR-680	CGGAGG-2040	669-ASYQTQTNSHRRARSVASQS-688
QVH10143	MZ194279.1:21518..25330	B.1.1.7	MN-CDC-IBX706079249538	USA: Minnesota	2021-04-23	RR-680	CGGAGG-2040	669-ASYQTQTNSHRRARSVASQS-688
QVH10395	MZ194300.1:21519..25331	B.1.1.7	MN-CDC-IBX817684049268	USA: Minnesota	2021-04-21	RR-680	CGGAGG-2040	669-ASYQTQTNSHRRARSVASQS-688
QVH10407	MZ194301.1:21520..25332	B.1.1.7	MN-CDC-IBX825767297580	USA: Minnesota	2021-04-21	RR-680	CGGAGG-2040	669-ASYQTQTNSHRRARSVASQS-688
QVH10719	MZ194327.1:21518..25330	B.1.1.7	MN-CDC-IBX925167684474	USA: Minnesota	2021-04-21	RR-680	CGGAGG-2040	669-ASYQTQTNSHRRARSVASQS-688
QVH10971	MZ194348.1:21524..25336	B.1.1.7	MN-CDC-IBX056486638597	USA: Minnesota	2021-04-20	RR-680	CGGAGG-2040	669-ASYQTQTNSHRRARSVASQS-688
QVH10983	MZ194349.1:21519..25331	B.1.1.7	MN-CDC-IBX089198033889	USA: Minnesota	2021-04-24	RR-680	CGGAGG-2040	669-ASYQTQTNSHRRARSVASQS-688
QVH12087	MZ194441.1:21518..25330	B.1.1.7	MN-CDC-IBX311437535368	USA: Minnesota	2021-04-26	RR-680	CGGAGG-2040	669-ASYQTQTNSHRRARSVASQS-688
QVH13045	MZ194521.1:21517..25329	B.1.1.7	MN-CDC-IBX631357362643	USA: Minnesota	2021-04-26	RR-680	CGGAGG-2040	669-ASYQTQTNSHRRARSVASQS-688
QVH15796	MZ194751.1:21500..25321	P.1.10	MA-CDCBI-CRSP_CG2GOQFDFRK6CZBY	USA: Massachusetts	2021-05-02	RR-683	CGTCGG-2049	672-ASYQTQTNSPRRARSVASQS-691
QVH23282	MZ195377.1:21544..25356	B.1.1.7	MN-CDC-ASC210031814	USA: Minnesota	2021-04-22	RR-680	CGGAGG-2040	669-ASYQTQTNSHRRARSVASQS-688
QVH28625	MZ195823.1:21529..25341	B.1.1.7	UT-CDC-ASC210032958	USA: Utah	2021-04-24	RR-680	CGTCGG-2040	669-ASYQTQTNSHRRARSVASQS-688
QVH30991	MZ196021.1:21516..25328	B.1.1.7	WI-CDC-ASC210033523	USA: Wisconsin	2021-04-26	RR-680	CGGAGG-2040	669-ASYQTQTNSHRRARSVASQS-688
QVH90302	MZ199169.1:21500..25312	B.1.1.7	MN-MDH-6976	USA: Minnesota	2021-04-25	RR-680	CGGAGG-2040	669-ASYQTQTNSHRRARSVASQS-688
QVH94135	MZ201579.1:21524..25336	B.1.1.7	MN-CDC-STM-000064391	USA: Minnesota	2021-04-27	RR-680	CGGAGG-2040	669-ASYQTQTNSHRRARSVASQS-688
QVH94566	MZ201615.1:21524..25345	P.1	GA-CDC-STM-000064387	USA: Georgia	2021-04-27	RR-683	CGGCGT-2049	672-ASYQTQTNSPRRARSVASQS-691
QVI09498	MZ202880.1:21561..25382	B.1.126	CA-CZB-30098	USA: CA, Santa Clara County	2021-01-09	RR-683	CGGCGT-2049	672-ASYQTQTNSPRRARSVASQS-691
QVI12305	MZ203120.1:21524..25336	B.1.1.7	AK-PHL8272	USA: Alaska, Gulf Coast	2021-04-19	RR-680	CGTCGG-2040	669-ASYQTQTNSHRRARSVASQS-688
QVI14943	MZ203448.1:21524..25336	B.1.1.7	AK-PHL8526	USA: Alaska, Anchorage-Mat Su	2021-04-30	RR-680	CGTCGG-2040	669-ASYQTQTNSHRRARSVASQS-688
QVG07727	MZ184380.1:21523..25335	B.1.1.7	NY-CDC-ASC210035155	USA: New York	2021-04-28	RR-680	CGTCGG-2040	669-ASYQTQTNSHRRARSVASQS-688
QVG16414	MZ185106.1:21524..25336	B.1.1.7	OR-CDC-ASC210034865	USA: Oregon	2021-04-27	RR-680	CGTCGG-2040	669-ASYQTQTNSHRRARSVASQS-688
QVG16654	MZ185126.1:21552..25373	B.1.526	MI-CDC-ASC210034898	USA: Michigan	2021-04-28	RR-683	CGTCGG-2049	672-ASYQTQTNSPRRARSVASQS-691
QVG16726	MZ185132.1:21516..25328	B.1.1.7	CA-CDC-ASC210034905	USA: California	2021-04-28	RR-680	CGTCGG-2040	669-ASYQTQTNSHRRARSVASQS-688
QVG19942	MZ185457.1:21552..25364	B.1.1.7	ID-CDC-ASC210030999	USA: Idaho	2021-04-23	RR-680	CGTCGG-2040	669-ASYQTQTNSHRRARSVASQS-688
QVG26866	MZ186035.1:21520..25341	B.1.526	MI-CDC-ASC210034346	USA: Michigan	2021-04-26	RR-683	CGTCGG-2049	672-ASYQTQTNSPRRARSVASQS-691
QVG27958	MZ186126.1:21554..25366	B.1.1.7	MN-CDC-ASC210029286	USA: Minnesota	2021-04-21	RR-680	CGGAGG-2040	669-ASYQTQTNSHRRARSVASQS-688
QVG33865	MZ186619.1:21544..25356	B.1.1.7	OR-CDC-ASC210029479	USA: Oregon	2021-04-21	RR-680	CGTCGG-2040	669-ASYQTQTNSHRRARSVASQS-688
QVG44151	MZ187478.1:21528..25340	B.1.1.7	MN-CDC-ASC210075775	USA: Minnesota	2021-04-19	RR-680	CGGAGG-2040	669-ASYQTQTNSHRRARSVASQS-688
QVG46163	MZ187646.1:21550..25362	B.1.1.7	MN-CDC-ASC210075179	USA: Minnesota	2021-04-18	RR-680	CGGAGG-2040	669-ASYQTQTNSHRRARSVASQS-688
QVG49483	MZ187923.1:21517..25329	B.1.1.7	UT-CDC-ASC210075096	USA: Utah	2021-04-19	RR-680	CGTCGG-2040	669-ASYQTQTNSHRRARSVASQS-688
QVG50127	MZ187977.1:21550..25362	B.1.1.7	MN-CDC-ASC210075637	USA: Minnesota	2021-04-19	RR-680	CGGAGG-2040	669-ASYQTQTNSHRRARSVASQS-688
QVG54542	MZ188346.1:21545..25357	B.1.1.7	MI-CDC-ASC210073632	USA: Michigan	2021-04-17	RR-680	CGGAGG-2040	669-ASYQTQTNSHRRARSVASQS-688
QVG54793	MZ188367.1:21552..25364	B.1.1.7	MI-CDC-ASC210073665	USA: Michigan	2021-04-17	RR-680	CGGCGT-2040	669-ASYQTQTNSHRRARSVASQS-688
QVG55782	MZ188450.1:21554..25366	B.1.1.7	WI-CDC-ASC210031156	USA: Wisconsin	2021-04-22	RR-680	CGGAGG-2040	669-ASYQTQTNSHRRARSVASQS-688
QVG63698	MZ188948.1:21507..25328	B.1.526	SC-COVID21-1442	USA: SC, YORK	2021-04-20	RR-683	CGGCGT-2049	672-ASYQTQTNSPRRARSVASQS-691
QVG70608	MZ189122.1:21500..25312	B.1.1.7	MN-MDH-6749	USA: Minnesota	2021-04-15	RR-680	CGGAGG-2040	669-ASYQTQTNSHRRARSVASQS-688
QVG71191	MZ189270.1:21500..25312	B.1.1.7	MN-MDH-6507	USA: Minnesota	2021-04-27	RR-680	CGGAGG-2040	669-ASYQTQTNSHRRARSVASQS-688
QVG71754	MZ189317.1:21500..25312	B.1.1.7	MN-MDH-6556	USA: Minnesota	2021-05-01	RR-680	CGGAGG-2040	669-ASYQTQTNSHRRARSVASQS-688
QVE12335	MZ166360.1:21353..25165	B.1.1.7	WA-CDC-UW21042106464	USA: Washington	2021-04-21	RR-680	CGTCGG-2040	669-ASYQTQTNSHRRARSVASQS-688
QVE22600	MZ166630.1:21524..25336	B.1.1.7	MN-CDC-IBX208281425901	USA: Minnesota	2021-04-05	RR-680	CGGAGG-2040	669-ASYQTQTNSHRRARSVASQS-688
QVE23752	MZ166726.1:21524..25336	B.1.1.7	MN-CDC-IBX619551651419	USA: Minnesota	2021-04-05	RR-680	CGGAGG-2040	669-ASYQTQTNSHRRARSVASQS-688
QVE24735	MZ166808.1:21524..25336	B.1.1.7	MN-CDC-IBX944666246022	USA: Minnesota	2021-04-05	RR-680	CGGAGG-2040	669-ASYQTQTNSHRRARSVASQS-688
QVE25993	MZ166913.1:21524..25336	B.1.1.7	MN-CDC-IBX527030742799	USA: Minnesota	2021-04-07	RR-680	CGGAGG-2040	669-ASYQTQTNSHRRARSVASQS-688
QVE26605	MZ166964.1:21524..25336	B.1.1.7	MN-CDC-IBX755336042955	USA: Minnesota	2021-04-06	RR-680	CGGAGG-2040	669-ASYQTQTNSHRRARSVASQS-688
QVE27481	MZ167037.1:21524..25336	B.1.1.7	MN-CDC-IBX018833655925	USA: Minnesota	2021-04-08	RR-680	CGGAGG-2040	669-ASYQTQTNSHRRARSVASQS-688
QVE27552	MZ167043.1:21524..25336	B.1.1.7	MN-CDC-IBX048079749407	USA: Minnesota	2021-04-06	RR-680	CGGAGG-2040	669-ASYQTQTNSHRRARSVASQS-688
QVE27732	MZ167058.1:21524..25336	B.1.1.7	MN-CDC-IBX100596050361	USA: Minnesota	2021-04-08	RR-680	CGGAGG-2040	669-ASYQTQTNSHRRARSVASQS-688
QVE27744	MZ167059.1:21524..25336	B.1.1.7	MN-CDC-IBX110172187062	USA: Minnesota	2021-04-06	RR-680	CGGAGG-2040	669-ASYQTQTNSHRRARSVASQS-688
QVE28104	MZ167089.1:21524..25336	B.1.1.7	MN-CDC-IBX252690001352	USA: Minnesota	2021-04-08	RR-680	CGGAGG-2040	669-ASYQTQTNSHRRARSVASQS-688
QVE28739	MZ167142.1:21519..25331	B.1.1.7	MN-CDC-IBX428728119262	USA: Minnesota	2021-04-07	RR-680	CGGAGG-2040	669-ASYQTQTNSHRRARSVASQS-688
QVE30503	MZ167289.1:21524..25336	B.1.1.7	MN-CDC-IBX264638271115	USA: Minnesota	2021-04-07	RR-680	CGGAGG-2040	669-ASYQTQTNSHRRARSVASQS-688
QVE30671	MZ167303.1:21524..25336	B.1.1.7	MN-CDC-IBX036031193458	USA: Minnesota	2021-04-06	RR-680	CGGAGG-2040	669-ASYQTQTNSHRRARSVASQS-688
QVE32483	MZ167454.1:21519..25331	B.1.1.7	MN-CDC-IBX675560550814	USA: Minnesota	2021-04-08	RR-680	CGGCGT-2040	669-ASYQTQTNSHRRARSVASQS-688
QVE32723	MZ167474.1:21523..25335	B.1.1.7	MN-CDC-IBX746204868932	USA: Minnesota	2021-04-07	RR-680	CGGAGG-2040	669-ASYQTQTNSHRRARSVASQS-688
QVE34424	MZ167616.1:21524..25336	B.1.1.7	MN-CDC-IBX170546626040	USA: Minnesota	2021-04-12	RR-680	CGGAGG-2040	669-ASYQTQTNSHRRARSVASQS-688
QVE35504	MZ167706.1:21524..25336	B.1.1.7	MN-CDC-IBX604410015179	USA: Minnesota	2021-04-12	RR-680	CGGAGG-2040	669-ASYQTQTNSHRRARSVASQS-688
QVE36235	MZ167767.1:21519..25331	B.1.1.7	MN-CDC-IBX853873055198	USA: Minnesota	2021-04-12	RR-680	CGGAGG-2040	669-ASYQTQTNSHRRARSVASQS-688
QVE36691	MZ167805.1:21518..25330	B.1.1.7	MN-CDC-IBX975164753110	USA: Minnesota	2021-04-12	RR-680	CGGAGG-2040	669-ASYQTQTNSHRRARSVASQS-688
QVE36763	MZ167811.1:21520..25332	B.1.1.7	MN-CDC-IBX989673945584	USA: Minnesota	2021-04-11	RR-680	CGGAGG-2040	669-ASYQTQTNSHRRARSVASQS-688
QVE37975	MZ167912.1:21524..25345	B.1.526	NJ-CDC-IBX417135044457	USA: New Jersey	2021-04-13	RR-683	CGGCGT-2049	672-ASYQTQTNSPRRARSVASQS-691
QVE38191	MZ167930.1:21524..25336	B.1.1.7	MN-CDC-IBX496411784225	USA: Minnesota	2021-04-12	RR-680	CGGAGG-2040	669-ASYQTQTNSHRRARSVASQS-688
QVE39689	MZ168055.1:21524..25336	B.1.1.7	MN-CDC-IBX977827929629	USA: Minnesota	2021-04-12	RR-680	CGGAGG-2040	669-ASYQTQTNSHRRARSVASQS-688
QVE39965	MZ168078.1:21518..25330	B.1.1.7	MN-CDC-IBX067589408479	USA: Minnesota	2021-04-13	RR-680	CGGAGG-2040	669-ASYQTQTNSHRRARSVASQS-688
QVE40193	MZ168097.1:21518..25330	B.1.1.7	MN-CDC-IBX134358978502	USA: Minnesota	2021-04-15	RR-680	CGGAGG-2040	669-ASYQTQTNSHRRARSVASQS-688
QVE41705	MZ168223.1:21516..25328	B.1.1.7	MN-CDC-IBX661048031756	USA: Minnesota	2021-04-13	RR-680	CGGAGG-2040	669-ASYQTQTNSHRRARSVASQS-688
QVE43144	MZ168343.1:21518..25330	B.1.1.7	MN-CDC-IBX070638544738	USA: Minnesota	2021-04-14	RR-680	CGGAGG-2040	669-ASYQTQTNSHRRARSVASQS-688
QVE44308	MZ168440.1:21516..25328	B.1.1.7	MN-CDC-IBX482466485890	USA: Minnesota	2021-04-15	RR-680	CGGAGG-2040	669-ASYQTQTNSHRRARSVASQS-688
QVE44836	MZ168484.1:21521..25333	B.1.1.7	MN-CDC-IBX706253003691	USA: Minnesota	2021-04-15	RR-680	CGGAGG-2040	669-ASYQTQTNSHRRARSVASQS-688
QVE45267	MZ168520.1:21517..25329	B.1.1.7	MN-CDC-IBX839124029154	USA: Minnesota	2021-04-16	RR-680	CGGAGG-2040	669-ASYQTQTNSHRRARSVASQS-688
QVE46035	MZ168584.1:21516..25328	B.1.1.7	MN-CDC-IBX332982010350	USA: Minnesota	2021-04-15	RR-680	CGGAGG-2040	669-ASYQTQTNSHRRARSVASQS-688
QVE59906	MZ170448.1:21524..25336	B.1.1.7	MN-CDC-IBX350936886504	USA: Minnesota	2021-04-06	RR-680	CGGAGG-2040	669-ASYQTQTNSHRRARSVASQS-688
QVE62101	MZ170631.1:21524..25336	B.1.1.7	MN-CDC-IBX720555017750	USA: Minnesota	2021-04-11	RR-680	CGGAGG-2040	669-ASYQTQTNSHRRARSVASQS-688
QVE62209	MZ170640.1:21517..25329	B.1.1.7	MN-CDC-IBX172988329585	USA: Minnesota	2021-04-13	RR-680	CGGAGG-2040	669-ASYQTQTNSHRRARSVASQS-688
QVE63528	MZ171249.1:21500..25312	B.1.1.7	MN-MDH-6427	USA: Minnesota	2021-04-20	RR-680	CGGAGG-2040	669-ASYQTQTNSHRRARSVASQS-688
QVE64388	MZ171321.1:21500..25312	B.1.1.7	MN-MDH-6501	USA: Minnesota	2021-04-09	RR-680	CGGAGG-2040	669-ASYQTQTNSHRRARSVASQS-688
QVE66567	MZ171624.1:21353..25171	B.1.1.7	WA-UW-21042283998	USA: Washington	2021-04-22	RR-682	CGTCGG-2046	671-ASYQTQTNSHRRARSVASQS-690
QVE66867	MZ171649.1:21353..25165	B.1.1.7	WA-UW-21042381989	USA: Washington	2021-04-23	RR-680	CGTCGG-2040	669-ASYQTQTNSHRRARSVASQS-688
QVE67321	MZ171687.1:21353..25165	B.1.1.7	WA-UW-21042340257	USA: Washington	2021-04-23	RR-680	CGTCGG-2040	669-ASYQTQTNSHRRARSVASQS-688
QVE68050	MZ171748.1:21353..25165	B.1.1.7	WA-UW-21042359098	USA: Washington	2021-04-23	RR-680	CGTCGG-2040	669-ASYQTQTNSHRRARSVASQS-688
QVE71003	MZ171995.1:21353..25165	B.1.1.7	WA-UW-21042244498	USA: Washington	2021-04-22	RR-680	CGTCGG-2040	669-ASYQTQTNSHRRARSVASQS-688
QVE71590	MZ172044.1:21353..25165	B.1.1.7	WA-UW-21042276154	USA: Washington	2021-04-22	RR-680	CGTCGG-2040	669-ASYQTQTNSHRRARSVASQS-688
QVE77089	MZ172889.1:21525..25346	B.1.429	VA-DCLS-4826	USA: Virginia	2021-04	RR-683	CGTCGG-2049	672-ASYQTQTNSPRRARSVASQS-691
QVF51734	MZ179406.1:21500..25312	B.1.1.7	NJ-CDC-LC0053404	USA: New Jersey	2021-04-26	RR-680	CGTCGG-2040	669-ASYQTQTNSHRRARSVASQS-688
QVF59202	MZ180031.1:21501..25313	B.1.1.7	SC-CDC-LC0054050	USA: South Carolina	2021-04-29	RR-680	CGGCGT-2040	669-ASYQTQTNSHRRARSVASQS-688
QVF69854	MZ180923.1:21500..25312	B.1.1.7	LA-CDC-LC0054941	USA: Louisiana	2021-04-30	RR-680	CGTCGG-2040	669-ASYQTQTNSHRRARSVASQS-688
QVF73761	MZ181252.1:21500..25312	B.1.1.7	MN-CDC-LC0055634	USA: Minnesota	2021-04-26	RR-680	CGGAGG-2040	669-ASYQTQTNSHRRARSVASQS-688
QVD47162	MZ158395.1:21516..25328	B.1.1.7	WA-S7051	USA: Washington,Whitman County	2021-04-12	RR-680	CGTCGG-2040	669-ASYQTQTNSHRRARSVASQS-688
QVD47430	MZ158418.1:21516..25328	B.1.1.7	WA-S7079	USA: Washington,Whitman County	2021-04-16	RR-680	CGTCGG-2040	669-ASYQTQTNSHRRARSVASQS-688
QVD47703	MZ158442.1:<21576..25346	B.1.429	WA-S7104	USA: Washington,Spokane County	2021-04-18	RR-666	CGTCGG-1998	655-ASYQTQTNSPRRARSVASQS-674
QVD48081	MZ158475.1:21516..25328	B.1.1.7	WA-S7173	USA: Washington,Whitman County	2021-04-20	RR-680	CGTCGG-2040	669-ASYQTQTNSHRRARSVASQS-688
QVD48210	MZ158486.1:21516..25328	B.1.1.7	WA-S7188	USA: Washington,Whitman County	2021-04-22	RR-680	CGTCGG-2040	669-ASYQTQTNSHRRARSVASQS-688
QVD48222	MZ158487.1:21516..25328	B.1.1.7	WA-S7189	USA: Washington,Whitman County	2021-04-22	RR-680	CGTCGG-2040	669-ASYQTQTNSHRRARSVASQS-688
QVD64638	MZ161262.1:21500..25312	B.1.1.7	CA-CDC-QDX24236379	USA: California	2021-04-22	RR-680	CGTCGG-2040	669-ASYQTQTNSHRRARSVASQS-688
QVD67107	MZ161469.1:21500..25309	B.1.1.7	CT-CDC-QDX24155401	USA: Connecticut	2021-04-18	RR-679	CGTCGG-2037	668-CASYQTQTTHRRARSVASQS-687
QVD91144	MZ163694.1:21524..25336	B.1.1.7	MN-CDC-STM-000061017	USA: Minnesota	2021-04-21	RR-680	CGGAGG-2040	669-ASYQTQTNSHRRARSVASQS-688
QVE02065	MZ164615.1:21551..25363	B.1.1.7	ID-CDC-2-4307937	USA: ID	2021-03-31	RR-680	CGTCGG-2040	669-ASYQTQTNSHRRARSVASQS-688
QVE02089	MZ164617.1:21551..25363	B.1.1.7	ID-CDC-2-4307917	USA: ID	2021-03-30	RR-680	CGTCGG-2040	669-ASYQTQTNSHRRARSVASQS-688
QVE02101	MZ164618.1:21551..25363	B.1.1.7	ID-CDC-2-4308014	USA: ID	2021-03-30	RR-680	CGTCGG-2040	669-ASYQTQTNSHRRARSVASQS-688
QVE02113	MZ164619.1:21551..25363	B.1.1.7	ID-CDC-2-4307903	USA: ID	2021-04-06	RR-680	CGTCGG-2040	669-ASYQTQTNSHRRARSVASQS-688
QUX44609	MZ152865.1:21500..25312	B.1.1.7	MN-MDH-6388	USA: Minnesota	2021-05-03	RR-680	CGGAGG-2040	669-ASYQTQTNSHRRARSVASQS-688
QUX51691	MZ153814.1:21524..25345	P.1.10	FL-CDC-STM-000059077	USA: Florida	2021-04-19	RR-683	CGTCGG-2049	672-ASYQTQTNSPRRARSVASQS-691
QUX52637	MZ153893.1:21523..25335	B.1.1.7	TX-CDC-STM-000059121	USA: Texas	2021-04-19	RR-680	CGTCGG-2040	669-ASYQTQTNSHRRARSVASQS-688
QUX62150	MZ154687.1:21514..25326	B.1.1.7	CA-CDC-FG-028556	USA: California	2021-04-27	RR-680	CGTCGG-2040	669-ASYQTQTNSHRRARSVASQS-688
QUX63379	MZ154790.1:21514..25326	B.1.1.7	CA-CDC-FG-028729	USA: California	2021-04-28	RR-680	CGTCGG-2040	669-ASYQTQTNSHRRARSVASQS-688
QUX80738	MZ156920.1:21525..25346	B.1.234	WA-S7166	USA: Washington,King County	2020-12-11	RR-683	CGGCGT-2049	672-ASYQTQTNSPRRARSVASQS-691
QUX01516	MZ149723.1:21525..25334	B.1.1.7	MA-CDCBI-CRSP_V64CUPFE4FD5HJG4	USA: Massachusetts	2021-04-28	RR-679	CGTCGG-2037	668-CASYQTQTTHRRARSVASQS-687
QUX02523	MZ149807.1:21500..25321	P.1	NH-CDCBI-CRSP_JMWGMTJWO2UP67LP	USA: New Hampshire	2021-04-28	RR-683	CGGCGT-2049	672-ASYQTQTNSPRRARSVASQS-691
QUV65848	MZ144418.1:21526..25347	B.1.126	WA-S6597	USA: Washington,Lewis County	2021-02-16	RR-683	CGGCGT-2049	672-ASYQTQTNSPRRARSVASQS-691
QUV66209	MZ144449.1:21525..25346	B.1.126	WA-S6638	USA: Washington,Lewis County	2021-02-22	RR-683	CGGCGT-2049	672-ASYQTQTNSPRRARSVASQS-691
QUW10670	MZ145808.1:21525..25346	B.1.526	MA-CDCBI-CRSP_SV5JYDKN3YGLWBGA	USA: Massachusetts	2021-04-26	RR-683	CGGCGA-2049	672-ASYQTQTNSPRRARSVASQS-691
QUW13171	MZ146017.1:21525..25337	B.1.1.7	VT-CDCBI-CRSP_ZRPO6LJJ24O2K3ZZ	USA: Vermont	2021-04-26	RR-680	CGTCGG-2040	669-ASYQTQTNSHRRARSVASQS-688
QUU19286	MZ131140.1:21551..25363	B.1.1.7	MN-CDC-ASC210069601	USA: Minnesota	2021-04-10	RR-680	CGGAGG-2040	669-ASYQTQTNSHRRARSVASQS-688
QUU19322	MZ131143.1:21550..25362	B.1.1.7	MN-CDC-ASC210069604	USA: Minnesota	2021-04-10	RR-680	CGGAGG-2040	669-ASYQTQTNSHRRARSVASQS-688
QUU23948	MZ131529.1:21500..25318	B.1.637	MI-CDC-QDX24042408	USA: Michigan	2021-04-16	RR-682	CGGCGT-2046	671-ASYQTQTNSPRRARSVASQS-690
QUU37609	MZ132866.1:21523..25332	B.1.1.7	MA-CDC-STM-000057548	USA: Massachusetts	2021-04-16	RR-679	CGTCGG-2037	668-CASYQTQTTHRRARSVASQS-687
QUU38004	MZ132899.1:21533..25354	B.1.575	MA-CDC-STM-000057675	USA: Massachusetts	2021-04-13	RR-683	CGTCGG-2049	672-ASYQTQTNSHRRARSVASQS-691
QUU38806	MZ132966.1:21523..25335	B.1.1.7	MN-CDC-STM-000057826	USA: Minnesota	2021-04-17	RR-680	CGGAGG-2040	669-ASYQTQTNSHRRARSVASQS-688
QUU40975	MZ133147.1:21524..25336	B.1.1.7	CA-CDC-STM-000058067	USA: California	2021-04-17	RR-680	CGTCGG-2040	669-ASYQTQTNSHRRARSVASQS-688
QUU43381	MZ133351.1:21505..25317	B.1.1.7	MN-MDH-6354	USA: Minnesota	2021-04-14	RR-680	CGGAGG-2040	669-ASYQTQTNSHRRARSVASQS-688
QUV37459	MZ141676.1:21500..25309	B.1.1.7	CT-CDC-LC0051311	USA: Connecticut	2021-04-21	RR-679	CGTCGG-2037	668-CASYQTQTTHRRARSVASQS-687
QUV38663	MZ141777.1:21500..25312	B.1.1.7	NY-CDC-LC0051255	USA: New York	2021-04-22	RR-680	CGTCGG-2040	669-ASYQTQTNSHRRARSVASQS-688
QUV39189	MZ141821.1:21500..25312	B.1.1.7	NY-CDC-LC0050894	USA: New York	2021-04-21	RR-680	CGGCGT-2040	669-ASYQTQTNSHRRARSVASQS-688
QUV42802	MZ142123.1:21500..25321	B.1.526	NJ-CDC-LC0051460	USA: New Jersey	2021-04-22	RR-683	CGGCGT-2049	672-ASYQTQTNSPRRARSVASQS-691
QUV44346	MZ142252.1:21509..25330	P.2	IN-CDC-LC0051401	USA: Indiana	2021-04-24	RR-683	CGGCGT-2049	672-ASYQTQTNSPRRARSVASQS-691
QUV50960	MZ142808.1:21500..25312	B.1.1.7	GA-CDC-LC0052410	USA: Georgia	2021-04-24	RR-680	CGGCGT-2040	669-ASYQTQTNSHRRARSVASQS-688
QUV51151	MZ142824.1:21500..25309	B.1.1.7	CT-CDC-LC0052230	USA: Connecticut	2021-04-25	RR-679	CGTCGG-2037	668-CASYQTQTTHRRARSVASQS-687
QUV55368	MZ143179.1:21500..25312	B.1.1.7	MN-CDC-LC0052729	USA: Minnesota	2021-04-21	RR-680	CGGAGG-2040	669-ASYQTQTNSHRRARSVASQS-688
QUV59217	MZ143504.1:21500..25312	B.1.1.7	OR-CDC-LC0053074	USA: Oregon	2021-04-23	RR-680	CGTCGG-2040	669-ASYQTQTNSHRRARSVASQS-688
QUV60609	MZ143621.1:21500..25312	B.1.1.7	MN-CDC-LC0053170	USA: Minnesota	2021-04-25	RR-680	CGGAGG-2040	669-ASYQTQTNSHRRARSVASQS-688
QUS66601	MZ100089.1:21524..25336	B.1.1.7	IN-CDC-STM-000055758	USA: Indiana	2021-04-13	RR-680	CGACGG-2040	669-ASYQTQTNSHRRARSVASQS-688
QUS78071	MZ101046.1:21524..25345	B.1.526	PA-CDC-STM-000056185	USA: Pennsylvania	2021-04-14	RR-683	CGTCGG-2049	672-ASYQTQTNSPRRARSVASQS-691
QUS85252	MZ101667.1:21525..25337	B.1.1.7	MA-CDCBI-CRSP_3JPGX2UTCGLJSV3X	USA: Massachusetts	2021-04-21	RR-680	CGGCGT-2040	669-ASYQTQTNSHRRARSVASQS-688
QUS86098	MZ101738.1:21526..25347	B.1.526	MA-CDCBI-CRSP_7I42UJLDD7CM3ZY4	USA: Massachusetts	2021-04-22	RR-683	CGGCGA-2049	672-ASYQTQTNSPRRARSVASQS-691
QUP79965	MZ082157.1:21515..25327	B.1.1.7	MN-MDH-6105	USA: Minnesota	2021-04-11	RR-680	CGGAGG-2040	669-ASYQTQTNSHRRARSVASQS-688
QUP81151	MZ082257.1:21516..25328	B.1.1.7	MN-MDH-6204	USA: Minnesota	2021-04-13	RR-680	CGGAGG-2040	669-ASYQTQTNSHRRARSVASQS-688
QUP81163	MZ082258.1:21515..25327	B.1.1.7	MN-MDH-6205	USA: Minnesota	2021-04-16	RR-680	CGGAGG-2040	669-ASYQTQTNSHRRARSVASQS-688
QUQ01119	MZ082603.1:21551..25363	B.1.1.7	ID-CDC-2-4242585	USA: ID	2021-04-01	RR-680	CGTCGG-2040	669-ASYQTQTNSHRRARSVASQS-688
QUQ01143	MZ082605.1:21551..25363	B.1.1.7	ID-CDC-2-4242662	USA: ID	2021-04-01	RR-680	CGTCGG-2040	669-ASYQTQTNSHRRARSVASQS-688
QUQ01215	MZ082611.1:21551..25363	B.1.1.7	ID-CDC-2-4242565	USA: ID	2021-04-03	RR-680	CGTCGG-2040	669-ASYQTQTNSHRRARSVASQS-688
QUQ01239	MZ082613.1:21552..25364	B.1.1.7	ID-CDC-2-4242554	USA: ID	2021-04-01	RR-680	CGTCGG-2040	669-ASYQTQTNSHRRARSVASQS-688
QUQ01263	MZ082615.1:21551..25363	B.1.1.7	ID-CDC-2-4242682	USA: ID	2021-04-01	RR-680	CGTCGG-2040	669-ASYQTQTNSHRRARSVASQS-688
QUQ12001	MZ083407.1:21552..25361	B.1.1.7	MA-CDC-ASC210039689	USA: Massachusetts	2021-03-30	RR-679	CGTCGG-2037	668-CASYQTQTTHRRARSVASQS-687
QUQ19853	MZ084062.1:21518..25330	B.1.1.7	MD-CDC-ASC210049960	USA: Maryland	2021-04-07	RR-680	CGTCGG-2040	669-ASYQTQTNSHRRARSVASQS-688
QUQ20585	MZ084123.1:21546..25358	B.1.1.7	NC-CDC-ASC210050407	USA: North Carolina	2021-04-07	RR-680	CGGAGG-2040	669-ASYQTQTNSHRRARSVASQS-688
QUQ35307	MZ085352.1:21553..25374	B.1.2	TN-CDC-ASC210053154	USA: Tennessee	2021-04-09	RR-683	CGGCGT-2049	672-ASYQTHTNSPRRARSVASQS-691
QUQ35775	MZ085391.1:21523..25335	B.1.1.7	MN-CDC-ASC210050475	USA: Minnesota	2021-04-06	RR-680	CGGAGG-2040	669-ASYQTQTNSHRRARSVASQS-688
QUQ61050	MZ087971.1:21515..25327	B.1.1.7	MD-MDH-2062	USA: MD	2021-04-21	RR-680	CGTCGG-2040	669-ASYQTQTNSHRRARSVASQS-688
QUR35725	MZ090114.1:21500..25312	B.1.1.7	AZ-CDC-QDX23917782	USA: Arizona	2021-04-12	RR-680	CGGCGT-2040	669-ASYQTQTNSHRRARSVASQS-688
QUR36360	MZ090167.1:21500..25312	B.1.1.7	AZ-CDC-QDX23917989	USA: Arizona	2021-04-10	RR-680	CGTCGG-2040	669-ASYQTQTNSHRRARSVASQS-688
QUR36983	MZ090219.1:21500..25312	B.1.1.7	AZ-CDC-QDX23917947	USA: Arizona	2021-04-12	RR-680	CGGCGT-2040	669-ASYQTQTNSHRRARSVASQS-688
QUO50560	MZ069267.1:21500..25312	B.1.1.7	CA-CDC-LC0044457	USA: California	2021-04-08	RR-680	CGTCGG-2040	669-ASYQTQTNSHRRARSVASQS-688
QUO52198	MZ069407.1:21500..25312	B.1.1.7	CA-CDC-LC0044661	USA: California	2021-04-07	RR-680	CGGAGG-2040	669-ASYQTQTNSHRRARSVASQS-688
QUO54935	MZ069639.1:21500..25312	B.1.1.7	MN-CDC-LC0044938	USA: Minnesota	2021-04-10	RR-680	CGGAGG-2040	669-ASYQTQTNSHRRARSVASQS-688
QUO62117	MZ070246.1:21500..25312	B.1.1.7	MN-CDC-LC0045673	USA: Minnesota	2021-04-15	RR-680	CGGAGG-2040	669-ASYQTQTNSHRRARSVASQS-688
QUP15340	MZ074931.1:21529..25341	B.1.1.7	ID-CDC-ASC210044347	USA: Idaho	2021-04-02	RR-680	CGTCGG-2040	669-ASYQTQTNSHRRARSVASQS-688
QUP28836	MZ076058.1:21542..25354	B.1.1.7	ID-CDC-ASC210042022	USA: Idaho	2021-04-02	RR-680	CGTCGG-2040	669-ASYQTQTNSHRRARSVASQS-688
QUP28848	MZ076059.1:21521..25333	B.1.1.7	ID-CDC-ASC210042024	USA: Idaho	2021-04-02	RR-680	CGTCGG-2040	669-ASYQTQTNSHRRARSVASQS-688
QUP34617	MZ076575.1:21500..25312	B.1.1.7	MN-MDH-5989	USA: Minnesota	2021-04-08	RR-680	CGGAGG-2040	669-ASYQTQTNSHRRARSVASQS-688
QUP34833	MZ076593.1:21500..25312	B.1.1.7	MN-MDH-6007	USA: Minnesota	2021-04-09	RR-680	CGGAGG-2040	669-ASYQTQTNSHRRARSVASQS-688
QUP40763	MZ077238.1:21517..25329	B.1.1.7	CA-CDC-FG-026946	USA: California	2021-04-20	RR-680	CGTCGG-2040	669-ASYQTQTNSHRRARSVASQS-688
QUP40883	MZ077248.1:21514..25326	B.1.1.7	CA-CDC-FG-027257	USA: California	2021-04-20	RR-680	CGTCGG-2040	669-ASYQTQTNSHRRARSVASQS-688
QUP44668	MZ077565.1:21514..25326	B.1.1.7	CA-CDC-FG-027726	USA: California	2021-04-23	RR-680	CGTCGG-2040	669-ASYQTQTNSHRRARSVASQS-688
QUP49766	MZ077991.1:21517..25329	B.1.1.7	CA-CDC-FG-026540	USA: California	2021-04-21	RR-680	CGTCGG-2040	669-ASYQTQTNSHRRARSVASQS-688
QUP50078	MZ078017.1:21517..25329	B.1.1.7	CA-CDC-FG-026330	USA: California	2021-04-22	RR-680	CGTCGG-2040	669-ASYQTQTNSHRRARSVASQS-688
QUP50101	MZ078019.1:21517..25329	B.1.1.7	CA-CDC-FG-026386	USA: California	2021-04-22	RR-680	CGTCGG-2040	669-ASYQTQTNSHRRARSVASQS-688
QUP50161	MZ078024.1:21517..25329	B.1.1.7	CA-CDC-FG-026351	USA: California	2021-04-22	RR-680	CGTCGG-2040	669-ASYQTQTNSHRRARSVASQS-688
QUP50723	MZ078071.1:21517..25329	B.1.1.7	CA-CDC-FG-026518	USA: California	2021-04-23	RR-680	CGTCGG-2040	669-ASYQTQTNSHRRARSVASQS-688
QUM14995	MZ058292.1:21545..25357	B.1.1.7	MN-CDC-IBX619551651419	USA: Minnesota	2021-04-05	RR-680	CGGAGG-2040	669-ASYQTQTNSHRRARSVASQS-688
QUM15487	MZ058333.1:21548..25360	B.1.1.7	MN-CDC-IBX944666246022	USA: Minnesota	2021-04-05	RR-680	CGGAGG-2040	669-ASYQTQTNSHRRARSVASQS-688
QUM16039	MZ058379.1:21526..25338	B.1.1.7	MN-CDC-IBX350936886504	USA: Minnesota	2021-04-06	RR-680	CGGAGG-2040	669-ASYQTQTNSHRRARSVASQS-688
QUM16447	MZ058413.1:21554..25366	B.1.1.7	MN-CDC-IBX018833655925	USA: Minnesota	2021-04-08	RR-680	CGGAGG-2040	669-ASYQTQTNSHRRARSVASQS-688
QUM16578	MZ058424.1:21551..25363	B.1.1.7	MN-CDC-IBX110172187062	USA: Minnesota	2021-04-06	RR-680	CGGAGG-2040	669-ASYQTQTNSHRRARSVASQS-688
QUM17442	MZ058496.1:21529..25341	B.1.1.7	MN-CDC-IBX104593240078	USA: Minnesota	2021-04-09	RR-680	CGGAGG-2040	669-ASYQTQTNSHRRARSVASQS-688
QUM18042	MZ058546.1:21546..25358	B.1.1.7	MN-CDC-IBX279129183824	USA: Minnesota	2021-04-09	RR-680	CGGAGG-2040	669-ASYQTQTNSHRRARSVASQS-688
QUM18078	MZ058549.1:21529..25341	B.1.1.7	MN-CDC-IBX289588985030	USA: Minnesota	2021-04-06	RR-680	CGGAGG-2040	669-ASYQTQTNSHRRARSVASQS-688
QUM18810	MZ058610.1:21537..25349	B.1.1.7	MN-CDC-IBX534703541367	USA: Minnesota	2021-04-10	RR-680	CGGAGG-2040	669-ASYQTQTNSHRRARSVASQS-688
QUM19445	MZ058663.1:21523..25335	B.1.1.7	MN-CDC-IBX710692364290	USA: Minnesota	2021-04-09	RR-680	CGGAGG-2040	669-ASYQTQTNSHRRARSVASQS-688
QUM19649	MZ058680.1:21519..25331	B.1.1.7	MN-CDC-IBX772497405161	USA: Minnesota	2021-04-07	RR-680	CGGAGG-2040	669-ASYQTQTNSHRRARSVASQS-688
QUM19709	MZ058685.1:21552..25364	B.1.1.7	MN-CDC-IBX801579649836	USA: Minnesota	2021-04-06	RR-680	CGGAGG-2040	669-ASYQTQTNSHRRARSVASQS-688
QUM21377	MZ058824.1:21524..25336	B.1.1.7	MN-CDC-IBX399419123232	USA: Minnesota	2021-04-12	RR-680	CGGAGG-2040	669-ASYQTQTNSHRRARSVASQS-688
QUM21641	MZ058846.1:21527..25339	B.1.1.7	MN-CDC-IBX448055790774	USA: Minnesota	2021-04-07	RR-680	CGGAGG-2040	669-ASYQTQTNSHRRARSVASQS-688
QUM25535	MZ059171.1:21533..25354	B.1.2	IN-CDC-STM-000053046	USA: Indiana	2021-04-08	RR-683	CGGCGT-2049	672-ASYQTQTNSPRRARSVASQS-691
QUM29757	MZ059523.1:21524..25336	B.1.1.7	AZ-CDC-STM-000053502	USA: Arizona	2021-04-11	RR-680	CGTCGG-2040	669-ASYQTQTNSHRRARSVASQS-688
QUM32142	MZ059722.1:21519..25340	B.1.526	PA-CDC-STM-000052552	USA: Pennsylvania	2021-04-09	RR-683	CGTCGG-2049	672-ASYQTQTNSPRRARSVASQS-691
QUM48225	MZ061058.1:21524..25336	B.1.1.7	MN-CDC-STM-000053838	USA: Minnesota	2021-04-11	RR-680	CGGAGG-2040	669-ASYQTQTNSHRRARSVASQS-688
QUM48500	MZ061081.1:21520..25332	B.1.1.7	MN-CDC-STM-000053848	USA: Minnesota	2021-04-11	RR-680	CGGAGG-2040	669-ASYQTQTNSHRRARSVASQS-688
QUJ36116	MZ049818.1:21509..25330	B.1.2	MN-MDH-5751	USA: Minnesota	2021-04-10	RR-683	CGGCGT-2049	672-ASYQTQTNSPRRARSVASQS-691
QUL72105	MZ054996.1:21518..25330	B.1.1.7	ID-CDC-IBX611178628516	USA: Idaho	2021-04-10	RR-680	CGTCGG-2040	669-ASYQTQTNSHRRARSVASQS-688
QUL73449	MZ055108.1:21517..25329	B.1.1.7	MN-CDC-IBX019309592419	USA: Minnesota	2021-04-07	RR-680	CGGAGG-2040	669-ASYQTQTNSHRRARSVASQS-688
QUL73604	MZ055121.1:21516..25328	B.1.1.7	MN-CDC-IBX083262598068	USA: Minnesota	2021-04-07	RR-680	CGGAGG-2040	669-ASYQTQTNSHRRARSVASQS-688
QUL74600	MZ055204.1:21516..25328	B.1.1.7	MN-CDC-IBX403388627693	USA: Minnesota	2021-04-06	RR-680	CGGAGG-2040	669-ASYQTQTNSHRRARSVASQS-688
QUL75236	MZ055257.1:21517..25329	B.1.1.7	MN-CDC-IBX632057331995	USA: Minnesota	2021-04-06	RR-680	CGGAGG-2040	669-ASYQTQTNSHRRARSVASQS-688
QUL76088	MZ055328.1:21517..25329	B.1.1.7	MN-CDC-IBX944470470778	USA: Minnesota	2021-04-06	RR-680	CGGAGG-2040	669-ASYQTQTNSHRRARSVASQS-688
QUL76364	MZ055351.1:21518..25330	B.1.1.7	WI-CDC-IBX173686761821	USA: Wisconsin	2021-04-06	RR-680	CGGAGG-2040	669-ASYQTQTNSHRRARSVASQS-688
QUM05572	MZ056084.1:21560..25381	B.1.311	CO-CDC-2-4215230	USA: CO	2021-02-05	RR-683	CGTCGG-2049	672-ASYQTQTNSPRRARSVASQS-691
QUM09969	MZ056451.1:21500..25312	B.1.1.7	MN-CDC-QDX23804253	USA: Minnesota	2021-04-09	RR-680	CGGAGG-2040	669-ASYQTQTNSHRRARSVASQS-688
QUM10701	MZ056512.1:21500..25312	B.1.1.7	PA-CDC-QDX23849352	USA: Pennsylvania	2021-04-11	RR-680	CGTCGG-2040	669-ASYQTQTNSHRRARSVASQS-688
QUM10773	MZ056518.1:21500..25312	B.1.1.7	MN-CDC-QDX23804260	USA: Minnesota	2021-04-09	RR-680	CGGAGG-2040	669-ASYQTQTNSHRRARSVASQS-688
QUJ12627	MZ046587.1:21540..25352	B.1.1.7	MN-CDC-IBX887163912388	USA: Minnesota	2021-04-01	RR-680	CGGAGG-2040	669-ASYQTQTNSHRRARSVASQS-688
QUJ13679	MZ046676.1:21500..25312	B.1.1.7	MN-MDH-5692	USA: Minnesota	2021-04-06	RR-680	CGGAGG-2040	669-ASYQTQTNSHRRARSVASQS-688
QUH52493	MZ034129.1:21516..25328	B.1.1.7	MN-CDC-IBX080100544079	USA: Minnesota	2021-04-02	RR-680	CGGAGG-2040	669-ASYQTQTNSHRRARSVASQS-688
QUH55503	MZ034380.1:21517..25329	B.1.1.7	MN-CDC-IBX653363517076	USA: Minnesota	2021-04-09	RR-680	CGGAGG-2040	669-ASYQTQTNSHRRARSVASQS-688
QUH56979	MZ034503.1:21516..25328	B.1.1.7	MN-CDC-IBX031937797472	USA: Minnesota	2021-04-10	RR-680	CGGAGG-2040	669-ASYQTQTNSHRRARSVASQS-688
QUH58526	MZ034632.1:21516..25328	B.1.1.7	MN-CDC-IBX534419021822	USA: Minnesota	2021-04-10	RR-680	CGGAGG-2040	669-ASYQTQTNSHRRARSVASQS-688
QUH58922	MZ034665.1:21516..25328	B.1.1.7	MN-CDC-IBX643407865025	USA: Minnesota	2021-04-10	RR-680	CGGAGG-2040	669-ASYQTQTNSHRRARSVASQS-688
QUH59593	MZ034721.1:21517..25329	B.1.1.7	MN-CDC-IBX848168906833	USA: Minnesota	2021-04-09	RR-680	CGGAGG-2040	669-ASYQTQTNSHRRARSVASQS-688
QUH59784	MZ034737.1:21517..25329	B.1.1.7	MN-CDC-IBX899884053773	USA: Minnesota	2021-04-09	RR-680	CGGAGG-2040	669-ASYQTQTNSHRRARSVASQS-688
QUH62268	MZ034944.1:21524..25336	B.1.1.7	MN-CDC-STM-000051332	USA: Minnesota	2021-04-05	RR-680	CGGAGG-2040	669-ASYQTQTNSHRRARSVASQS-688
QUH73564	MZ035888.1:21509..25330	B.1.575	MA-CDC-LC0040124	USA: Massachusetts	2021-03-31	RR-683	CGTCGG-2049	672-ASYQTQTNSHRRARSVASQS-691
QUI15115	MZ039384.1:21500..25312	B.1.1.7	MN-CDC-LC0043816	USA: Minnesota	2021-04-07	RR-680	CGGAGG-2040	669-ASYQTQTNSHRRARSVASQS-688
QUI15947	MZ039454.1:21500..25312	B.1.1.7	MN-CDC-LC0043805	USA: Minnesota	2021-04-08	RR-680	CGGAGG-2040	669-ASYQTQTNSHRRARSVASQS-688
QUI87595	MZ045331.1:21500..25321	B.1.526	FL-CDC-QDX23760450	USA: Florida	2021-04-08	RR-683	CGGCGT-2049	672-ASYQTQTNSPRRARSVASQS-691
QUG12271	MZ028557.1:21500..25312	B.1.1.7	MN-MDH-5602	USA: Minnesota	2021-04-14	RR-680	CGGAGG-2040	669-ASYQTQTNSHRRARSVASQS-688
QUG12295	MZ028559.1:21500..25312	B.1.1.7	MN-MDH-5604	USA: Minnesota	2021-04-14	RR-680	CGGAGG-2040	669-ASYQTQTNSHRRARSVASQS-688
QUG12403	MZ028568.1:21500..25312	B.1.1.7	MN-MDH-5613	USA: Minnesota	2021-04-12	RR-680	CGGAGG-2040	669-ASYQTQTNSHRRARSVASQS-688
QUG17597	MZ029152.1:21516..25328	B.1.1.7	MN-CDC-IBX277313687041	USA: Minnesota	2021-04-02	RR-680	CGGCGA-2040	669-ASYQTQTNSHRRARSVASQS-688
QUG18171	MZ029200.1:21543..25355	B.1.1.7	MN-CDC-IBX676334990477	USA: Minnesota	2021-04-02	RR-680	CGGAGG-2040	669-ASYQTQTNSHRRARSVASQS-688
QUG18243	MZ029206.1:21516..25328	B.1.1.7	MN-CDC-IBX738898506228	USA: Minnesota	2021-04-02	RR-680	CGGAGG-2040	669-ASYQTQTNSHRRARSVASQS-688
QUG20935	MZ029444.1:21516..25328	B.1.1.7	WA-S6045	USA: Washington,Snohomish County	2021-03-15	RR-680	CGGCGT-2040	669-ASYQTQTNSHRRARSVASQS-688
QUG20947	MZ029445.1:21516..25328	B.1.1.7	WA-S6046	USA: Washington,Snohomish County	2021-03-15	RR-680	CGGCGT-2040	669-ASYQTQTNSHRRARSVASQS-688
QUG20959	MZ029446.1:21516..25328	B.1.1.7	WA-S6047	USA: Washington,Snohomish County	2021-03-15	RR-680	CGGCGT-2040	669-ASYQTQTNSHRRARSVASQS-688
QUG23670	MZ029893.1:21500..25312	B.1.1.7	MN-CDC-QDX23678388	USA: Minnesota	2021-04-06	RR-680	CGGAGG-2040	669-ASYQTQTNSHRRARSVASQS-688
QUG29319	MZ030365.1:21500..25312	B.1.1.7	CA-CDC-QDX23761767	USA: California	2021-04-07	RR-680	CGTCGG-2040	669-ASYQTQTNSHRRARSVASQS-688
QUG30841	MZ030492.1:21500..25312	B.1.1.7	NV-CDC-QDX23760308	USA: Nevada	2021-04-08	RR-680	CGTCGG-2040	669-ASYQTQTNSHRRARSVASQS-688
QUG31980	MZ030587.1:21500..25312	B.1.1.7	NV-CDC-QDX23760307	USA: Nevada	2021-04-08	RR-680	CGTCGG-2040	669-ASYQTQTNSHRRARSVASQS-688
QUF25131	MZ023193.1:21560..25381	W.1	KY-CDC-ASC210024494	USA: Kentucky	2021-03-27	RR-683	CGTCGG-2049	672-ASYQTQTNSPRRARSVSSQS-691
QUF28754	MZ023495.1:21551..25363	B.1.1.7	ID-CDC-ASC210025213	USA: Idaho	2021-03-28	RR-680	CGTCGG-2040	669-ASYQTQTNSHRRARSVASQS-688
QUF30959	MZ023679.1:21560..25381	B.1.2	MD-CDC-ASC210025526	USA: Maryland	2021-03-28	RR-683	CGGCGA-2049	672-ASYQTQTNSPRRARSVASQS-691
QUF45324	MZ024878.1:21520..25332	B.1.1.7	MI-CDC-ASC210027890	USA: Michigan	2021-03-30	RR-680	CGGCGT-2040	669-ASYQTQTNSHRRARSVASQS-688
QUF47818	MZ025086.1:21516..25328	B.1.1.7	IL-CDC-ASC210044156	USA: Illinois	2021-04-03	RR-680	CGTCGG-2040	669-ASYQTQTNSHRRARSVASQS-688
QUF56817	MZ025837.1:21522..25334	B.1.1.7	MN-CDC-ASC210046178	USA: Minnesota	2021-04-04	RR-680	CGGAGG-2040	669-ASYQTQTNSHRRARSVASQS-688
QUD41621	MZ008893.1:21524..25333	B.1.1.7	CT-CDC-STM-000048962	USA: Connecticut	2021-04-01	RR-679	CGTCGG-2037	668-CASYQTQTTHRRARSVASQS-687
QUD47503	MZ009384.1:21524..25333	B.1.1.7	CT-CDC-STM-000050078	USA: Connecticut	2021-04-03	RR-679	CGTCGG-2037	668-CASYQTQTTHRRARSVASQS-687
QUD50954	MZ009672.1:21524..25336	B.1.1.7	CA-CDC-STM-000048789	USA: California	2021-04-01	RR-680	CGTCGG-2040	669-ASYQTQTNSHRRARSVASQS-688
QUD64921	MZ010837.1:21523..25335	B.1.1.7	ID-CDC-IBX637465256576	USA: Idaho	2021-03-16	RR-680	CGTCGG-2040	669-ASYQTQTNSHRRARSVASQS-688
QUD68673	MZ011150.1:21516..25328	B.1.1.7	MN-CDC-IBX025354404590	USA: Minnesota	2021-04-01	RR-680	CGGAGG-2040	669-ASYQTQTNSHRRARSVASQS-688
QUD70854	MZ011332.1:21516..25328	B.1.1.7	MN-CDC-IBX830714661998	USA: Minnesota	2021-03-31	RR-680	CGGAGG-2040	669-ASYQTQTNSHRRARSVASQS-688
QUD96207	MZ011466.1:21520..25332	B.1.1.7	MN-CDC-IBX259363083838	USA: Minnesota	2021-03-29	RR-680	CGGAGG-2040	669-ASYQTQTNSHRRARSVASQS-688
QUD96243	MZ011469.1:21516..25328	B.1.1.7	MN-CDC-IBX266038255921	USA: Minnesota	2021-03-29	RR-680	CGTCGG-2040	669-ASYQTQTNSHRRARSVASQS-688
QUE05974	MZ012281.1:21522..25334	B.1.1.7	MN-CDC-IBX398785494120	USA: Minnesota	2021-03-28	RR-680	CGGAGG-2040	669-ASYQTQTNSHRRARSVASQS-688
QUE07486	MZ012407.1:21516..25328	B.1.1.7	MN-CDC-IBX989060815307	USA: Minnesota	2021-03-28	RR-680	CGGAGG-2040	669-ASYQTQTNSHRRARSVASQS-688
QUE08674	MZ012506.1:21517..25329	B.1.1.7	MN-CDC-IBX421713794410	USA: Minnesota	2021-03-27	RR-680	CGGAGG-2040	669-ASYQTQTNSHRRARSVASQS-688
QUE10605	MZ012667.1:21518..25330	B.1.1.7	MN-CDC-IBX143341051348	USA: Minnesota	2021-03-24	RR-680	CGGAGG-2040	669-ASYQTQTNSHRRARSVASQS-688
QUE12523	MZ012827.1:21540..25352	B.1.1.7	MN-CDC-IBX887163912388	USA: Minnesota	2021-04-01	RR-680	CGGAGG-2040	669-ASYQTQTNSHRRARSVASQS-688
QUE13759	MZ012930.1:21549..25361	B.1.1.7	MN-CDC-IBX201253065444	USA: Minnesota	2021-03-28	RR-680	CGGAGG-2040	669-ASYQTQTNSHRRARSVASQS-688
QUE14071	MZ012956.1:21516..25328	B.1.1.7	MN-CDC-IBX593746196463	USA: Minnesota	2021-03-29	RR-680	CGGAGG-2040	669-ASYQTQTNSHRRARSVASQS-688
QUE14778	MZ013015.1:21516..25328	B.1.1.7	MN-CDC-IBX129480207128	USA: Minnesota	2021-03-28	RR-680	CGGAGG-2040	669-ASYQTQTNSHRRARSVASQS-688
QUE14898	MZ013025.1:21516..25328	B.1.1.7	MN-CDC-IBX234125720766	USA: Minnesota	2021-03-24	RR-680	CGGAGG-2040	669-ASYQTQTNSHRRARSVASQS-688
QUE20221	MZ013472.1:21553..25365	B.1.1.7	MN-CDC-IBX317530576073	USA: Minnesota	2021-03-31	RR-680	CGGAGG-2040	669-ASYQTQTNSHRRARSVASQS-688
QUE20581	MZ013502.1:21527..25339	B.1.1.7	MN-CDC-IBX504019105276	USA: Minnesota	2021-03-31	RR-680	CGGAGG-2040	669-ASYQTQTNSHRRARSVASQS-688
QUE21277	MZ013560.1:21528..25340	B.1.1.7	MN-CDC-IBX794424780009	USA: Minnesota	2021-04-01	RR-680	CGGAGG-2040	669-ASYQTQTNSHRRARSVASQS-688
QUE24177	MZ013802.1:21529..25341	B.1.1.7	MN-CDC-IBX741120286876	USA: Minnesota	2021-03-30	RR-680	CGGAGG-2040	669-ASYQTQTNSHRRARSVASQS-688
QUE24609	MZ013838.1:21523..25335	B.1.1.7	MN-CDC-IBX876566644859	USA: Minnesota	2021-03-31	RR-680	CGGAGG-2040	669-ASYQTQTNSHRRARSVASQS-688
QUE33564	MZ015109.1:21500..25312	B.1.1.7	MN-CDC-QDX23678387	USA: Minnesota	2021-04-06	RR-680	CGGAGG-2040	669-ASYQTQTNSHRRARSVASQS-688
QUE33636	MZ015115.1:21500..25312	B.1.1.7	MN-CDC-QDX23678400	USA: Minnesota	2021-04-06	RR-680	CGGAGG-2040	669-ASYQTQTNSHRRARSVASQS-688
QUE38381	MZ018160.1:21500..25312	B.1.1.7	MN-MDH-5462	USA: Minnesota	2021-04-12	RR-680	CGGAGG-2040	669-ASYQTQTNSHRRARSVASQS-688
QUE38681	MZ018185.1:21500..25312	B.1.1.7	MN-MDH-5487	USA: Minnesota	2021-04-15	RR-680	CGTCGG-2040	669-ASYQTQTNSHRRARSVASQS-688
QUE44723	MZ020659.1:21500..25312	B.1.1.7	MN-MDH-5494	USA: Minnesota	2021-04-14	RR-680	CGGAGG-2040	669-ASYQTQTNSHRRARSVASQS-688
QUE44867	MZ020671.1:21500..25312	B.1.1.7	MN-MDH-5506	USA: Minnesota	2021-03-31	RR-680	CGGAGG-2040	669-ASYQTQTNSHRRARSVASQS-688
QUE45419	MZ020717.1:21500..25312	B.1.1.7	MN-MDH-5552	USA: Minnesota	2021-04-08	RR-680	CGGAGG-2040	669-ASYQTQTNSHRRARSVASQS-688
QUA75190	MW990484.1:21554..25366	B.1.1.7	MD-CDC-ASC210046347	USA: Maryland	2021-04-03	RR-680	CGTCGG-2040	669-ASYQTQTNSHRRARSVASQS-688
QUA75286	MW990492.1:21547..25368	B.1.526	PA-CDC-ASC210046356	USA: Pennsylvania	2021-04-05	RR-683	CGTCGG-2049	672-ASYQTQTNSPRRARSVASQS-691
QUA76722	MW990612.1:21552..25364	B.1.1.7	MN-CDC-ASC210048009	USA: Minnesota	2021-04-04	RR-680	CGGAGG-2040	669-ASYQTQTNSHRRARSVASQS-688
QUA90038	MW991777.1:21517..25329	B.1.1.7	CA-CDC-FG-021154	USA: California	2021-04-09	RR-680	CGTCGG-2040	669-ASYQTQTNSHRRARSVASQS-688
QUA91079	MW991864.1:21517..25329	B.1.1.7	CA-CDC-FG-021279	USA: California	2021-04-10	RR-680	CGTCGG-2040	669-ASYQTQTNSHRRARSVASQS-688
QUA92388	MW991974.1:21517..25329	B.1.1.7	CA-CDC-FG-021416	USA: California	2021-04-13	RR-680	CGTCGG-2040	669-ASYQTQTNSHRRARSVASQS-688
QUB09513	MW992902.1:21551..25372	B.1.2	KY-CDC-ASC210014330	USA: Kentucky	2021-03-21	RR-683	CGGCGT-2049	672-ASYQTQTNSPRRARSVASQS-691
QUB16292	MW993468.1:21533..25354	B.1.2	NJ-CDC-ASC210017302	USA: New Jersey	2021-03-23	RR-683	CGGCGT-2049	672-ASYQTQTNSPRRARSVASQS-691
QUB23101	MW994036.1:21529..25350	B.1.1.231	TX-CDC-ASC210005888	USA: Texas	2021-03-12	RR-683	CGTCGG-2049	672-ASYQTQTNSPRRARSVASQS-691
QUB31880	MW994769.1:21537..25349	B.1.1.7	TX-CDC-ASC210011321	USA: Texas	2021-03-17	RR-680	CGTCGG-2040	669-ASYQTQTNSHRRARSVASQS-688
QUD00163	MZ002615.1:21500..25312	B.1.1.7	IL-CDC-LC0038402	USA: Illinois	2021-03-30	RR-680	CGGCGA-2040	669-ASYQTQTNSHRRARSVASQS-688
QUD10674	MZ003504.1:21500..25312	B.1.1.7	ID-CDC-LC0039360	USA: Idaho	2021-03-28	RR-680	CGTCGG-2040	669-ASYQTQTNSHRRARSVASQS-688
QUD14135	MZ003798.1:21500..25312	B.1.1.7	CA-CDC-LC0039806	USA: California	2021-03-30	RR-680	CGTCGG-2040	669-ASYQTQTNSHRRARSVASQS-688
QUD17651	MZ004786.1:21550..25362	B.1.1.7	ID-CDC-2-4173991	USA: ID	2021-03-15	RR-680	CGTCGG-2040	669-ASYQTQTNSHRRARSVASQS-688
QUD17675	MZ004788.1:21551..25363	B.1.1.7	ID-CDC-2-4173999	USA: ID	2021-03-11	RR-680	CGTCGG-2040	669-ASYQTQTNSHRRARSVASQS-688
QUD17687	MZ004789.1:21550..25362	B.1.1.7	ID-CDC-2-4173951	USA: ID	2021-03-15	RR-680	CGTCGG-2040	669-ASYQTQTNSHRRARSVASQS-688
QUD17699	MZ004790.1:21498..25310	B.1.1.7	ID-CDC-2-4173952	USA: ID	2021-03-11	RR-680	CGTCGG-2040	669-ASYQTQTNSHRRARSVASQS-688
QUD17747	MZ004794.1:21551..25363	B.1.1.7	ID-CDC-2-4173840	USA: ID	2021-03-15	RR-680	CGTCGG-2040	669-ASYQTQTNSHRRARSVASQS-688
QUD17783	MZ004797.1:21551..25363	B.1.1.7	ID-CDC-2-4174062	USA: ID	2021-03-13	RR-680	CGTCGG-2040	669-ASYQTQTNSHRRARSVASQS-688
QUD21844	MZ006043.1:21500..25312	B.1.1.7	MN-CDC-QDX23614005	USA: Minnesota	2021-04-04	RR-680	CGGAGG-2040	669-ASYQTQTNSHRRARSVASQS-688
QUD22048	MZ006060.1:21509..25330	B.1.2	MI-CDC-QDX23572480	USA: Michigan	2021-04-01	RR-683	CGGCGT-2049	672-ASYQTHTNSPRRARSVASQS-691
QUD22959	MZ006136.1:21500..25312	B.1.1.7	MN-CDC-QDX23614009	USA: Minnesota	2021-04-04	RR-680	CGGAGG-2040	669-ASYQTQTNSHRRARSVASQS-688
QUD27581	MZ006607.1:21533..25354	B.1.2	FL-CDC-STM-000047773	USA: Florida	2021-04-01	RR-683	CGTCGG-2049	672-ASYQTQTNSPRRARSVASQS-691
QUD27881	MZ006632.1:21533..25354	P.2	IN-CDC-STM-000047704	USA: Indiana	2021-04-01	RR-683	CGGCGT-2049	672-ASYQTQTNSPRRARSVASQS-691
QUD36313	MZ007336.1:21524..25345	B.1.526	PA-CDC-STM-000048395	USA: Pennsylvania	2021-04-01	RR-683	CGTCGG-2049	672-ASYQTQTNSPRRARSVASQS-691
QUA15551	MW984838.1:21509..25330	B.1.2	MI-CDC-LC0004541	USA: Michigan	2020-12-31	RR-683	CGTCGG-2049	672-ASYQTQTNSPRRARSVASQS-691
QUA56840	MW988296.1:21525..25346	B.1.126	MD-MDH-1839	USA: MD	2021-04-05	RR-683	CGGCGT-2049	672-ASYQTQTNSPRRARSVASQS-691
QUA58033	MW988411.1:21500..25312	B.1.1.7	MN-MDH-5300	USA: Minnesota	2021-04-07	RR-680	CGGAGG-2040	669-ASYQTQTNSHRRARSVASQS-688
QUA58812	MW988480.1:21500..25312	B.1.1.7	MN-MDH-5365	USA: Minnesota	2021-04-08	RR-680	CGGAGG-2040	669-ASYQTQTNSHRRARSVASQS-688
QUA58848	MW988483.1:21500..25312	B.1.1.7	MN-MDH-5368	USA: Minnesota	2021-04-06	RR-680	CGGAGG-2040	669-ASYQTQTNSHRRARSVASQS-688
QUA60215	MW988652.1:21500..25321	B.1.526	FL-CDC-QDX23654797	USA: Florida	2021-04-06	RR-683	CGGCGT-2049	672-ASYQTQTNSPRRARSVASQS-691
QUA61570	MW988765.1:21500..25312	B.1.1.7	MN-CDC-QDX23654989	USA: Minnesota	2021-04-05	RR-680	CGGAGG-2040	669-ASYQTQTNSHRRARSVASQS-688
QUA63608	MW988935.1:21500..25312	B.1.1.7	MN-CDC-QDX23614006	USA: Minnesota	2021-04-04	RR-680	CGGAGG-2040	669-ASYQTQTNSHRRARSVASQS-688
QUA65263	MW989073.1:21500..25312	B.1.1.7	CA-CDC-QDX23654747	USA: California	2021-04-06	RR-680	CGTCGG-2040	669-ASYQTQTNSHRRARSVASQS-688
QUA65767	MW989115.1:21500..25312	B.1.1.7	CA-CDC-QDX23654745	USA: California	2021-04-06	RR-680	CGTCGG-2040	669-ASYQTQTNSHRRARSVASQS-688
QUA66054	MW989139.1:21500..25312	B.1.1.7	NV-CDC-QDX23654748	USA: Nevada	2021-04-06	RR-680	CGTCGG-2040	669-ASYQTQTNSHRRARSVASQS-688
QUA66689	MW989192.1:21500..25312	B.1.1.7	NV-CDC-QDX23654746	USA: Nevada	2021-04-06	RR-680	CGTCGG-2040	669-ASYQTQTNSHRRARSVASQS-688
QUA67720	MW989278.1:21506..25327	B.1.234	TX-CDC-QDX23654390	USA: Texas	2021-04-05	RR-683	CGTCGG-2049	672-ASYQTHTNSPRRARSVASQS-691
QTY76056	MW966016.1:21561..25382	B.1.2	KY-CDC-ASC210005222	USA: Kentucky	2021-03-12	RR-683	CGGCGT-2049	672-ASYQTQTNSPRRARSVASQS-691
QTY79736	MW966324.1:21519..25340	B.1.526	PA-CDC-ASC210018148	USA: Pennsylvania	2021-03-24	RR-683	CGGCGT-2049	672-ASYQTQTNSPRRARSVASQS-691
QTY96086	MW967705.1:21559..25380	P.2	OH-CDC-ASC210012642	USA: Ohio	2021-03-19	RR-683	CGGCGT-2049	672-ASYQTQTNSPRRARSVASQS-691
QTZ09659	MW968839.1:21529..25350	B.1.2	NJ-CDC-ASC210021387	USA: New Jersey	2021-03-25	RR-683	CGGCGT-2049	672-ASYQTQTNSPRRARSVASQS-691
QTZ21269	MW971453.1:21518..25339	B.1.596	TX-HHD-2104156143	USA	2021-04-07	RR-683	CGTCGG-2049	672-ASYQTQTNSPRRARSVASQS-691
QTZ26548	MW972289.1:21514..25326	Q.4	MA-MASPHL-02981	USA	2021-03-31	RR-680	CGGCGT-2040	669-ASYQTQTNSRRRARSVASQS-688
QTZ27788	MW972393.1:21542..25354	B.1.1.7	MA-MASPHL-03111	USA	2021-04-07	RR-680	CGTCGG-2040	669-ASYQTQTNSHRRARSVASQS-688
QTZ27944	MW972406.1:21514..25323	B.1.1.7	MA-MASPHL-03124	USA	2021-03-25	RR-679	CGTCGG-2037	668-CASYQTQTTHRRARSVASQS-687
QTZ30415	MW972467.1:21243..25064	B.1.1.205	CA-IGI-2824	USA	2020-12-28	RR-683	CGCCGG-2049	672-ASYQTQTNSPRRARSVASQS-691
QTZ31494	MW972558.1:21452..25273	B.1	CA-IGI-2728	USA	2021-01-16	RR-683	CGGCGT-2049	672-ASYQTQTNSPRRARSVASQS-691
QTZ33404	MW972718.1:<21545..25345	B.1.2	CA-CDPH-UC627	USA	2020-12-17	RR-676	CGTCGG-2028	665-ASYQTPTNSPRRARSVASQS-684
QTZ34373	MW972799.1:21554..25375	B.1.2	CA-CDPH-UC626	USA	2020-12-17	RR-683	CGTCGG-2049	672-ASYQTPTNSPRRARSVASQS-691
QTZ34385	MW972800.1:21528..25349	B.1.2	CA-CDPH-UC628	USA	2020-12-17	RR-683	CGTCGG-2049	672-ASYQTPTNSPRRARSVASQS-691
QTZ34397	MW972801.1:21529..25350	B.1.2	CA-CDPH-UC632	USA	2020-12-17	RR-683	CGTCGG-2049	672-ASYQTPTNSPRRARSVASQS-691
QTZ34529	MW972812.1:21563..25384	B.1.126	CA-CDPH-UC411	USA	2020-11-17	RR-683	CGGCGT-2049	672-ASYQTQTNSPRRARSVASQS-691
QTZ36341	MW972963.1:21528..25349	B.1.2	CA-CDPH-UC617	USA	2020-12-17	RR-683	CGTCGG-2049	672-ASYQTPTNSPRRARSVASQS-691
QTZ37252	MW973039.1:21547..25368	B.1.1.222	CA-CDPH-UC1324	USA	2020-12-18	RR-683	CGGCGT-2049	672-ASYQTQTNSPRRARSVASQS-691
QTZ37623	MW973070.1:21528..25349	B.1.126	CA-CDPH-UC1456	USA	2021-01-06	RR-683	CGGCGT-2049	672-ASYQTQTNSPRRARSVASQS-691
QTZ37719	MW973078.1:21561..25382	B.1.126	CA-CDPH-UC1571	USA	2020-11-07	RR-683	CGGCGT-2049	672-ASYQTQTNSPRRARSVASQS-691
QTZ38016	MW973103.1:21560..25381	B.1.1.205	CA-CDPH-UC1652	USA	2020-12-22	RR-683	CGCCGG-2049	672-ASYQTQTNSPRRARSVASQS-691
QTZ38328	MW973129.1:21554..25375	B.1.2	CA-CDPH-UC621	USA	2020-12-17	RR-683	CGTCGG-2049	672-ASYQTPTNSPRRARSVASQS-691
QTZ38340	MW973130.1:21528..25349	B.1.2	CA-CDPH-UC622	USA	2020-12-17	RR-683	CGTCGG-2049	672-ASYQTPTNSPRRARSVASQS-691
QTZ38352	MW973131.1:21529..25350	B.1.2	CA-CDPH-UC624	USA	2020-12-17	RR-683	CGTCGG-2049	672-ASYQTPTNSPRRARSVASQS-691
QTZ38364	MW973132.1:21563..25384	B.1.2	CA-CDPH-UC625	USA	2020-12-17	RR-683	CGTCGG-2049	672-ASYQTPTNSPRRARSVASQS-691
QTZ47322	MW973880.1:21551..25372	B.1.126	CA-SC210008	USA	2020-12-21	RR-683	CGGCGT-2049	672-ASYQTQTNSPRRARSVASQS-691
QTZ51467	MW974226.1:21546..25367	B.1.126	CA-CZB-15162	USA	2020-11-23	RR-683	CGGCGT-2049	672-ASYQTQTNSPRRARSVASQS-691
QTZ51514	MW974230.1:21563..25384	B.1.126	CA-CZB-15163	USA	2020-11-23	RR-683	CGGCGT-2049	672-ASYQTQTNSPRRARSVASQS-691
QTZ51526	MW974231.1:21561..25382	B.1.126	CA-CZB-15164	USA	2020-11-23	RR-683	CGGCGT-2049	672-ASYQTQTNSPRRARSVASQS-691
QTZ51622	MW974239.1:21552..25373	B.1.126	CA-CZB-15125	USA	2020-11-23	RR-683	CGGCGT-2049	672-ASYQTQTNSPRRARSVASQS-691
QTZ52904	MW974346.1:21524..25345	B.1.126	CA-SC20097	USA	2020-12-21	RR-683	CGGCGT-2049	672-ASYQTQTNSPRRARSVASQS-691
QTZ52928	MW974348.1:21525..25346	B.1.126	CA-SC20089	USA	2020-12-14	RR-683	CGGCGT-2049	672-ASYQTQTNSPRRARSVASQS-691
QTZ54993	MW974521.1:21528..25349	B.1.243	CA-CDPH-UC507	USA	2020-12-03	RR-683	CGGCGT-2049	672-ASYQTQTNSPRRARSVASQS-691
QTZ61180	MW975007.1:21509..25330	B.1.575	NY-CDC-QDX21672015	USA: New York	2021-01-31	RR-683	CGACGG-2049	672-ASYQTQTNSHRRARSVASQS-691
QTZ64328	MW975275.1:21500..25321	B.1.241	CA-CDC-QDX22056964	USA: California	2021-02-09	RR-683	CGTCGG-2049	672-ASYQTHTNSPRRARSVASQS-691
QTZ67197	MW975518.1:21509..25330	B.1.1.519	CA-CDC-QDX22394491	USA: California	2021-02-24	RR-683	CGGCGT-2049	672-ASYQTQTNSHRRARSVASQS-691
QTY63007	MW964387.1:21500..25312	B.1.1.7	MN-CDC-QDX23614008	USA: Minnesota	2021-04-04	RR-680	CGGAGG-2040	669-ASYQTQTNSHRRARSVASQS-688
QTX41264	MW941136.1:21561..25382	B.1.2	FL-CDC-STM-000014284	USA: Florida	2021-02-12	RR-683	CGGCGT-2049	672-ASYHTQTNSPRRARSVASQS-691
QTX43177	MW941296.1:21560..25381	B.1.2	NC-CDC-STM-000015334	USA: North Carolina	2021-02-14	RR-683	CGGCGA-2049	672-ASYQTQTNSPRRARSVASQS-691
QTX45255	MW941471.1:21560..25381	B.1.2	IN-CDC-STM-000017255	USA: Indiana	2021-02-18	RR-683	CGGCGT-2049	672-ASYQTQTNSPRRARSVASQS-691
QTX52144	MW942049.1:21560..25381	B.1	FL-CDC-STM-000017795	USA: Florida	2021-02-17	RR-683	CGGCGC-2049	672-ASYQTQTNSPRRARSVASQS-691
QTX52691	MW942095.1:21559..25380	B.1	FL-CDC-STM-000018237	USA: Florida	2021-02-16	RR-683	CGGCGC-2049	672-ASYQTQTNSPRRARSVASQS-691
QTX55172	MW942303.1:21561..25382	B.1.2	IN-CDC-STM-000020880	USA: Indiana	2021-02-22	RR-683	CGGCGT-2049	672-ASYQTQTNSPRRARSVASQS-691
QTX55471	MW942328.1:21559..25380	B.1.2	IN-CDC-STM-000020233	USA: Indiana	2021-02-20	RR-683	CGGCGT-2049	672-ASYQTQTNSPRRARSVASQS-691
QTX58061	MW942545.1:21559..25380	B.1.2	NC-CDC-STM-000021864	USA: North Carolina	2021-02-21	RR-683	CGGCGT-2049	672-ASYQTQTNSPRRARSVASQS-691
QTX63390	MW942992.1:21561..25382	B.1.2	GA-CDC-STM-000024209	USA: Georgia	2021-02-22	RR-683	CGTCGG-2049	672-ASYQTQTNSPRRARSVASQS-691
QTX68774	MW943444.1:21560..25381	B.1.2	GA-CDC-STM-000025277	USA: Georgia	2021-02-25	RR-683	CGTCGG-2049	672-ASYQTQTNSPRRARSVASQS-691
QTX72180	MW943730.1:21561..25382	B.1.2	IN-CDC-STM-000029018	USA: Indiana	2021-03-05	RR-683	CGGCGT-2049	672-ASYQTQTNSPRRARSVASQS-691
QTW64228	MW932051.1:21524..25336	B.1.1.7	MN-CDC-STM-000044884	USA: Minnesota	2021-03-28	RR-680	CGGAGG-2040	669-ASYQTQTNSHRRARSVASQS-688
QTW65619	MW932167.1:21532..25353	P.2	PA-CDC-STM-000044955	USA: Pennsylvania	2021-03-27	RR-683	CGGCGT-2049	672-ASYQTQTNSPRRARSVASQS-691
QTW66015	MW932200.1:21524..25336	B.1.1.7	MN-CDC-STM-000045082	USA: Minnesota	2021-03-28	RR-680	CGGAGG-2040	669-ASYQTQTNSHRRARSVASQS-688
QTW68232	MW932385.1:21524..25336	B.1.1.7	MI-CDC-STM-000046084	USA: Michigan	2021-03-29	RR-680	CGTCGG-2040	669-ASYQTQTNSHRRARSVASQS-688
QTW87153	MW934000.1:21514..25326	B.1.1.7	CA-CDC-FG-018068	USA: California	2021-04-05	RR-680	CGTCGG-2040	669-ASYQTQTNSHRRARSVASQS-688
QTW95271	MW935711.1:21563..25384	B.1.243	VSP1134	USA: Pennsylvania, Philadelphia	2021-03-15	RR-683	CGGCGT-2049	672-ASYQTQTNSHRRARSVASQS-691
QTW98606	MW937853.1:21554..25375	P.1	OH-UHTL-480	USA: Ohio	2021-04-07	RR-683	CGACGG-2049	672-ASYQTQTNSPRRARSVASQS-691
QTX06506	MW938680.1:21509..25330	B.1.2	TX-DSHS-5339	USA: TX	2021-01-08	RR-683	CGGCGT-2049	672-ASYQTQTNSPRRARSVASQS-691
QTX07032	MW938724.1:21509..25330	B.1.595	TX-DSHS-5384	USA: TX	2021-01-12	RR-683	CGTCGG-2049	672-ASYHTQTNSPRRARSVASQS-691
QTX07354	MW938751.1:21509..25330	B.1.2	TX-DSHS-5413	USA: TX	2021-01-15	RR-683	CGGCGT-2049	672-ASYQTQTNSPRRARSVASQS-691
QTW02180	MW928121.1:21509..25330	B.1.2	MN-MDH-5089	USA: Minnesota	2021-04-02	RR-683	CGTCGG-2049	672-ASYQTQTNSPRRARSVASQS-691
QTW32398	MW929715.1:21509..25330	B.1.2	JGEG	USA: Alabama, Madison County	2020-12-04	RR-683	CGGCGA-2049	672-ASYQTQTNSPRRARSVASQS-691
QTW55973	MW931062.1:21524..25336	B.1.1.7	CA-CDC-STM-000045683	USA: California	2021-03-28	RR-680	CGTCGG-2040	669-ASYQTQTNSHRRARSVASQS-688
QTW57845	MW931218.1:21533..25354	B.1.2	IN-CDC-STM-000045804	USA: Indiana	2021-03-28	RR-683	CGGCGT-2049	672-ASYQTQTNSPRRARSVASQS-691
QTU77993	MW923025.1:21524..25345	B.1.126	CA-CZB-27206	USA: CA, Santa Clara County	2021-02-08	RR-683	CGGCGT-2049	672-ASYQTQTNSPRRARSVASQS-691
QTU80841	MW923263.1:21561..25382	B.1.126	CA-CZB-27715	USA: CA, Santa Clara County	2021-02-12	RR-683	CGGCGT-2049	672-ASYQTQTNSPRRARSVASQS-691
QTU81057	MW923281.1:21524..25345	B.1.126	CA-CZB-27678	USA: CA, Santa Clara County	2021-02-10	RR-683	CGGCGT-2049	672-ASYQTQTNSPRRARSVASQS-691
QTU87473	MW923576.1:21554..25375	B.1.126	CA-CZB-28340	USA: CA, Contra Costa County	2021-02-05	RR-683	CGGCGT-2049	672-ASYQTQTNSPRRARSVASQS-691
QTU88300	MW923645.1:21525..25346	B.1.126	CA-CZB-28232	USA: CA, Santa Clara County	2021-02-01	RR-683	CGGCGT-2049	672-ASYQTQTNSPRRARSVASQS-691
QTV34409	MW925342.1:21509..25330	B.1.265	JFNE	USA: Alabama, Cherokee County	2020-12-01	RR-683	CGTCGG-2049	672-ASYQTQTNSPRRARSVASQS-691
QTU35811	MW916456.1:21509..25330	B.1	JEFE	USA: Alabama, St.Clair County	2020-11-03	RR-683	CGTCGG-2049	672-ASYQTQTNSPRRARSVASQS-691
QTU72907	MW921752.1:21559..25380	B.1.126	CA-CZB-25857	USA: CA	2021-02-03	RR-683	CGGCGT-2049	672-ASYQTQTNSPRRARSVASQS-691
QTU73303	MW921785.1:21552..25373	B.1.126	CA-CZB-29123	USA: CA, Santa Clara County	2021-02-18	RR-683	CGGCGT-2049	672-ASYQTQTNSPRRARSVASQS-691
QTS17371	MW902618.1:21509..25330	W.1	KY-CDC-LC0033160	USA: Kentucky	2021-03-19	RR-683	CGTCGG-2049	672-ASYQTQTNSPRRARSVSSQS-691
QTS19693	MW902817.1:21509..25330	B.1.2	WI-CDC-LC0033353	USA: Wisconsin	2021-03-20	RR-683	CGGCGT-2049	672-ASYQTQTNSPRRARSVASQS-691
QTS32591	MW903906.1:21509..25330	B.1.1.519	OH-CDC-LC0035356	USA: Ohio	2021-03-22	RR-683	CGGCGT-2049	672-ASYQTQTNSHRRARSVASQS-691
QTS39621	MW904561.1:21500..25309	B.1.1.7	CT-CDC-QDX23007784	USA: Connecticut	2021-03-16	RR-679	CGTCGG-2037	668-CASYQTQTTHRRARSVASQS-687
QTS70465	MW907342.1:21524..25336	B.1.1.7	GA-CDC-STM-000036646	USA: Georgia	2021-03-16	RR-680	CGTCGG-2040	669-ASYQTQTNSHRRARSVASQS-688
QTS75721	MW907806.1:21524..25336	B.1.1.7	TX-CDC-STM-000033969	USA: Texas	2021-03-12	RR-680	CGTCGG-2040	669-ASYQTQTNSHRRARSVASQS-688
QTS83362	MW908504.1:21524..25336	B.1.1.7	PA-CDC-STM-000035906	USA: Pennsylvania	2021-03-13	RR-680	CGGCGA-2040	669-ASYQTQTNSHRRARSVASQS-688
QTP91039	MW891936.1:21552..25373	B.1.2	WI-CDC-ASC210012846	USA: Wisconsin	2021-03-20	RR-683	CGGCGT-2049	672-ASYQTQTNSPRRARSVASQS-691
QTP91051	MW891937.1:21556..25377	B.1.2	WI-CDC-ASC210012847	USA: Wisconsin	2021-03-20	RR-683	CGGCGT-2049	672-ASYQTQTNSPRRARSVASQS-691
QTQ45166	MW893885.1:21556..25377	B.1.429	MA-MASPHL-02264	USA	2021-02-25	RR-683	CGGCGT-2049	672-ASYQTQTNSPRRARSVASQS-691
QTQ49871	MW894285.1:<21620..25312	B.1.1.7	FL-BPHL-1756	USA: FL	2021-03-15	RR-640	CGTCGG-1920	629-ASYQTQTNSHRRARSVASQS-648
QTQ56642	MW896358.1:21526..25347	B.1.596	TX-CDC-FG-016498	USA: Texas	2021-03-22	RR-683	CGTCGG-2049	672-ASYQTQTNSPRRARSVASQS-691
QTP21666	MW881993.1:21563..25384	B.1.110.3	VSP0937	USA: Pennsylvania, Philadelphia	2021-03-08	RR-683	CGGCGT-2049	672-ASYQTQTNSPRRARSVASQS-691
QTP24261	MW882592.1:<21646..25347	B.1.1	UMW22063234	USA: Massachusetts	2020-11-17	RR-643	CGACGG-1929	632-ASYQTQTNSPRRARSVASQS-651
QTP25696	MW882712.1:21537..25358	B.1.1	UMW22524155	USA: Massachusetts	2020-12-27	RR-683	CGTCGG-2049	672-ASYQTQTNSPRRARSVASQS-691
QTP28521	MW883128.1:21516..25328	B.1.351	SC-COVID21-1065	USA: SC, BERKELEY	2021-03-15	RR-680	CGTCGG-2040	669-ASYQTQTNSPRRARSVASQS-688
QTO90696	MW879541.1:21362..25183	B.1.126	WA-UW-60022	USA: Washington	2021-01-21	RR-683	CGGCGT-2049	672-ASYQTQTNSPRRARSVASQS-691
QTN57268	MW868382.1:21529..25350	B.1.2	PA-CDC-ASC210005135	USA: Pennsylvania	2021-03-14	RR-683	CGGCGT-2049	672-ASYQTQTNSPRRARSVASQS-691
QTN63002	MW868870.1:21529..25350	B.1.596	TX-CDC-ASC210006567	USA: Texas	2021-03-16	RR-683	CGTCGG-2049	672-ASYQTQTNSPRRARSVASQS-691
QTN67029	MW869207.1:<21621..25331	B.1.1.7	GA-CDC-STM-000031217	USA: Georgia	2021-03-08	RR-646	CGTCGG-1938	635-ASYQTQTNSHRRARSVASQS-654
QTN81810	MW870473.1:21509..25330	B.1.2	KY-CDC-LC0028534	USA: Kentucky	2021-03-15	RR-683	CGGCGT-2049	672-ASYQTQTNSPRRARSVASQS-691
QTN86994	MW870925.1:21509..25330	B.1.2	GA-CDC-LC0030221	USA: Georgia	2021-03-14	RR-683	CGGCGT-2049	672-ASYQTQTNSPRRARSVASQS-691
QTM33836	MW858879.1:21526..25347	B.1.429	CA-CDC-FG-010899	USA: California	2021-03-19	RR-683	CGGCGT-2049	672-ASYQTQTNSPRRARSVASQS-691
QTM40844	MW859463.1:21526..25347	B.1.126	CA-CDC-FG-006342	USA: California	2021-03-02	RR-683	CGGCGT-2049	672-ASYQTQTNSPRRARSVASQS-691
QTM45368	MW859840.1:21526..25347	B.1.311	CO-CDC-FG-011822	USA: Colorado	2021-03-08	RR-683	CGTCGG-2049	672-ASYQTQTNSPRRARSVASQS-691
QTM48992	MW860142.1:21523..25344	B.1.2	CA-CDC-FG-006827	USA: California	2021-03-12	RR-683	CGGCGT-2049	672-ASYQTQTNSPRRARSVASQS-691
QTM53312	MW860502.1:21526..25347	B.1.2	CA-CDC-FG-012305	USA: California	2021-03-10	RR-683	CGTCGG-2049	672-ASYQTHTNSPRRARSVASQS-691
QTM54044	MW860563.1:21526..25347	B.1.126	CA-CDC-FG-012389	USA: California	2021-03-11	RR-683	CGGCGT-2049	672-ASYQTQTNSPRRARSVASQS-691
QTM65203	MW863013.1:21552..25373	B.1.2	TN-CDC-4024070-001	USA: Tennessee	2020-12-09	RR-683	CGGCGT-2049	672-ASYQTQTNSPRRARSVASQS-691
QTM65371	MW863027.1:21518..25339	B.1.2	NY-CDC-4051802-001	USA: New York	2021-03-09	RR-683	CGGCGT-2049	672-ASYQTQTNSPRRARSVASQS-691
QTM70009	MW863710.1:21525..25346	B.1.2	MO-CDC-4010111-001	USA	2021-02-02	RR-683	CGGCGT-2049	672-ASYQTQTNSPRRARSVASQS-691
QTM75867	MW864306.1:21509..25330	B.1.1.519	OH-CDC-QDX23132351	USA: Ohio	2021-03-18	RR-683	CGGCGT-2049	672-ASYQTQTNSHRRARSVASQS-691
QTM84741	MW865151.1:21500..25309	B.1.1.7	CT-CDC-QDX22785050	USA: Connecticut	2021-03-08	RR-679	CGTCGG-2037	668-CASYQTQTTHRRARSVASQS-687
QTM95676	MW866336.1:21526..25347	B.1.2	CA-CDC-FG-012786	USA: California	2021-03-08	RR-683	CGTCGG-2049	672-ASYQTHTNSPRRARSVASQS-691
QTM96312	MW866389.1:21526..25347	B.1.1	FL-CDC-FG-013337	USA: Florida	2021-03-18	RR-683	CGGCGT-2049	672-ASYQTQTNSPRRARSVASQS-691
QTJ92701	MW850928.1:21534..25355	B.1.2	KY-CDC-ASC210000187	USA: Kentucky	2021-02-28	RR-683	CGGCGT-2049	672-ASYQTQTNSPRRARSVASQS-691
QTJ94993	MW851119.1:21555..25376	B.1.126	CO-CDC-ASC210000589	USA: Colorado	2021-03-03	RR-683	CGGCGT-2049	672-ASYQTQTNSPRRARSVASQS-691
QTK01123	MW851687.1:21525..25346	B.1.2	OK-CDC-ASC210002782	USA: Oklahoma	2021-03-08	RR-683	CGTCGG-2049	672-ASYQTPTNSPRRARSVASQS-691
QTK02995	MW851843.1:21555..25376	W.1	WV-CDC-ASC210003740	USA: West Virginia	2021-03-11	RR-683	CGTCGG-2049	672-ASYQTQTNSPRRARSVSSQS-691
QTJ72402	MW847973.1:21533..25354	B.1.2	PA-CDC-STM-000033636	USA: Pennsylvania	2021-03-09	RR-683	CGGCGT-2049	672-ASYQTQTNSPRRARSVASQS-691
QTJ73134	MW848034.1:21528..25349	B.1.2	PA-CDC-STM-000033859	USA: Pennsylvania	2021-03-11	RR-683	CGGCGT-2049	672-ASYQTQTNSPRRARSVASQS-691
QTJ73146	MW848035.1:21533..25354	B.1.2	PA-CDC-STM-000033891	USA: Pennsylvania	2021-03-11	RR-683	CGGCGT-2049	672-ASYQTQTNSPRRARSVASQS-691
QTJ73302	MW848048.1:21533..25354	B.1.2	PA-CDC-STM-000033808	USA: Pennsylvania	2021-03-12	RR-683	CGGCGT-2049	672-ASYQTQTNSPRRARSVASQS-691
QTJ85884	MW850033.1:21560..25381	P.2	OH-CDC-2-4043525	USA: OH	2021-03-04	RR-683	CGGCGT-2049	672-ASYQTQTNSPRRARSVASQS-691
QTI75347	MW834948.1:21500..25309	B.1.1.7	MA-CDCBI-CRSP_01512	USA: Massachusetts	2021-03-13	RR-679	CGTCGG-2037	668-CASYQTQTTHRRARSVASQS-687
QTI92121	MW836877.1:21509..25330	B.1.429	TX-DSHS-4614	USA: TX	2021-03-09	RR-683	CGTCGG-2049	672-ASYQTQTNSPRRARSVASQS-691
QTI97961	MW838328.2:21532..25353	B.1.126	CA-UCSC-176	USA: Santa Cruz, CA	2021-02-18	RR-683	CGGCGT-2049	672-ASYQTQTNSPRRARSVASQS-691
QTI97997	MW838331.2:21560..25381	B.1.126	CA-UCSC-179	USA: Santa Cruz, CA	2021-02-18	RR-683	CGGCGT-2049	672-ASYQTQTNSPRRARSVASQS-691
QTJ08056	MW841868.1:21500..25312	B.1.1.7	CT-CDC-QDX22524956	USA: Connecticut	2021-02-27	RR-680	CGTCGG-2040	669-ASYQTQTNSHRRARSVASQS-688
QTJ10713	MW842097.1:21500..25309	B.1.1.7	CT-CDC-QDX22752375	USA: Connecticut	2021-03-08	RR-679	CGTCGG-2037	668-CASYQTQTTHRRARSVASQS-687
QTH27972	MW825482.1:21509..25330	B.1.2	NJ-CDC-QDX22946116	USA: New Jersey	2021-03-10	RR-683	CGGCGT-2049	672-ASYQTQTNSPRRARSVASQS-691
QTH32189	MW825853.1:21533..25354	B.1.2	FL-CDC-STM-000038160	USA: Florida	2021-02-14	RR-683	CGGCGT-2049	672-ASYQTQTNSPRRARSVASQS-691
QTH33269	MW825943.1:21533..25354	B.1.2	PA-CDC-STM-000032622	USA: Pennsylvania	2021-03-10	RR-683	CGGCGT-2049	672-ASYQTQTNSPRRARSVASQS-691
QTH34133	MW826015.1:21563..25384	B.1.2	PA-CDC-STM-000033472	USA: Pennsylvania	2021-03-10	RR-683	CGGCGT-2049	672-ASYQTQTNSPRRARSVASQS-691
QTH34169	MW826018.1:21563..25384	B.1.2	PA-CDC-STM-000033581	USA: Pennsylvania	2021-03-09	RR-683	CGGCGT-2049	672-ASYQTQTNSPRRARSVASQS-691
QTG46978	MW813002.1:21509..25330	B.1.2	DC-CDC-LC0025329	USA: District of Columbia	2021-03-11	RR-683	CGGCGT-2049	672-ASYQTQTNSPRRARSVASQS-691
QTG60033	MW816171.1:21509..25330	B.1.2	ME-CDC-QDX22862674	USA: Maine	2021-03-10	RR-683	CGGCGT-2049	672-ASYQTQTNSPRRARSVASQS-691
QTG17784	MW807801.1:21554..25366	B.1.1.7	FL-CDC-STM-000014793	USA: Florida	2021-02-11	RR-680	CGGCGT-2040	669-ASYQTQTNSHRRARSVASQS-688
QTG22164	MW808166.1:21523..25335	B.1.1.7	PA-CDC-STM-000022409	USA: Pennsylvania	2021-02-23	RR-680	CGTCGG-2040	669-ASYQTQTNSHRRARSVASQS-688
QTG28392	MW808687.1:21533..25354	B.1.311	GA-CDC-STM-000029418	USA: Georgia	2021-03-04	RR-683	CGTCGG-2049	672-ASYQTQTNSPRRARSVASQS-691
QTG29232	MW808757.1:21533..25354	B.1.2	IL-CDC-STM-000029667	USA: Illinois	2021-03-04	RR-683	CGTCGG-2049	672-ASYQTQTNSPRRARSVASQS-691
QTG30804	MW808888.1:21563..25384	B.1.243	PA-CDC-STM-000028553	USA: Pennsylvania	2021-03-03	RR-683	CGGCGT-2049	672-ASYQTQTNSHRRARSVASQS-691
QTF15356	MW796666.1:21514..25335	B.1.311	CO-CDPHE-40845646	USA	2021-02-17	RR-683	CGTCGG-2049	672-ASYQTQTNSPRRARSVASQS-691
QTF15560	MW796683.1:21234..25055	B.1.126	CO-CDPHE-40845667	USA	2021-02-17	RR-683	CGGCGT-2049	672-ASYQTQTNSPRRARSVASQS-691
QTF15908	MW796712.1:21514..25335	B.1.126	CO-CDPHE-40847179	USA	2021-02-22	RR-683	CGGCGT-2049	672-ASYQTQTNSPRRARSVASQS-691
QTF15920	MW796713.1:21514..25335	B.1.126	CO-CDPHE-40847180	USA	2021-02-22	RR-683	CGGCGT-2049	672-ASYQTQTNSPRRARSVASQS-691
QTF16688	MW796777.1:21525..25346	B.1.311	CO-CDPHE-2100506704	USA	2021-02-24	RR-683	CGTCGG-2049	672-ASYQTQTNSPRRARSVASQS-691
QTF17288	MW796827.1:21492..25313	B.1.311	CO-CDPHE-2100510250	USA	2021-02-23	RR-683	CGTCGG-2049	672-ASYQTQTNSPRRARSVASQS-691
QTF18632	MW796939.1:21489..25310	B.1.311	CO-CDPHE-2100541490	USA	2021-03-01	RR-683	CGTCGG-2049	672-ASYQTQTNSPRRARSVASQS-691
QTF51213	MW799754.1:21500..25312	B.1.1.7	TX-DSHS-4198	USA: TX	2021-02-11	RR-680	CGTCGG-2040	669-ASYQTQTNSHRRARSVASQS-688
QTF51225	MW799755.1:21500..25312	B.1.1.7	TX-DSHS-4199	USA: TX	2021-02-12	RR-680	CGTCGG-2040	669-ASYQTQTNSHRRARSVASQS-688
QTE10099	MW792651.1:21560..25381	B.1.2	TN-CDC-2-4011897	USA: TN	2021-02-11	RR-683	CGGCGT-2049	672-ASYQTQTNSPRRARSVASQS-691
QTE10363	MW792673.1:21560..25381	B.1.126	DC-CDC-2-4014779	USA: DC	2021-02-14	RR-683	CGGCGT-2049	672-ASYQTQTNSPRRARSVASQS-691
QTE14142	MW792988.1:21560..25381	B.1.2	CA-CDC-2-3994159	USA: CA	2021-02-17	RR-683	CGGCGT-2049	672-ASYQTQTNSPRRARSVASQS-691
QTC61399	MW777393.1:21547..25368	B.1	FL-CDC-STM-000017332	USA: Florida	2021-02-18	RR-683	CGGCGC-2049	672-ASYQTQTNSPRRARSVASQS-691
QTC62683	MW777500.1:21556..25377	B.1.2	WI-CDC-STM-000017532	USA: Wisconsin	2021-02-18	RR-683	CGGCGA-2049	672-ASYQTQTNSPRRARSVASQS-691
QTC62839	MW777513.1:21562..25380	B.1.1.231	FL-CDC-STM-000015550	USA: Florida	2021-02-13	RR-682	CGTCGG-2046	671-ASYQTQTNSPRRARSVASQS-690
QTC63895	MW777601.1:21533..25354	B.1.2	FL-CDC-STM-000015979	USA: Florida	2021-02-15	RR-683	CGTCGG-2049	672-ASYQTQTNSPRRARSVASQS-691
QTC68071	MW777949.1:21563..25384	P.2	IN-CDC-STM-000019450	USA: Indiana	2021-02-19	RR-683	CGGCGT-2049	672-ASYQTQTNSPRRARSVASQS-691
QTC70051	MW778114.1:21533..25354	B.1.2	IN-CDC-STM-000019046	USA: Indiana	2021-02-19	RR-683	CGTCGG-2049	672-ASYQTQTNSPRRARSVASQS-691
QTC70507	MW778152.1:21547..25368	B.1.427	CA-CDC-STM-000019105	USA: California	2021-02-19	RR-683	CGTCGG-2049	672-ASYQTQTNSPRRARSVASQS-691
QTC71035	MW778196.1:21563..25384	B.1.2	MN-CDC-STM-000019228	USA: Minnesota	2021-02-20	RR-683	CGGCGT-2049	672-ASYQTQTNSPRRARSVASQS-691
QTC71167	MW778207.1:21562..25383	B.1.2	FL-CDC-STM-000019277	USA: Florida	2021-02-20	RR-683	CGGCGA-2049	672-ASYQTQTNSPRRARSVASQS-691
QTC71671	MW778249.1:21555..25376	B.1.243	PA-CDC-STM-000019391	USA: Pennsylvania	2021-02-20	RR-683	CGGCGT-2049	672-ASYQTQTNSHRRARSVASQS-691
QTC72307	MW778302.1:21533..25354	B.1.2	FL-CDC-STM-000017753	USA: Florida	2021-02-18	RR-683	CGGCGT-2049	672-ASYQTQTNSPRRARSVASQS-691
QTC75871	MW778599.1:21535..25356	B.1.2	PA-CDC-STM-000020561	USA: Pennsylvania	2021-02-20	RR-683	CGGCGT-2049	672-ASYQTQTNSPRRARSVASQS-691
QTC76267	MW778632.1:21562..25383	B.1.243	PA-CDC-STM-000020643	USA: Pennsylvania	2021-02-16	RR-683	CGGCGT-2049	672-ASYQTQTNSHRRARSVASQS-691
QTC77239	MW778713.1:21562..25383	P.2	PA-CDC-STM-000020117	USA: Pennsylvania	2021-02-21	RR-683	CGGCGT-2049	672-ASYQTQTNSPRRARSVASQS-691
QTC78691	MW778834.1:21562..25383	B.1.2	IN-CDC-STM-000020364	USA: Indiana	2021-02-19	RR-683	CGTCGG-2049	672-ASYQTQTNSPRRARSVASQS-691
QTC85855	MW779431.1:21533..25354	W.1	FL-CDC-STM-000023214	USA: Florida	2021-02-24	RR-683	CGTCGG-2049	672-ASYQTQTNSPRRARSVASQS-691
QTD05692	MW780614.1:21509..25330	B.1.1.519	CA-CDC-LC0024601	USA: California	2021-03-01	RR-683	CGTCGG-2049	672-ASYQTQTNSHRRARSVASQS-691
QTD24743	MW783221.1:21563..25384	B.1.2	MD-CDC-STM-000027660	USA: Maryland	2021-03-03	RR-683	CGGCGT-2049	672-ASYQTQTNSPRRARSVASQS-691
QTC03741	MW767341.1:21551..25372	B.1.2	FL-CDC-STM-000014603	USA: Florida	2021-02-12	RR-683	CGGCGT-2049	672-ASYQTQTNSPRRARSVASQS-691
QTC03981	MW767361.1:21563..25384	B.1	FL-CDC-STM-000014654	USA: Florida	2021-02-13	RR-683	CGGCGC-2049	672-ASYQTQTNSPRRARSVASQS-691
QTC15872	MW771917.1:21533..25354	B.1.2	FL-CDC-STM-000026447	USA: Florida	2021-02-28	RR-683	CGTCGG-2049	672-ASYQTQTNSPRRARSVASQS-691
QTC19637	MW772380.1:21525..25346	B.1.126	WA-S5400	USA: Washington,King County	2020-09-08	RR-683	CGGCGT-2049	672-ASYQTQTNSPRRARSVASQS-691
QTC20111	MW772458.1:21525..25346	B.1.126	WA-S5235	USA: Washington,King County	2020-10-22	RR-683	CGGCGT-2049	672-ASYQTQTNSPRRARSVASQS-691
QTC21802	MW773230.1:21509..25330	B.1.596	TX-CDC-QDX22550298	USA: Texas	2021-03-03	RR-683	CGTCGG-2049	672-ASYQTQTNSPRRARSVASQS-691
QTC22090	MW773254.1:21509..25330	B.1.1.519	CA-CDC-QDX22549978	USA: California	2021-03-01	RR-683	CGGCGT-2049	672-ASYQTQTNSHRRARSVASQS-691
QTC22102	MW773255.1:21509..25330	B.1.596	TX-CDC-QDX22550281	USA: Texas	2021-03-03	RR-683	CGTCGG-2049	672-ASYQTQTNSPRRARSVASQS-691
QTA99671	MW763606.1:21509..25330	B.1.596	TX-CDC-QDX22487271	USA: Texas	2021-02-25	RR-683	CGTCGG-2049	672-ASYQTQTNSPRRARSVASQS-691
QTB00319	MW763660.1:21509..25330	B.1.596	TX-CDC-QDX22487331	USA: Texas	2021-02-24	RR-683	CGTCGG-2049	672-ASYQTQTNSPRRARSVASQS-691
QTB00331	MW763661.1:21509..25330	B.1.596	TX-CDC-QDX22487981	USA: Texas	2021-02-26	RR-683	CGTCGG-2049	672-ASYQTQTNSPRRARSVASQS-691
QTB00919	MW763710.1:21509..25330	B.1.429	MA-CDC-QDX22528088	USA: Massachusetts	2021-03-02	RR-683	CGGCGT-2049	672-ASYQTQTNSPRRARSVASQS-691
QTB03953	MW763963.1:21509..25330	B.1.2	PA-CDC-QDX22524098	USA: Pennsylvania	2021-02-26	RR-683	CGGCGT-2049	672-ASYQTQTNSPRRARSVASQS-691
QTB04565	MW764014.1:21509..25330	B.1.429	MA-CDC-QDX22521842	USA: Massachusetts	2021-02-25	RR-683	CGGCGT-2049	672-ASYQTQTNSPRRARSVASQS-691
QTB04853	MW764038.1:21509..25330	B.1.596	TX-CDC-QDX22550321	USA: Texas	2021-03-03	RR-683	CGTCGG-2049	672-ASYQTQTNSPRRARSVASQS-691
QTB07636	MW766572.1:21560..25381	B.1.126	WA-CDC-2-3971691	USA: WA	2021-02-08	RR-683	CGGCGT-2049	672-ASYQTHTNSPRRARSVASQS-691
QTB11404	MW766886.1:21560..25381	B.1.429	GU-CDC-2-3906093	USA: GU	2021-01-28	RR-683	CGTCGG-2049	672-ASYQTQTNSPRRARSVASQS-691
QTB11416	MW766887.1:21560..25381	B.1.429	GU-CDC-2-3906096	USA: GU	2021-01-26	RR-683	CGTCGG-2049	672-ASYQTQTNSPRRARSVASQS-691
QSY39340	MW750958.1:21509..25330	B.1.126	UT-UPHL-2103431477	USA	2021-01-24	RR-683	CGGCGT-2049	672-ASYQTQTNSPRRARSVASQS-691
QSY44720	MW751412.1:21509..25330	B.1.549	C34459	Kenya	2020-07-17	RR-683	CGGCGA-2049	672-ASYQTQTNSPRRARSVASQS-691
QSX71856	MW741971.1:21552..25373	B.1.2	SC-COVID21-0104	USA: SC, BERKELEY	2021-01-27	RR-683	CGGCGT-2049	672-ASYQTQTNSPRRARSVASQS-691
QSX87844	MW749545.1:21509..25330	B.1.429	MA-CDC-QDX22441248	USA: Massachusetts	2021-02-26	RR-683	CGGCGT-2049	672-ASYQTQTNSPRRARSVASQS-691
QSX88132	MW749569.1:21509..25330	B.1.596	TX-CDC-QDX22486398	USA: Texas	2021-02-24	RR-683	CGTCGG-2049	672-ASYQTQTNSPRRARSVASQS-691
QSX90173	MW749914.1:21509..25330	B.1.126	CO-Broad_WarriorLab-00267	USA: Colorado, Mesa	2021-02-15	RR-683	CGGCGT-2049	672-ASYQTQTNSPRRARSVASQS-691
QSW38818	MW737852.1:21524..25345	B.1.480	CA-CZB-26059	USA: CA, Santa Clara County	2021-02-18	RR-683	CGGCGA-2049	672-ASYQTQTNSPRRARSVASQS-691
QSW44233	MW738304.1:21548..25369	B.1.126	CA-CZB-24581	USA: CA, Alameda County	2021-01-03	RR-683	CGGCGT-2049	672-ASYQTQTNSPRRARSVASQS-691
QSW45082	MW738375.1:21561..25382	B.1.126	CA-CZB-24128	USA: CA	2021-01-04	RR-683	CGGCGT-2049	672-ASYQTQTNSPRRARSVASQS-691
QSW45405	MW738402.1:21522..25343	B.1.126	CA-CZB-24099	USA: CA	2021-01-04	RR-683	CGGCGT-2049	672-ASYQTQTNSPRRARSVASQS-691
QSW47131	MW738546.1:21525..25346	B.1.126	CA-CZB-24408	USA: CA, Alameda County	2020-12-09	RR-683	CGGCGT-2049	672-ASYQTQTNSPRRARSVASQS-691
QSW47143	MW738547.1:21522..25343	B.1	CA-CZB-24407	USA: CA, Alameda County	2020-12-09	RR-683	CGGCGT-2049	672-ASYQTQTNSPRRARSVASQS-691
QSW47465	MW738574.1:21525..25346	B.1	CA-CZB-24363	USA: CA, Alameda County	2020-12-08	RR-683	CGGCGT-2049	672-ASYQTQTNSPRRARSVASQS-691
QSW49900	MW738777.1:21525..25346	B.1.126	CA-CZB-19487	USA: CA, Santa Clara County	2020-12-16	RR-683	CGGCGT-2049	672-ASYQTQTNSPRRARSVASQS-691
QSW55836	MW739274.1:21551..25372	B.1.126	CA-CZB-23204	USA: CA, Humboldt County	2021-01-14	RR-683	CGGCGT-2049	672-ASYQTQTNSPRRARSVASQS-691
QSW56888	MW739660.1:21563..25384	B.1.126	CA-CZB-26096	USA: CA, Orange County	2021-02-04	RR-683	CGGCGT-2049	672-ASYQTQTNSPRRARSVASQS-691
QSW56900	MW739661.1:21559..25380	B.1.126	CA-CZB-26095	USA: CA, Orange County	2021-02-04	RR-683	CGGCGT-2049	672-ASYQTQTNSPRRARSVASQS-691
QSW59324	MW739863.1:21561..25382	B.1.126	CA-CZB-25567	USA: CA, Santa Clara County	2021-02-02	RR-683	CGGCGT-2049	672-ASYQTQTNSPRRARSVASQS-691
QSV32481	MW731300.1:21560..25381	B.1.126	CA-CDC-2-3926094	USA: CA	2021-02-02	RR-683	CGGCGT-2049	672-ASYQTQTNSPRRARSVASQS-691
QSV93789	MW734914.1:21509..25330	B.1.2	IL-CDC-LC0020025	USA: Illinois	2021-02-20	RR-683	CGGCGT-2049	672-ASYQTQTNSPRRARSVASQS-691
QSW07071	MW736822.1:21525..25346	B.1.126	CA-CZB-24308	USA: CA, Santa Clara County	2021-02-06	RR-683	CGGCGT-2049	672-ASYQTQTNSPRRARSVASQS-691
QSU72787	MW725676.1:21509..25330	B.1.2	FL-BPHL-0913	USA: FL	2021-02-16	RR-683	CGGCGA-2049	672-ASYQTQTNSPRRARSVASQS-691
QSU75317	MW725888.1:21525..25346	B.1	FL-BPHL-1161	USA: FL	2021-02-24	RR-683	CGGCGC-2049	672-ASYQTQTNSPRRARSVASQS-691
QSU75377	MW725893.1:21562..25383	B.1	FL-BPHL-1166	USA: FL	2021-02-24	RR-683	CGGCGC-2049	672-ASYQTQTNSPRRARSVASQS-691
QSV23151	MW728597.1:21509..25330	B.1.1	FL-CDC-QDX22281895	USA: Florida	2021-02-21	RR-683	CGGCGT-2049	672-ASYQTQTNSPRRARSVASQS-691
QSV26173	MW728849.1:21509..25330	B.1.1.519	CA-CDC-QDX22251994	USA: California	2021-02-12	RR-683	CGGCGT-2049	672-ASYQTQTNSHRRARSVASQS-691
QSV26389	MW728867.1:21509..25330	B.1.596	TX-CDC-QDX22290487	USA: Texas	2021-02-22	RR-683	CGTCGG-2049	672-ASYQTQTNSPRRARSVASQS-691
QSQ88831	MW715196.1:21524..25345	B.1.311	CO-CDPHE-2100449078	USA	2021-02-16	RR-683	CGTCGG-2049	672-ASYQTQTNSPRRARSVASQS-691
QSR14231	MW715451.1:21546..25367	B.1.2	FL-BPHL-0742	USA: FL	2021-02-05	RR-683	CGGCGT-2049	672-ASYQTQTNSPRRARSVASQS-691
QSN78342	MW704790.1:21509..25330	B.1.126	WA-CDC-LC0015421	USA: Washington	2021-02-09	RR-683	CGGCGT-2049	672-ASYQTQTNSPRRARSVASQS-691
QSN86212	MW705470.1:21509..25330	B.1.595	MS-CDC-LC0015767	USA: Mississippi	2021-02-10	RR-683	CGTCGG-2049	672-ASYHTQTNSPRRARSVASQS-691
QSN89675	MW705768.1:21509..25330	B.1.126	VA-CDC-LC0014655	USA: Virginia	2021-02-09	RR-683	CGGCGT-2049	672-ASYQTQTNSPRRARSVASQS-691
QSN92952	MW706051.1:21509..25330	P.2	OH-CDC-LC0016128	USA: Ohio	2021-02-11	RR-683	CGGCGT-2049	672-ASYQTQTNSPRRARSVASQS-691
QSN93251	MW706077.1:21509..25330	B.1.126	CA-CDC-LC0016396	USA: California	2021-02-10	RR-683	CGGCGT-2049	672-ASYQTQTNSPRRARSVASQS-691
QSO03993	MW707007.1:21509..25330	B.1.2	FL-CDC-LC0017620	USA: Florida	2021-02-16	RR-683	CGTCGG-2049	672-ASYQTQTNSPRRARSVASQS-691
QSO07957	MW707348.1:21509..25330	B.1.2	KY-CDC-LC0018122	USA: Kentucky	2021-02-13	RR-683	CGGCGT-2049	672-ASYQTQTNSPRRARSVASQS-691
QSO08285	MW707376.1:21509..25330	P.2	OH-CDC-LC0018162	USA: Ohio	2021-02-12	RR-683	CGGCGT-2049	672-ASYQTQTNSPRRARSVASQS-691
QSO39017	MW708773.1:21560..25381	B.1.2	AZ-CDC-2-3846515	USA: AZ	2021-01-15	RR-683	CGGCGT-2049	672-ASYQTQTNSPRRARSVASQS-691
QSO44181	MW709204.1:21560..25381	B.1.2	IN-CDC-2-3880538	USA: IN	2021-01-27	RR-683	CGGCGA-2049	672-ASYQTQTKSPRRARSVASQS-691
QSO44205	MW709206.1:21560..25381	B.1.2	IN-CDC-2-3880535	USA: IN	2021-01-28	RR-683	CGGCGT-2049	672-ASYQTQTNSPRRARSVASQS-691
QSM23679	MW702250.1:21554..25375	B.1.126	CA-CZB-17042	USA: CA, Santa Clara County	2020-12-21	RR-683	CGGCGT-2049	672-ASYQTQTNSPRRARSVASQS-691
QSM24758	MW702342.1:21518..25339	B.1.126	CA-CZB-19441	USA: CA, Alameda County	2021-01-04	RR-683	CGGCGT-2049	672-ASYQTQTNSPRRARSVASQS-691
QSM29665	MW702754.1:21555..25376	B.1.126	CA-CZB-23348	USA: CA, Contra Costa County	2021-01-14	RR-683	CGGCGT-2049	672-ASYQTQTNSPRRARSVASQS-691
QSM32824	MW703018.1:21523..25344	B.1.126	CA-CZB-23487	USA: CA, Orange County	2021-01-18	RR-683	CGGCGT-2049	672-ASYQTQTNSPRRARSVASQS-691
QSM33328	MW703060.1:21559..25380	B.1.126	CA-CZB-17655	USA: CA, Santa Clara County	2020-12-31	RR-683	CGGCGT-2049	672-ASYQTQTNSPRRARSVASQS-691
QSJ31331	MW693362.1:21531..25352	B.1.243	PA-CDC-STM-000012150	USA: Pennsylvania	2021-02-10	RR-683	CGGCGT-2049	672-ASYQTQTNSHRRARSVASQS-691
QSJ39191	MW694017.1:21533..25354	B.1.2	TX-CDC-STM-000013188	USA: Texas	2021-02-11	RR-683	CGTCGG-2049	672-ASYQTQTNSPRRARSVASQS-691
QSJ40847	MW694155.1:21528..25349	B.1.243	PA-CDC-STM-000013517	USA: Pennsylvania	2021-02-12	RR-683	CGGCGT-2049	672-ASYQTQTNSHRRARSVASQS-691
QSJ41266	MW694190.1:21528..25349	B.1.427	CA-CDC-STM-000013529	USA: California	2021-02-13	RR-683	CGTCGG-2049	672-ASYQTQTNSPRRARSVASQS-691
QSL72112	MW696547.1:21509..25330	P.2	OH-CDC-QDX22052312	USA: Ohio	2021-02-14	RR-683	CGGCGT-2049	672-ASYQTQTNSPRRARSVASQS-691
QSL80021	MW697917.1:21509..25330	P.2	OH-CDC-QDX22026910	USA: Ohio	2021-02-11	RR-683	CGGCGT-2049	672-ASYQTQTNSPRRARSVASQS-691
QSL83938	MW698792.2:21525..25346	B.1	WA-S5115	USA: Washington,King County	2021-02-18	RR-683	CGTCGG-2049	672-ASYQTQTNSPRRARSVASQS-691
QSL83972	MW698795.2:21525..25346	B.1	WA-S5118	USA: Washington,King County	2021-02-18	RR-683	CGTCGG-2049	672-ASYQTQTNSPRRARSVASQS-691
QSL96296	MW699254.1:21509..25330	B.1.1	FL-CDC-QDX22120826	USA: Florida	2021-02-16	RR-683	CGGCGT-2049	672-ASYQTQTNSPRRARSVASQS-691
QSH76137	MW687214.2:21525..25346	B.1	WA-S4852	USA: Washington,King County	2021-02-09	RR-683	CGTCGG-2049	672-ASYQTQTNSPRRARSVASQS-691
QSH76243	MW687223.1:21525..25346	B.1.2	WA-S4862	USA: Washington,King County	2021-02-09	RR-683	CGTCGG-2049	672-ASYQTQTNSPRRARSVASQS-691
QSH76454	MW687241.2:21525..25346	B.1.2	WA-S4885	USA: Washington,King County	2021-02-10	RR-683	CGTCGG-2049	672-ASYQTQTNSPRRARSVASQS-691
QSH76466	MW687242.2:21525..25346	B.1.2	WA-S4886	USA: Washington,King County	2021-02-10	RR-683	CGTCGG-2049	672-ASYQTQTNSPRRARSVASQS-691
QSH81123	MW689135.2:21538..25359	B.1.126	WA-S5078	USA: Washington,Thurston County	2021-02-09	RR-683	CGGCGT-2049	672-ASYQTHTNSPRRARSVASQS-691
QSI73136	MW689763.1:21516..25337	W.1	FL-BPHL-0673	USA: FL	2021-02-03	RR-683	CGTCGG-2049	672-ASYQTQTNSPRRARSVASQS-691
QSG74227	MW681016.1:21563..25384	B.1	MD-NIH-00027	USA: MD	2020-09-18	RR-683	CGTCGG-2049	672-ASYQTQTNSPRRARSVASQS-691
QSG77006	MW681248.1:21509..25330	B.1.234	TX-CDC-QDX21988808	USA: Texas	2021-02-10	RR-683	CGTCGG-2049	672-ASYQTQTNSPRRARSVASQS-691
QSG78098	MW681339.1:21509..25330	B.1.2	TX-CDC-QDX21992283	USA: Texas	2021-02-13	RR-683	CGTCGG-2049	672-ASYQTQTNSPRRARSVASQS-691
QSG79153	MW681427.1:21509..25330	B.1.1	FL-CDC-QDX21958007	USA: Florida	2021-02-12	RR-683	CGGCGT-2049	672-ASYQTQTNSPRRARSVASQS-691
QSG79369	MW681445.1:21509..25330	B.1	FL-CDC-QDX21957882	USA: Florida	2021-02-10	RR-683	CGGCGC-2049	672-ASYQTQTNSPRRARSVASQS-691
QSG79573	MW681462.1:21509..25330	B.1	FL-CDC-QDX21958000	USA: Florida	2021-02-09	RR-683	CGGCGC-2049	672-ASYQTQTNSPRRARSVASQS-691
QSG80041	MW681501.1:21509..25330	B.1.2	FL-CDC-QDX21953550	USA: Florida	2021-02-10	RR-683	CGGCGT-2049	672-ASYQTQTNSPRRARSVASQS-691
QSH61787	MW684689.1:21524..25345	B.1.311	CO-CDPHE-2100400398	USA	2021-02-09	RR-683	CGTCGG-2049	672-ASYQTQTNSPRRARSVASQS-691
QSH74364	MW685756.2:<21576..25346	B.1.126	WA-S4791	USA: Washington,Thurston County	2021-02-05	RR-666	CGGCGT-1998	655-ASYQTHTNSPRRARSVASQS-674
QSH74375	MW685757.1:21525..25346	B.1.126	WA-S4792	USA: Washington,Thurston County	2021-02-05	RR-683	CGGCGT-2049	672-ASYQTHTNSPRRARSVASQS-691
QSH74434	MW685762.2:21525..25346	B.1.126	WA-S4798	USA: Washington,Thurston County	2021-02-08	RR-683	CGGCGT-2049	672-ASYQTHTNSPRRARSVASQS-691
QSF01485	MW672787.1:21535..25356	B.1.2	FL-CDC-STM-000009281	USA: Florida	2021-02-04	RR-683	CGGCGA-2049	672-ASYQTQTNSPRRARSVASQS-691
QSF04113	MW673006.1:21528..25349	B.1.126	CA-CDC-STM-000010574	USA: California	2021-02-08	RR-683	CGGCGT-2049	672-ASYQTQTNSPRRARSVASQS-691
QSF04137	MW673008.1:21532..25350	B.1.1.231	FL-CDC-STM-000010503	USA: Florida	2021-02-07	RR-682	CGTCGG-2046	671-ASYQTQTNSPRRARSVASQS-690
QSF05685	MW673137.1:21529..25350	B.1.311	FL-CDC-STM-000011265	USA: Florida	2021-02-08	RR-683	CGTCGG-2049	672-ASYQTQTNSPRRARSVASQS-691
QSE19839	MW667527.1:21509..25330	B.1.2	KY-CDC-QDX21488536	USA: Kentucky	2021-01-26	RR-683	CGGCGT-2049	672-ASYQTQTNSPRRARSVASQS-691
QSE33659	MW669832.1:21509..25330	B.1.243	FL-CDC-QDX21871837	USA: Florida	2021-02-09	RR-683	CGGCGT-2049	672-ASYQTQTNSHRRARSVASQS-691
QSE35874	MW671736.1:21509..25330	B.1.126	NV-CDC-QDX21611260	USA: Nevada	2021-01-31	RR-683	CGGCGT-2049	672-ASYQTQTNSPRRARSVVSQS-691
QSE36006	MW671747.1:21509..25330	B.1.126	CA-CDC-QDX21612042	USA: California	2021-01-31	RR-683	CGGCGT-2049	672-ASYQTQTNSPRRARSVASQS-691
QSB33765	MW653460.1:21516..25337	B.1.126	CA-CZB-16372	USA: CA, San Francisco County	2020-12-01	RR-683	CGGCGT-2049	672-ASYQTQTNSPRRARSVASQS-691
QSB34579	MW653528.1:21552..25373	B.1.126	CA-CZB-16093	USA: CA, San Francisco County	2020-11-29	RR-683	CGGCGT-2049	672-ASYQTQTNSPRRARSVASQS-691
QSB34783	MW653545.1:21524..25345	B.1	CA-CZB-16072	USA: CA, San Francisco County	2020-11-29	RR-683	CGGCGT-2049	672-ASYQTQTNSPRRARSVASQS-691
QRY98046	MW647969.1:21525..25346	B.1.369	WA-S4432	USA: Washington,King County	2021-01-15	RR-683	CGGCGT-2049	672-ASYQTQTNSPRRARSVASQS-691
QRY98311	MW647992.2:21525..25346	B.1.369	WA-S4460	USA: Washington,King County	2021-01-15	RR-683	CGGCGT-2049	672-ASYQTQTNSPRRARSVASQS-691
QRY98613	MW648018.1:21525..25346	B.1.369	WA-S4496	USA: Washington,King County	2021-01-22	RR-683	CGGCGT-2049	672-ASYQTQTNSPRRARSVASQS-691
QRY98658	MW648022.2:21525..25346	B.1.369	WA-S4501	USA: Washington,Pierce County	2021-01-22	RR-683	CGGCGT-2049	672-ASYQTQTNSPRRARSVASQS-691
QRY98714	MW648027.1:21525..25346	B.1.369	WA-S4506	USA: Washington,Pierce County	2021-01-22	RR-683	CGGCGT-2049	672-ASYQTQTNSPRRARSVASQS-691
QRY98827	MW648037.2:21525..25346	B.1.369	WA-S4516	USA: Washington,Pierce County	2021-01-22	RR-683	CGGCGT-2049	672-ASYQTQTNSPRRARSVASQS-691
QRY99902	MW648129.2:21525..25346	B.1.126	WA-S4637	USA: Washington,King County	2021-01-25	RR-683	CGGCGT-2049	672-ASYQTQTNSPRRARSVASQS-691
QRY99947	MW648133.1:21525..25346	B.1.369	WA-S4641	USA: Washington,Pierce County	2021-01-23	RR-683	CGGCGT-2049	672-ASYQTQTNSPRRARSVASQS-691
QRZ00075	MW648144.2:21525..25346	B.1.369	WA-S4654	USA: Washington,Pierce County	2021-01-25	RR-683	CGGCGT-2049	672-ASYQTQTNSPRRARSVASQS-691
QRZ03582	MW648275.1:21450..25271	B.1.2	CO-CDPHE-2100347923	USA	2021-02-03	RR-683	CGGCGT-2049	672-ASYQTQTNSPRRARSVASQS-691
QRY09546	MW645719.1:21525..25346	B.1.1	CO-CDPHE-2008181589	USA	2020-08-17	RR-683	CGGCGT-2049	672-ASYQTQTNSPRRARSVASQS-691
QRY20041	MW646663.1:21244..25065	B.1.243	FL-BPHL-0487	USA: FL	2021-01-19	RR-683	CGGCGT-2049	672-ASYQTQTNSHRRARSVASQS-691
QRX40313	MW642580.1:21519..25340	B.1.126	CA-LACPHL-AE00087	USA: California	2020-07-25	RR-683	CGGCGT-2049	672-ASYQTQTNSPRRARSVASQS-691
QRX40325	MW642581.1:21519..25340	B.1.126	CA-LACPHL-AE00088	USA: California	2020-07-25	RR-683	CGGCGT-2049	672-ASYQTQTNSPRRARSVASQS-691
QRX40373	MW642585.1:<21636..25343	B.1.126	CA-LACPHL-AE00093	USA: California	2020-07-31	RR-645	CGGCGT-1935	634-ASYQTQTNSPRRARSVASQS-653
QRX41766	MW642704.1:21509..25330	B.1.2	IN-CDC-LC0011601	USA: Indiana	2021-01-29	RR-683	CGGCGT-2049	672-ASYQTQTNSPRRARSVASQS-691
QRX45488	MW643027.1:21509..25330	B.1.126	WA-CDC-LC0013199	USA: Washington	2021-02-02	RR-683	CGGCGT-2049	672-ASYQTHTNSPRRARSVASQS-691
QRX49000	MW643334.1:21509..25330	B.1.2	IN-CDC-LC0012041	USA: Indiana	2021-02-02	RR-683	CGGCGT-2049	672-ASYQTQTNSPRRARSVASQS-691
QRX49070	MW643340.1:21509..25330	B.1.2	IN-CDC-LC0012059	USA: Indiana	2021-01-29	RR-683	CGGCGT-2049	672-ASYQTQTNSPRRARSVASQS-691
QRX51835	MW643580.1:21506..25327	B.1.126	WA-CDC-LC0011653	USA: Washington	2021-01-29	RR-683	CGGCGT-2049	672-ASYQTQTNSPRRARSVASQS-691
QRX53075	MW643688.1:21509..25330	B.1.311	MO-CDC-LC0012174	USA: Missouri	2021-01-30	RR-683	CGGCGA-2049	672-ASYQTQTNSPRRARSVASQS-691
QRX54564	MW643816.1:21509..25330	B.1.2	GA-CDC-LC0012816	USA: Georgia	2021-02-01	RR-683	CGGCGA-2049	672-ASYQTQTNSPRRARSVASQS-691
QRX58071	MW644121.1:21509..25330	B.1.2	IN-CDC-LC0011586	USA: Indiana	2021-01-27	RR-683	CGGCGT-2049	672-ASYQTQTNSPRRARSVASQS-691
QRW45722	MW634070.1:21509..25330	B.1.1.231	TX-CDC-LC0000122	USA: Texas	2020-12-26	RR-683	CGTCGG-2049	672-ASYQTQTNSPRRARSVASQS-691
QRW46069	MW634099.1:21509..25330	B.1.1.231	AZ-CDC-LC0000181	USA: Arizona	2020-12-26	RR-683	CGTCGG-2049	672-ASYQTQTNSPRRARSVASQS-691
QRW50109	MW634437.1:21509..25330	B.1.265	GA-CDC-LC0000950	USA: Georgia	2020-12-26	RR-683	CGTCGG-2049	672-ASYQTQTNSPRRARSVASQS-691
QRW52756	MW634658.1:21509..25330	B.1.243	PA-CDC-LC0001390	USA: Pennsylvania	2020-12-26	RR-683	CGGCGT-2049	672-ASYQTQTNSHRRARSVASQS-691
QRW57234	MW635032.1:21509..25330	B.1.126	PR-CDC-LC0002227	USA: Puerto Rico	2020-12-28	RR-683	CGGCGT-2049	672-ASYQTQTNSPRRARSVASQS-691
QRW58093	MW635104.1:21509..25330	B.1.2	KS-CDC-LC0002413	USA: Kansas	2021-01-02	RR-683	CGGCGT-2049	672-ASYQTQTNSPRRARSVASQS-691
QRW58441	MW635133.1:21509..25330	B.1.369	WA-CDC-LC0002485	USA: Washington	2020-12-30	RR-683	CGGCGT-2049	672-ASYQTQTNSPRRARSVASQS-691
QRW60781	MW635329.1:21509..25330	B.1.2	NY-CDC-LC0002972	USA: New York	2020-12-31	RR-683	CGTCGG-2049	672-ASYQTQTNSPRRARSVASQS-691
QRW74316	MW636511.1:21509..25330	B.1.2	SC-CDC-LC0006206	USA: South Carolina	2021-01-18	RR-683	CGGCGT-2049	672-ASYQTQTNSPRRARSVASQS-691
QRW78045	MW636823.1:21509..25330	B.1.126	CA-CDC-LC0007214	USA: California	2021-01-18	RR-683	CGGCGT-2049	672-ASYQTQTNSPRRARSVASQS-691
QRW78846	MW636890.1:21509..25330	B.1.2	SC-CDC-LC0007428	USA: South Carolina	2021-01-20	RR-683	CGGCGT-2049	672-ASYQTQTNSPRRARSVASQS-691
QRW80232	MW637006.1:21509..25330	B.1.2	WI-CDC-LC0007851	USA: Wisconsin	2021-01-18	RR-683	CGTCGG-2049	672-ASYQTQTNSPRRARSVASQS-691
QRW94466	MW638215.1:21509..25330	B.1.2	MI-CDC-LC0003266	USA: Michigan	2021-01-11	RR-683	CGGCGT-2049	672-ASYQTQTNSPRRARSVASQS-691
QRW95162	MW638273.1:21509..25330	B.1.2	PA-CDC-LC0003449	USA: Pennsylvania	2021-01-11	RR-683	CGTCGG-2049	672-ASYQTQTNSPRRARSVASQS-691
QRW95894	MW638334.1:21509..25330	B.1	FL-CDC-LC0003638	USA: Florida	2021-01-11	RR-683	CGGCGC-2049	672-ASYQTQTNSPRRARSVASQS-691
QRW96204	MW638360.1:21509..25330	B.1.243	DE-CDC-LC0003704	USA: Delaware	2021-01-11	RR-683	CGGCGT-2049	672-ASYQTQTNSHRRARSVASQS-691
QRW96636	MW638396.1:21509..25330	B.1.243	PA-CDC-LC0003834	USA: Pennsylvania	2021-01-11	RR-683	CGGCGT-2049	672-ASYQTQTNSHRRARSVASQS-691
QRW99094	MW638601.1:21509..25330	B.1.2	AR-CDC-LC0004344	USA: Arkansas	2021-01-04	RR-683	CGGCGT-2049	672-ASYQTPTNSPRRARSVASQS-691
QRX04607	MW639062.1:21509..25330	B.1.126	AZ-CDC-LC0003110	USA: Arizona	2021-01-10	RR-683	CGGCGT-2049	672-ASYQTQTNSPRRARSVASQS-691
QRX14980	MW639976.1:21509..25330	B.1.126	AZ-CDC-LC0008476	USA: Arizona	2021-01-20	RR-683	CGGCGT-2049	672-ASYQTQTNSPRRARSVASQS-691
QRX16891	MW640136.1:21509..25330	B.1.126	WA-CDC-LC0008793	USA: Washington	2021-01-21	RR-683	CGGCGT-2049	672-ASYQTQTNSPRRARSVASQS-691
QRX17750	MW640208.1:21509..25330	B.1.243	NJ-CDC-LC0008931	USA: New Jersey	2021-01-21	RR-683	CGGCGT-2049	672-ASYQTQTNSHRRARSVASQS-691
QRX17858	MW640217.1:21509..25330	B.1.243	NJ-CDC-LC0008951	USA: New Jersey	2021-01-21	RR-683	CGGCGT-2049	672-ASYQTQTNSHRRARSVASQS-691
QRX19068	MW640318.1:21509..25330	B.1.243	NY-CDC-LC0009170	USA: New York	2021-01-21	RR-683	CGGCGT-2049	672-ASYQTQTNSHRRARSVASQS-691
QRX22274	MW640586.1:21509..25330	B.1.2	AL-CDC-LC0009856	USA: Alabama	2021-01-24	RR-683	CGGCGT-2049	672-ASYQTQTNSPRRARSVASQS-691
QRO03849	MW599478.1:21509..25330	B.1.595	CA-Broad_FlowHealth-00018	USA: California	2021-01-13	RR-683	CGTCGG-2049	672-ASYQTQTNSPRRARSVASQS-691
QRO03997	MW599491.1:21509..25330	B.1.126	CA-Broad_FlowHealth-00053	USA: California	2021-01-15	RR-683	CGGCGT-2049	672-ASYQTQTNSPRRARSVASQS-691
QRN12807	MW590925.2:21525..25346	B.1.369	WA-S4355	USA: Washington,King County	2021-01-22	RR-683	CGGCGT-2049	672-ASYQTQTNSPRRARSVASQS-691
QRN44860	MW591578.1:21530..25351	B.1.126	CA-LACPHL-AF00293	USA: California	2020-12-23	RR-683	CGGCGT-2049	672-ASYQTQTNSPRRARSVASQS-691
QRN46347	MW592613.1:21525..25346	B.1.243	MA-MASPHL-01720	USA	2021-01-25	RR-683	CGGCGT-2049	672-ASYQTQTNSHRRARSVASQS-691
QRN46379	MW592616.1:21525..25346	B.1.243	MA-MASPHL-01725	USA	2021-01-25	RR-683	CGGCGT-2049	672-ASYQTQTNSHRRARSVASQS-691
QRK19411	MW586249.1:21533..25354	B.1.2	OH-CDC-STM-000005665	USA: Ohio	2021-01-27	RR-683	CGGCGT-2049	672-ASYQTQTNSPRRARSVASQS-691
QRK21739	MW586443.1:<21635..25354	W.1	CA-CDC-STM-000004218	USA: California	2021-01-22	RR-649	CGTCGG-1947	638-ASYQTQTNSPRRARSVASQS-657
QRK22135	MW586476.1:21542..25363	B.1	FL-CDC-STM-000004229	USA: Florida	2021-01-21	RR-683	CGGCGC-2049	672-ASYQTQTNSPRRARSVASQS-691
QRI47794	MW582238.1:21552..25373	B.1.2	4477466	USA	2020-12-26	RR-683	CGCCGG-2049	672-ASYQTQTNSPRRARSVASQS-691
QRJ36027	MW583147.1:21528..25349	B.1	FL-CDC-STM-000002984	USA: Florida	2021-01-17	RR-683	CGGCGC-2049	672-ASYQTQTNSPRRARSVASQS-691
QRJ37719	MW583288.1:21558..25379	B.1.1.231	NM-CDC-STM-000002428	USA: New Mexico	2021-01-13	RR-683	CGTCGG-2049	672-ASYQTQTNSPRRARSVASQS-691
QRG01932	MW564687.1:21516..25337	B.1.126	CA-CZB-16174	USA: CA, San Francisco County	2020-11-30	RR-683	CGGCGT-2049	672-ASYQTQTNSPRRARSVASQS-691
QRG02028	MW564695.1:21552..25373	B.1.126	CA-CZB-16153	USA: CA, San Francisco County	2020-12-01	RR-683	CGGCGT-2049	672-ASYQTQTNSPRRARSVASQS-691
QRG02064	MW564698.1:21518..25339	B.1.126	CA-CZB-16089	USA: CA, San Francisco County	2020-11-29	RR-683	CGGCGT-2049	672-ASYQTQTNSPRRARSVASQS-691
QRG02088	MW564700.1:21558..25379	B.1.126	CA-CZB-16074	USA: CA, San Francisco County	2020-11-29	RR-683	CGGCGT-2049	672-ASYQTQTNSPRRARSVASQS-691
QRG02100	MW564701.1:21522..25343	B.1.126	CA-CZB-16067	USA: CA, San Francisco County	2020-11-29	RR-683	CGGCGT-2049	672-ASYQTQTNSPRRARSVASQS-691
QRG11685	MW565021.1:21561..25382	B.1.126	CA-CZB-15164	USA: CA, Santa Clara County	2020-11-23	RR-683	CGGCGT-2049	672-ASYQTQTNSPRRARSVASQS-691
QRG11697	MW565022.1:21563..25384	B.1.126	CA-CZB-15163	USA: CA, Santa Clara County	2020-11-23	RR-683	CGGCGT-2049	672-ASYQTQTNSPRRARSVASQS-691
QRG11709	MW565023.1:21546..25367	B.1.126	CA-CZB-15162	USA: CA, Santa Clara County	2020-11-23	RR-683	CGGCGT-2049	672-ASYQTQTNSPRRARSVASQS-691
QRG11937	MW565042.1:21552..25373	B.1.126	CA-CZB-15125	USA: CA, Santa Clara County	2020-11-23	RR-683	CGGCGT-2049	672-ASYQTQTNSPRRARSVASQS-691
QRG18093	MW565555.1:21522..25343	B.1	CA-CZB-14112	USA: CA, Alameda County	2020-05-25	RR-683	CGTCGG-2049	672-ASYQTQTNSPRRARSVASQS-691
QRG22557	MW566226.1:21564..25385	B.1.243	UT-UPHL-2102570567	USA	2021-01-04	RR-683	CGTCGG-2049	672-ASYQTQTNSPRRARSVASQS-691
QRF77142	MW562053.1:21552..25373	B.1	VA-DCLS-2349	USA: Virginia	2020-11	RR-683	CGTCGG-2049	672-ASYQTQTNSPRRARSVASQS-691
QRF77298	MW562066.1:21525..25346	B.1	VA-DCLS-2370	USA: Virginia	2020-11	RR-683	CGTCGG-2049	672-ASYQTQTNSPRRARSVASQS-691
QRC50763	MW555852.2:21524..25345	B.1.126	WA-S4016	USA: Washington,Grays Harbor County	2021-01-09	RR-683	CGGCGT-2049	672-ASYQTQTNSPRRARSVASQS-691
QRC51123	MW555884.2:21525..25346	B.1.126	WA-S4059	USA: Washington,Thurston County	2021-01-12	RR-683	CGGCGT-2049	672-ASYQTQTNSPRRARSVASQS-691
QRC74508	MW555895.2:<21591..25346	B.1.126	WA-S3935	USA: Washington,King County	2021-01-09	RR-661	CGGCGT-1983	650-ASYQTQTNSPRRARSVASQS-669
QRC75305	MW555963.2:21525..25346	B.1.369	WA-S4090	USA: Washington	2021-01-18	RR-683	CGGCGT-2049	672-ASYQTQTNSPRRARSVASQS-691
QRC75352	MW555967.2:21525..25346	B.1.369	WA-S4095	USA: Washington	2021-01-18	RR-683	CGGCGT-2049	672-ASYQTQTNSPRRARSVASQS-691
QRA56280	MW549239.2:21539..25360	B.1.1.231	WA-S3788	USA: Washington,King County	2021-01-06	RR-683	CGTCGG-2049	672-ASYQTQTNSPRRARSVASQS-691
QRA56571	MW549265.2:21526..25347	B.1.126	WA-S3759	USA: Washington,King County	2020-12-28	RR-683	CGGCGT-2049	672-ASYQTQTNSPRRARSVASQS-691
QRA57831	MW549573.2:21525..25346	B.1.126	WA-S3873	USA: Washington,Lewis County	2021-01-05	RR-683	CGGCGT-2049	672-ASYQTQTNSPRRARSVASQS-691
QRA57843	MW549574.2:21525..25346	B.1.126	WA-S3874	USA: Washington,Lewis County	2021-01-05	RR-683	CGGCGT-2049	672-ASYQTQTNSPRRARSVASQS-691
QRA57854	MW549575.2:21525..25346	B.1.126	WA-S3875	USA: Washington,Lewis County	2021-01-05	RR-683	CGGCGT-2049	672-ASYQTQTNSPRRARSVASQS-691
QRC43669	MW550454.1:21561..25382	B.1.2	IN-CDC-2-3769300	USA: IN	2020-12-31	RR-683	CGGCGT-2049	672-ASYQTQTNSPRRARSVASQS-691
QRC44209	MW550499.1:21560..25381	B.1	NE-CDC-2-3769359	USA: NE	2020-12-21	RR-683	CGTCGG-2049	672-ASYQTQTNSPRRARSVASQS-691
QQY89256	MW539824.1:21525..25346	B.1.319	MA-MASPHL-00550	USA	2020-05-08	RR-683	CGTCGG-2049	672-ASYQTQTNSPRRARSVASQS-691
QQY91057	MW539977.1:21524..25345	B.1.319	MA-MASPHL-00811	USA	2020-05-26	RR-683	CGTCGG-2049	672-ASYQTQTNSPRRARSVASQS-691
QQY91069	MW539978.1:21524..25345	B.1.319	MA-MASPHL-00813	USA	2020-05-26	RR-683	CGTCGG-2049	672-ASYQTQTNSPRRARSVASQS-691
QQY91081	MW539979.1:21524..25345	B.1.319	MA-MASPHL-00815	USA	2020-05-26	RR-683	CGTCGG-2049	672-ASYQTQTNSPRRARSVASQS-691
QQY91386	MW540006.1:21514..25335	B.1.319	MA-MASPHL-00857	USA	2020-05-26	RR-683	CGTCGG-2049	672-ASYQTQTNSPRRARSVASQS-691
QQY91741	MW540036.1:21525..25346	B.1.319	MA-MASPHL-00922	USA	2020-05-26	RR-683	CGTCGG-2049	672-ASYQTQTNSPRRARSVASQS-691
QQY91764	MW540038.1:21525..25346	B.1.319	MA-MASPHL-00927	USA	2020-05-28	RR-683	CGTCGG-2049	672-ASYQTQTNSPRRARSVASQS-691
QQY92409	MW540094.1:21524..25345	B.1.2	MA-MASPHL-01083	USA	2020-11-28	RR-683	CGACGG-2049	672-ASYQTQTNSPRRARSVASQS-691
QQY92421	MW540095.1:21559..25380	B.1.2	MA-MASPHL-01084	USA	2020-11-19	RR-683	CGACGG-2049	672-ASYQTQTNSPRRARSVASQS-691
QQY92433	MW540096.1:21553..25374	B.1.2	MA-MASPHL-01085	USA	2020-11-20	RR-683	CGACGG-2049	672-ASYQTQTNSPRRARSVASQS-691
QQY92445	MW540097.1:21559..25380	B.1.2	MA-MASPHL-01086	USA	2020-11-23	RR-683	CGACGG-2049	672-ASYQTQTNSPRRARSVASQS-691
QQY02775	MW533280.1:21529..25350	B.1.398	CUNCI-HGC12I003	Egypt	2021-01-09	RR-683	CGACGG-2049	672-ASYQTQTNSPRRARSVASQS-691
QQX21427	MW521799.1:21509..25330	B.1	TX-QDX-3497	USA: TX	2020-09-15	RR-683	CGTCGG-2049	672-ASYQTQTNSPRRARSVASQS-691
QQX22063	MW522404.1:21509..25330	B.1	GA-QDX-3319	USA: GA	2020-07-29	RR-683	CGTCGG-2049	672-ASYQTQTNSPRRARSVASQS-691
QQW60870	MW517772.1:21547..25368	B.1.1.231	NMDOH-2021017349	USA: New Mexico	2021-01-11	RR-683	CGTCGG-2049	672-ASYQTQTNSPRRARSVASQS-691
QQX03866	MW519689.1:21545..25366	W.1	FL-CDC-STM-A100392	USA: Florida	2021-01-06	RR-683	CGTCGG-2049	672-ASYQTQTNSPRRARSVASQS-691
QQX04826	MW519769.1:21533..25354	B.1.2	IN-CDC-STM-A100218	USA: Indiana	2021-01-04	RR-683	CGGCGT-2049	672-ASYQTQTNSPRRARSVASQS-691
QQV41039	MW505155.1:21509..25330	B.1.126	CA-QDX-3133	USA: CA	2021-01-06	RR-683	CGGCGT-2049	672-ASYQTQTNSPRRARSVASQS-691
QQV41171	MW505166.1:21509..25330	B.1.126	CA-QDX-3168	USA: CA	2021-01-06	RR-683	CGGCGT-2049	672-ASYQTQTNSPRRARSVASQS-691
QQS75431	MW490781.1:21559..25380	B.1.243	FL-BPHL-2615	USA: FL	2020-11-25	RR-683	CGGCGT-2049	672-ASYQTQTNSHRRARSVASQS-691
QQS77588	MW490961.1:21525..25346	B.1.396	FL-BPHL-2368	USA: FL	2020-10-15	RR-683	CGTCGG-2049	672-ASYQTQTNSPRRARSVASQS-691
QQQ45796	MW486264.1:21509..25330	B.1.2	WI-UW-2488	USA: Wisconsin, Dane County	2020-12-31	RR-683	CGTCGG-2049	672-ASYQTQTNSPRRARSVASQS-691
QQQ46216	MW486299.1:21509..25330	B.1.126	WI-UW-2567	USA: Wisconsin, Dane County	2021-01-04	RR-683	CGGCGT-2049	672-ASYQTQTNSPRRARSVASQS-691
QQQ47476	MW486404.1:21509..25330	B.1	WI-UW-2636	USA: Wisconsin, Dane County	2020-12-30	RR-683	CGTCGG-2049	672-ASYQTQTNSPRRARSVASQS-691
QQQ47512	MW486407.1:21509..25330	B.1.126	WI-UW-2640	USA: Wisconsin, Dane County	2020-12-31	RR-683	CGGCGT-2049	672-ASYQTQTNSPRRARSVASQS-691
QQN96159	MW463456.1:21557..25378	B.1.428.2	TUN-20208274	Tunisia	2020-04-07	RR-683	CGTCGG-2049	672-ASYQTQTNSPRRARSVASQS-691
QQN92805	MW460881.1:21111..24932	B.1.243	NV-CDC-2-3693472	USA: NV	2020-11-09	RR-683	CGGCGT-2049	672-ASYQTQTNSPRRARSVASQS-691
QQM18329	MW452532.1:21553..25374	B.1.428.2	TUN_ADAGE_15-17872	Tunisia	2020-10-14	RR-683	CGTCGG-2049	672-ASYQTQTNSPRRARSVASQS-691
QQM18412	MW452539.1:21552..25373	B.1.428.2	TUN_ADAGE_J-24755-20	Tunisia	2020-11-08	RR-683	CGTCGG-2049	672-ASYQTQTNSPRRARSVASQS-691
QQK89171	MW436753.1:21525..25346	B.1.319	TX-DSHS-2039	USA: TX	2020-11-04	RR-683	CGTCGG-2049	672-ASYQTQTNSPRRARSVASQS-691
UBR70059	OK328188.1:21526..25341	AY.25	NV-CDC-FG-128039	USA: Nevada	2021-09-13	RR-681	CGTCGG-2043	670-ASYQTQTNSRRRARSVASQS-689
UBR71486	OK328318.1:21523..25338	AY.103	CA-CDC-FG-127828	USA: California	2021-09-15	RR-681	CGTCGG-2043	670-ASYQTQTNSRRRARSVASQS-689
UBR73911	OK328539.1:21526..25341	AY.116.1	CA-CDC-FG-128082	USA: California	2021-09-15	RR-681	CGGCGT-2043	670-ASYQTQTNSRRRARSVASQS-689
UBR88429	OK329863.1:21526..25341	AY.39.1	CA-CDC-FG-130275	USA: California	2021-09-20	RR-681	CGTCGG-2043	670-ASYQTQTNSRRRARSVASQS-689
UBR96186	OK331033.1:21512..25333	P.1	CA-CDPH-3000133410	USA	2021-07-30	RR-683	CGGCGT-2049	672-ASYQTQTNSPRRARSVASQS-691
UBS02016	OK331585.1:21509..25330	AY.20	CA-CDPH-3000132185	USA	2021-07-29	RR-683	CGTCGG-2049	672-ASYQTQTNSRRRARSVASQS-691
UBS02027	OK331586.1:<21524..25330	AY.20	CA-CDPH-3000132187	USA	2021-07-29	RR-678	CGTCGG-2034	667-ASYQTQTNSRRRARSVASQS-686
UBS02125	OK331595.1:21533..25348	AY.20	CA-CDPH-3000132227	USA	2021-07-29	RR-681	CGTCGG-2043	670-ASYQTQTNSRRRARSVASQS-689
UBS02587	OK331637.1:21534..25349	AY.20	CA-CDPH-3000132311	USA	2021-07-29	RR-681	CGTCGG-2043	670-ASYQTQTNSRRRARSVASQS-689
UBS04960	OK331853.1:21535..25350	AY.20	CA-CDPH-3000133010	USA	2021-07-29	RR-681	CGTCGG-2043	670-ASYQTQTNSRRRARSVASQS-689
UBS04971	OK331854.1:21509..25324	AY.20	CA-CDPH-3000133011	USA	2021-07-29	RR-681	CGTCGG-2043	670-ASYQTQTNSRRRARSVASQS-689
UBS12584	OK332710.1:21527..25342	AY.3	KY-GD-092121-149	USA	2021-09-06	RR-681	CGTCGG-2043	670-ASYQTQTNSRRRARSVASQS-689
UBS14476	OK333076.1:21528..25343	AY.44	IN-GD-092221-263	USA	2021-09-15	RR-681	CGTCGG-2043	670-ASYQTQTNSRRRARSVASQS-689
UBS17035	OK333310.1:21514..25329	AY.44	KY-GD-092221-207	USA	2021-09-14	RR-681	CGTCGG-2043	670-ASYQTQTNSRRRARSVASQS-689
UBS21260	OK334432.1:21362..25177	AY.20	OR-UW-21082684469	USA	2021-08-26	RR-681	CGTCGG-2043	670-ASYQTQTNSRRRARSVASQS-689
UBS27580	OK335418.1:21526..25347	AY.120.1	WA-S11679	USA: Washington,Skagit County	2021-08-08	RR-683	CGTCGG-2049	672-ASYQTQTNSRRRARSVASQS-691
UBQ14575	OK312885.1:21509..25330	AY.20	CA-CDPH-3000124717	USA	2021-07-21	RR-683	CGTCGG-2049	672-ASYQTQTNSRRRARSVASQS-691
UBQ16495	OK313046.1:21509..25330	AY.20	CA-CDPH-3000126631	USA	2021-07-23	RR-683	CGTCGG-2049	672-ASYQTQTNSRRRARSVASQS-691
UBQ16626	OK313057.1:21509..25330	AY.20	CA-CDPH-3000126812	USA	2021-07-23	RR-683	CGTCGG-2049	672-ASYQTQTNSRRRARSVASQS-691
UBQ17022	OK313090.1:21509..25330	AY.20	CA-CDPH-3000127325	USA	2021-07-24	RR-683	CGTCGG-2049	672-ASYQTQTNSRRRARSVASQS-691
UBQ18075	OK313178.1:21509..25330	AY.44	CA-CDPH-3000127970	USA	2021-06-24	RR-683	CGTCGG-2049	672-ASYQTQTNSRRRARSVASQS-691
UBQ19839	OK313326.1:21509..25330	AY.20	CA-CDPH-3000129355	USA	2021-07-27	RR-683	CGTCGG-2049	672-ASYQTQTNSRRRARSVASQS-691
UBQ20748	OK313402.1:21509..25330	AY.20	CA-CDPH-3000129978	USA	2021-07-27	RR-683	CGTCGG-2049	672-ASYQTQTNSRRRARSVASQS-691
UBQ29625	OK314147.1:21509..25330	B.1.1.7	CA-CDPH-3000128476	USA	2021-07-26	RR-683	CGTCGG-2049	672-ASYQTQTNSHRRARSVASQS-691
UBQ31609	OK314314.1:21509..25330	B.1.1.7	CA-CDPH-3000127951	USA	2021-06-23	RR-683	CGTCGG-2049	672-ASYQTQTNSHRRARSVASQS-691
UBQ31645	OK314317.1:21540..25361	B.1.1.7	CA-CDPH-3000127974	USA	2021-06-24	RR-683	CGTCGG-2049	672-ASYQTQTNSHRRARSVASQS-691
UBQ58088	OK317073.1:21524..25339	AY.103	NJ-PHEL-V21014797	USA	2021-09-07	RR-681	CGTCGG-2043	670-ASYQTQTNSRRRARSVASQS-689
UBQ61947	OK318050.1:21441..25262	P.1	FL-BPHL-7547	USA: FL	2021-07-20	RR-683	CGGCGT-2049	672-ASYQTQTNSPRRARSVASQS-691
UBQ61959	OK318051.1:21500..25321	P.1	FL-BPHL-7548	USA: FL	2021-07-20	RR-683	CGGCGT-2049	672-ASYQTQTNSPRRARSVASQS-691
UBQ62040	OK318058.1:21500..25321	P.1	FL-BPHL-7555	USA: FL	2021-07-20	RR-683	CGGCGT-2049	672-ASYQTQTNSPRRARSVASQS-691
UBQ75687	OK319842.1:21533..25348	AY.20	OR-CDC-ASC210162435	USA: Oregon	2021-07-21	RR-681	CGTCGG-2043	670-ASYQTQTNSRRRARSVASQS-689
UBQ77696	OK320023.1:21524..25345	P.1	FL-CDC-ASC210161827	USA: Florida	2021-07-20	RR-683	CGGCGT-2049	672-ASYQTQTNSPRRARSVASQS-691
UBQ84193	OK320609.1:21533..25348	AY.44	TN-CDC-ASC210243708	USA: Tennessee	2021-07-22	RR-681	CGTCGG-2043	670-ASYQTQTNSRRRARSVASQS-689
UBQ84226	OK320612.1:21533..25348	AY.44	TN-CDC-ASC210243711	USA: Tennessee	2021-07-22	RR-681	CGTCGG-2043	670-ASYQTQTNSRRRARSVASQS-689
UBQ84248	OK320614.1:21533..25348	AY.44	TN-CDC-ASC210243713	USA: Tennessee	2021-07-22	RR-681	CGTCGG-2043	670-ASYQTQTNSRRRARSVASQS-689
UBQ84259	OK320615.1:21533..25348	AY.44	TN-CDC-ASC210243714	USA: Tennessee	2021-07-22	RR-681	CGTCGG-2043	670-ASYQTQTNSRRRARSVASQS-689
UBQ84282	OK320617.1:21533..25348	AY.44	TN-CDC-ASC210243716	USA: Tennessee	2021-07-22	RR-681	CGTCGG-2043	670-ASYQTQTNSRRRARSVASQS-689
UBQ88776	OK321022.1:21533..25348	AY.44	CA-CDC-ASC210162704	USA: California	2021-07-21	RR-681	CGTCGG-2043	670-ASYQTQTNSRRRARSVASQS-689
UBR04731	OK322830.1:21509..25330	B.1.126	CA-MCPHL-MC02016	USA: California	2021-02-09	RR-683	CGGCGT-2049	672-ASYQTQTNSPRRARSVASQS-691
UBR07376	OK323063.1:21509..25324	AY.75.2	CA-MCPHL-MC02310	USA: California	2021-08-06	RR-681	CGGCGT-2043	670-ASYQTQTNSRRRARSVASQS-689
UBR08650	OK323310.1:21509..25324	AY.20	TX-DSHS-9125	USA: Texas	2021-09-11	RR-681	CGGAGG-2043	670-ASYQTQTNSRRRARSVASQS-689
UBR10448	OK323488.1:21531..25346	AY.20	CA-CDPH-3000126071	USA	2021-07-23	RR-681	CGTCGG-2043	670-ASYQTQTNSRRRARSVASQS-689
UBR11903	OK323620.1:21546..25361	AY.20	CA-CDPH-3000129559	USA	2021-07-27	RR-681	CGTCGG-2043	670-ASYQTQTNSRRRARSVASQS-689
UBR12001	OK323629.1:21531..25346	AY.20	CA-CDPH-3000129568	USA	2021-07-27	RR-681	CGTCGG-2043	670-ASYQTQTNSRRRARSVASQS-689
UBR12034	OK323632.1:21536..25351	AY.20	CA-CDPH-3000129571	USA	2021-07-27	RR-681	CGTCGG-2043	670-ASYQTQTNSRRRARSVASQS-689
UBR12056	OK323634.1:21532..25347	AY.20	CA-CDPH-3000129573	USA	2021-07-27	RR-681	CGTCGG-2043	670-ASYQTQTNSRRRARSVASQS-689
UBR12155	OK323643.1:21531..25346	AY.20	CA-CDPH-3000129584	USA	2021-07-27	RR-681	CGTCGG-2043	670-ASYQTQTNSRRRARSVASQS-689
UBR16561	OK324421.1:21500..25321	P.1	MN-MDH-13303	USA: Minnesota	2021-07-16	RR-683	CGGCGT-2049	672-ASYQTQTNSPRRARSVASQS-691
UBR16717	OK324435.1:20899..24714	AY.20	MN-MDH-13317	USA: Minnesota	2021-07-20	RR-681	CGGAGG-2043	670-ASYQTQTNSRRRARSVASQS-689
UBR17364	OK324494.1:21509..25324	AY.20	MN-MDH-13211	USA: Minnesota	2021-08-03	RR-681	CGGAGG-2043	670-ASYQTQTNSRRRARSVASQS-689
UBR26678	OK325355.1:21500..25315	AY.110	FL-CDC-QDX28697096	USA: Florida	2021-09-12	RR-681	CGTCGG-2043	670-ASYQTQTNSRRRARSVASQS-689
UBR27105	OK325394.1:21509..25324	AY.25	FL-CDC-QDX28697084	USA: Florida	2021-09-12	RR-681	CGACGG-2043	670-ASYQTQTNSRRRARSVASQS-689
UBN17496	OK288194.1:21525..25340	AY.44	TN-CDC-ASC210100413	USA: Tennessee	2021-09-02	RR-681	CGTCGG-2043	670-ASYQTQTNSRRRARSVASQS-689
UBN21983	OK288603.1:21527..25342	AY.44	AZ-CDC-ASC210132139	USA: Arizona	2021-09-07	RR-681	CGTCGG-2043	670-ASYQTQTNSRRRARSVASQS-689
UBN23082	OK288703.1:21533..25348	AY.44	TN-CDC-ASC210135355	USA: Tennessee	2021-09-08	RR-681	CGTCGG-2043	670-ASYQTQTNSRRRARSVASQS-689
UBN31735	OK289492.1:21533..25348	AY.100	FL-CDC-ASC210102376	USA: Florida	2021-09-01	RR-681	CGGCGT-2043	670-ASYQTQTNSRRRARSVASQS-689
UBN38945	OK290163.1:21500..25321	P.1	NJ-PHEL-21-15822	USA	2021-06-01	RR-683	CGGCGT-2049	672-ASYQTQTNSPRRARSVASQS-691
UBN44477	OK290633.1:21516..25337	P.1	NJ-PHEL-V21001066	USA	2021-06-14	RR-683	CGGCGT-2049	672-ASYQTQTNSPRRARSVASQS-691
UBN65101	OK291528.1:21528..25340	B.1.1.7	NJ-CDC-ASC210056282	USA: New Jersey	2021-04-10	RR-680	CGTCGG-2040	669-ASYQTQTNSHRRARSVASQS-688
UBN65901	OK291601.1:21554..25366	B.1.1.7	CA-CDC-ASC210033346	USA: California	2021-04-26	RR-680	CGGCGT-2040	669-ASYHTQTNSHRRARSVASQS-688
UBN68049	OK291797.1:21524..25336	B.1.1.7	MD-CDC-ASC210074515	USA: Maryland	2021-04-17	RR-680	CGTCGG-2040	669-ASYQTQTNSHRRARSVASQS-688
UBN70090	OK291984.1:21533..25348	AY.44	TN-CDC-ASC210243716	USA: Tennessee	2021-07-22	RR-681	CGTCGG-2043	670-ASYQTQTNSRRRARSVASQS-689
UBN70599	OK292030.1:21552..25364	B.1.1.7	MD-CDC-ASC210071184	USA: Maryland	2021-04-14	RR-680	CGTCGG-2040	669-ASYQTQTNSHRRARSVASQS-688
UBN70920	OK292059.1:21519..25331	B.1.1.7	TN-CDC-ASC210037882	USA: Tennessee	2021-05-02	RR-680	CGTCGG-2040	669-ASYQTQTNSHRRARSVASQS-688
UBN71786	OK292138.1:21518..25330	B.1.1.7	MD-CDC-ASC210075589	USA: Maryland	2021-04-18	RR-680	CGTCGG-2040	669-ASYQTQTNSHRRARSVASQS-688
UBN71963	OK292154.1:21527..25339	B.1.1.7	MD-CDC-ASC210064075	USA: Maryland	2021-05-15	RR-680	CGTCGG-2040	669-ASYQTQTNSHRRARSVASQS-688
UBN73039	OK292252.1:21524..25345	P.1	FL-CDC-ASC210161827	USA: Florida	2021-07-20	RR-683	CGGCGT-2049	672-ASYQTQTNSPRRARSVASQS-691
UBN85934	OK293428.1:21533..25348	AY.44	TN-CDC-ASC210243713	USA: Tennessee	2021-07-22	RR-681	CGTCGG-2043	670-ASYQTQTNSRRRARSVASQS-689
UBN89803	OK293781.1:21533..25348	AY.20	OR-CDC-ASC210162435	USA: Oregon	2021-07-21	RR-681	CGTCGG-2043	670-ASYQTQTNSRRRARSVASQS-689
UBN91108	OK293900.1:21527..25339	B.1.1	FL-CDC-ASC210012493	USA: Florida	2021-03-19	RR-680	CGGCGT-2040	669-ASYQTQTNSPRRARSVASQS-688
UBO08943	OK295526.1:<21531..25328	B.1.1.7	MI-CDC-ASC210028307	USA: Michigan	2021-03-30	RR-675	CGTCGG-2025	664-ASYQTQTNSHRRARSVASQS-683
UBO13926	OK295982.1:21533..25348	AY.44	TN-CDC-ASC210243714	USA: Tennessee	2021-07-22	RR-681	CGTCGG-2043	670-ASYQTQTNSRRRARSVASQS-689
UBO14658	OK296049.1:21520..25332	B.1.1.7	TN-CDC-ASC210030930	USA: Tennessee	2021-04-22	RR-680	CGTCGG-2040	669-ASYQTQTNSHRRARSVASQS-688
UBO14680	OK296051.1:21533..25348	AY.44	TN-CDC-ASC210243708	USA: Tennessee	2021-07-22	RR-681	CGTCGG-2043	670-ASYQTQTNSRRRARSVASQS-689
UBO18031	OK296356.1:21533..25348	AY.44	CA-CDC-ASC210162704	USA: California	2021-07-21	RR-681	CGTCGG-2043	670-ASYQTQTNSRRRARSVASQS-689
UBO20193	OK296553.1:21522..25334	B.1.1.7	CO-CDC-ASC210063379	USA: Colorado	2021-05-13	RR-680	CGTCGG-2040	669-ASYQTQTNSHRRARSVASQS-688
UBO23721	OK296876.1:21523..25335	B.1.1.7	FL-CDC-ASC210032969	USA: Florida	2021-04-24	RR-680	CGTCGG-2040	669-ASYQTQTNSHRRARSVASQS-688
UBO25920	OK297077.1:21533..25348	AY.44	TN-CDC-ASC210243711	USA: Tennessee	2021-07-22	RR-681	CGTCGG-2043	670-ASYQTQTNSRRRARSVASQS-689
UBO30757	OK297519.1:21520..25332	B.1.1.7	TN-CDC-ASC210034012	USA: Tennessee	2021-04-26	RR-680	CGTCGG-2040	669-ASYQTQTNSHRRARSVASQS-688
UBO39038	OK298268.1:21541..25362	AY.20	CO-CDPHE-2101617290	USA	2021-08-21	RR-683	CGGCGT-2049	672-ASYQTQTNSRRRARSVASQS-691
UBO70479	OK299438.1:21521..25336	AY.100	CO-CDC-MMB10079191	USA: Colorado	2021-08-30	RR-681	CGTCGG-2043	670-ASYQTQTNSRRRARSVASQS-689
UBO84816	OK301172.1:21546..25361	AY.44	TX-HHD-2109139049	USA	2021-08-27	RR-681	CGTCGG-2043	670-ASYQTQTNSRRRARSVASQS-689
UBO84826	OK301173.1:21509..25324	AY.44	TX-HHD-2109139059	USA	2021-08-27	RR-681	CGTCGG-2043	670-ASYQTQTNSRRRARSVASQS-689
UBO88589	OK301529.1:21362..25177	AY.20	WA-CDC-UW21090733627	USA: Washington	2021-09-07	RR-681	CGGAGG-2043	670-ASYQTQTNSRRRARSVASQS-689
UBO94020	OK302149.1:21533..25348	AY.44	TN-CDC-ASC210182011	USA: Tennessee	2021-08-31	RR-681	CGTCGG-2043	670-ASYQTQTNSRRRARSVASQS-689
UBO94031	OK302150.1:21533..25348	AY.44	TN-CDC-ASC210182012	USA: Tennessee	2021-08-31	RR-681	CGTCGG-2043	670-ASYQTQTNSRRRARSVASQS-689
UBO94475	OK302190.1:21533..25348	AY.20	IL-CDC-ASC210182115	USA: Illinois	2021-09-01	RR-681	CGGCGT-2043	670-ASYQTQTNSRRRARSVASQS-689
UBO98752	OK302579.1:21532..25347	AY.44	TN-CDC-ASC210143250	USA: Tennessee	2021-09-10	RR-681	CGTCGG-2043	670-ASYQTQTNSRRRARSVASQS-689
UBP00805	OK302766.1:21533..25348	AY.44	IN-CDC-ASC210143157	USA: Indiana	2021-09-10	RR-681	CGTCGG-2043	670-ASYQTQTNSRRRARSVASQS-689
UBP14748	OK304525.1:21525..25340	AY.44	GA-CDC-ASC210178494	USA: Georgia	2021-08-23	RR-681	CGTCGG-2043	670-ASYQTQTNSRRRARSVASQS-689
UBP15933	OK304633.1:21524..25345	P.1	FL-CDC-ASC210177659	USA: Florida	2021-08-25	RR-683	CGGCGT-2049	672-ASYQTQTNSHRRARSVASQS-691
UBP16264	OK304663.1:21533..25348	AY.44	IN-CDC-ASC210177915	USA: Indiana	2021-08-26	RR-681	CGTCGG-2043	670-ASYQTQTNSRRRARSVASQS-689
UBP17159	OK304745.1:21533..25348	AY.122	FL-CDC-ASC210180640	USA: Florida	2021-09-01	RR-681	CGACGG-2043	670-ASYQTQTNSRRRARSVASQS-689
UBP17312	OK304759.1:21528..25343	AY.44	TX-CDC-ASC210180655	USA: Texas	2021-08-31	RR-681	CGTCGG-2043	670-ASYQTQTNSRRRARSVASQS-689
UBP27209	OK305670.1:21525..25340	AY.25	WY-CDC-IBX735336374309	USA: Wyoming	2021-09-09	RR-681	CGTCGG-2043	670-ASYQTQTNSRRRARSVASQS-689
UBP31249	OK306125.1:21526..25341	AY.44	TX-CDC-FG-127213	USA: Texas	2021-09-07	RR-681	CGTCGG-2043	670-ASYQTQTNSRRRARSVASQS-689
UBP39298	OK306860.1:21526..25341	AY.44	TX-CDC-FG-127225	USA: Texas	2021-09-16	RR-681	CGTCGG-2043	670-ASYQTQTNSRRRARSVASQS-689
UBP42184	OK307216.1:21524..25339	AY.100	NC-CDC-LC0266919	USA: North Carolina	2021-09-08	RR-681	CGGCGT-2043	670-ASYQTQTNSRRRARSVASQS-689
UBP49251	OK307873.1:21491..25306	AY.20	OR-CDC-LC0268276	USA: Oregon	2021-08-26	RR-681	CGTCGG-2043	670-ASYQTQTNSRRRARSVASQS-689
UBP49262	OK307874.1:21524..25339	AY.20	OR-CDC-LC0268228	USA: Oregon	2021-08-26	RR-681	CGTCGG-2043	670-ASYQTQTNSRRRARSVASQS-689
UBP51015	OK308036.1:21428..25243	AY.44	NM-CDC-LC0268421	USA: New Mexico	2021-08-31	RR-681	CGTCGG-2043	670-ASYQTQTNSRRRARSVASQS-689
UBP52908	OK308210.1:21524..25339	AY.103	KS-CDC-LC0271552	USA: Kansas	2021-08-28	RR-681	CGGCGT-2043	670-ASYQTQTNSRRRARSVASQS-689
UBP64648	OK309293.1:21422..25237	AY.103	KS-CDC-LC0270731	USA: Kansas	2021-08-30	RR-681	CGGCGT-2043	670-ASYQTQTNSRRRARSVASQS-689
UBP73642	OK310167.1:21509..25324	AY.47	CO-CDPHE-2101733789	USA	2021-09-09	RR-681	CGTCGG-2043	670-ASYQTQTNSRRRARSVASQS-689
UBM79728	OK286805.1:21517..25332	AY.25.1	MA-CDCBI-CRSP_UOGCZE4P6XULV3JM	USA: Massachusetts	2021-09-16	RR-681	CGGCGT-2043	670-ASYQTQTNSRRRARSVASQS-689
UBJ99413	OK273276.1:21527..25342	AY.120.1	ID-CDC-IBX312411795465	USA: Idaho	2021-08-14	RR-681	CGTCGG-2043	670-ASYQTQTNSRRRARSVASQS-689
UBK02703	OK273577.1:21517..25338	P.1	MN-CDC-IBX425887205199	USA: Minnesota	2021-08-09	RR-683	CGGCGT-2049	672-ASYQTQTNSPRRARSVASQS-691
UBK03939	OK273690.1:21525..25340	AY.3.1	MN-CDC-IBX754573659228	USA: Minnesota	2021-08-11	RR-681	CGTCGG-2043	670-ASYQTQTNSRRRARSVASQS-689
UBK12302	OK274398.1:21509..25324	AY.33	NJ-PHEL-V21011408	USA	2021-08-20	RR-681	CGGCGT-2043	670-ASYQTQTNSRRRARSVASQS-689
UBK13688	OK274525.1:21509..25324	AY.105	NJ-PHEL-V21014800	USA	2021-09-04	RR-681	CGGCGT-2043	670-ASYQTQTNSRRRARSVASQS-689
UBK13884	OK274543.1:21524..25339	AY.44	KY-CDC-LC0265845	USA: Kentucky	2021-08-24	RR-681	CGTCGG-2043	670-ASYQTQTNSRRRARSVASQS-689
UBK19867	OK275142.1:21362..25177	AY.20	OR-UW-21081603447	USA	2021-08-16	RR-681	CGTCGG-2043	670-ASYQTQTNSRRRARSVASQS-689
UBK23527	OK275468.1:21362..25177	AY.20	OR-UW-21082760366	USA	2021-08-27	RR-681	CGTCGG-2043	670-ASYQTQTNSRRRARSVASQS-689
UBL15762	OK276234.1:21428..25243	AY.103	WA-CDC-LC0266730	USA: Washington	2021-08-25	RR-681	CGTCGG-2043	670-ASYQTQTNSRRRARSVASQS-689
UBL20604	OK276679.1:21524..25339	AY.44	VA-CDC-LC0254078	USA: Virginia	2021-08-31	RR-681	CGTCGG-2043	670-ASYQTQTNSRRRARSVASQS-689
UBL51579	OK279531.1:21370..25185	AY.25	DE-CDC-LC0256234	USA: Delaware	2021-09-06	RR-681	CGGAGG-2043	670-ASYQTQTNSRRRARSVASQS-689
UBL53586	OK279716.1:21370..25185	AY.100	NC-CDC-LC0257899	USA: North Carolina	2021-09-07	RR-681	CGGCGT-2043	670-ASYQTQTNSRRRARSVASQS-689
UBL60093	OK280317.1:21524..25339	AY.44	GA-CDC-LC0258911	USA: Georgia	2021-09-07	RR-681	CGTCGG-2043	670-ASYQTQTNSRRRARSVASQS-689
UBL60104	OK280318.1:20949..24764	AY.44	GA-CDC-LC0258576	USA: Georgia	2021-09-07	RR-681	CGTCGG-2043	670-ASYQTQTNSRRRARSVASQS-689
UBL61321	OK280431.1:21491..25306	AY.20	NY-CDC-LC0258092	USA: New York	2021-09-07	RR-681	CGTCGG-2043	670-ASYQTQTNSRRRARSVASQS-689
UBL68368	OK281084.1:21524..25339	AY.44	SC-CDC-LC0259339	USA: South Carolina	2021-09-08	RR-681	CGTCGG-2043	670-ASYQTQTNSRRRARSVASQS-689
UBL77233	OK281903.1:21476..25291	AY.44	IN-CDC-LC0264633	USA: Indiana	2021-09-09	RR-681	CGTCGG-2043	670-ASYQTQTNSRRRARSVASQS-689
UBL86786	OK282785.1:21133..24948	AY.25.1	MA-CDC-LC0262201	USA: Massachusetts	2021-09-11	RR-681	CGGCGT-2043	670-ASYQTQTNSRRRARSVASQS-689
UBG48944	OK248063.1:21500..25321	P.1	NC-CDC-QDX25890956	USA: North Carolina	2021-06-13	RR-683	CGGCGT-2049	672-ASYQTQTNSPRRARSVASQS-691
UBG53740	OK248497.1:21500..25312	B.1.1.7	AZ-CDC-QDX25935182	USA: Arizona	2021-06-13	RR-680	CGGAGG-2040	669-ASYQTQTNSHRRARSVASQS-688
UBG54403	OK248557.1:21500..25321	B.1.526	NM-CDC-QDX25930584	USA: New Mexico	2021-06-14	RR-683	CGGCGT-2049	672-ASYQTQTNSPRRARSVASQS-691
UBG56669	OK248761.1:21500..25321	P.1	MA-CDC-QDX25891163	USA: Massachusetts	2021-06-14	RR-683	CGGCGT-2049	672-ASYQTQTNSPRRARSVASQS-691
UBG57214	OK248810.1:21500..25321	P.1	FL-CDC-QDX26032539	USA: Florida	2021-06-17	RR-683	CGGCGT-2049	672-ASYQTQTNSPRRARSVASQS-691
UBG73104	OK250247.1:21500..25321	B.1	FL-CDC-QDX26380593	USA: Florida	2021-06-29	RR-683	CGGCGT-2049	672-ASYQTQTNSHRRARSVVSQS-691
UBG74808	OK250402.1:21500..25312	B.1.1.7	NV-CDC-QDX25930823	USA: Nevada	2021-06-15	RR-680	CGGCGT-2040	669-ASYQTQTNSHRRARSVASQS-688
UBG75300	OK250446.1:21509..25324	AY.44	AZ-CDC-QDX25935161	USA: Arizona	2021-06-13	RR-681	CGTCGG-2043	670-ASYQTQTNSRRRARSVASQS-689
UBG76290	OK250535.1:21500..25312	B.1.1.7	OR-CDC-QDX25931001	USA: Oregon	2021-06-15	RR-680	CGTCGG-2040	669-ASYQTQTNSHRRARSVASQS-688
UBG89839	OK251760.1:21500..25318	B.1.1.318	NV-CDC-QDX25762883	USA: Nevada	2021-06-11	RR-682	CGGCGT-2046	671-ASYQTQTNSHRRARSVASQS-690
UBG92710	OK252019.1:21500..25312	B.1.1.7	GA-CDC-QDX25988492	USA: Georgia	2021-06-18	RR-680	CGGCGT-2040	669-ASYQTQTNSHRRARSVASQS-688
UBG94450	OK252177.1:21500..25321	B.1	FL-CDC-QDX26380577	USA: Florida	2021-06-29	RR-683	CGGCGT-2049	672-ASYQTQTNSHRRARSVVSQS-691
UBG94709	OK252200.1:21500..25321	P.1	FL-CDC-QDX26032630	USA: Florida	2021-06-19	RR-683	CGGCGT-2049	672-ASYQTQTNSPRRARSVASQS-691
UBG94952	OK252222.1:21509..25324	AY.44	AZ-CDC-QDX25935535	USA: Arizona	2021-06-13	RR-681	CGTCGG-2043	670-ASYQTQTNSRRRARSVASQS-689
UBH01760	OK252840.1:21509..25324	AY.44	TN-CDC-QDX25988509	USA: Tennessee	2021-06-18	RR-681	CGTCGG-2043	670-ASYQTQTNSRRRARSVASQS-689
UBH03025	OK252955.1:21500..25321	P.1	FL-CDC-QDX26032590	USA: Florida	2021-06-18	RR-683	CGGCGT-2049	672-ASYQTQTNSPRRARSVASQS-691
UBI52990	OK256340.1:21517..25332	AY.25.1	MA-CDCBI-CRSP_7WY7USFXHL4JXMNA	USA: Massachusetts	2021-09-13	RR-681	CGGCGA-2043	670-ASYQTQTNSRRRARSVASQS-689
UBI56963	OK256702.1:21517..25332	AY.25.1	MA-CDCBI-CRSP_VHWUJ65YUSMZEJ52	USA: Massachusetts	2021-09-12	RR-681	CGGCGT-2043	670-ASYQTQTNSRRRARSVASQS-689
UBI86059	OK258242.1:21362..25177	AY.20	WA-UW-21082437760	USA: Washington	2021-08-24	RR-681	CGGCGT-2043	670-ASYQTQTNSRRRARSVASQS-689
UBI86092	OK258245.1:21362..25177	AY.20	WA-UW-21082482178	USA: Washington	2021-08-24	RR-681	CGGCGT-2043	670-ASYQTQTNSRRRARSVASQS-689
UBI86267	OK258261.1:21362..25177	AY.20	WA-UW-21082460485	USA: Washington	2021-08-24	RR-681	CGGCGT-2043	670-ASYQTQTNSRRRARSVASQS-689
UBI97092	OK259267.1:21526..25341	AY.25	CO-CDC-FG-122513	USA: Colorado	2021-09-13	RR-681	CGACGG-2043	670-ASYQTQTNSRRRARSVASQS-689
UBI99507	OK259487.1:21526..25341	AY.116.1	CA-CDC-FG-122993	USA: California	2021-09-13	RR-681	CGGCGT-2043	670-ASYQTQTNSRRRARSVASQS-689
UBJ00190	OK259549.1:21526..25341	AY.116.1	CA-CDC-FG-122939	USA: California	2021-09-13	RR-681	CGGCGT-2043	670-ASYQTQTNSRRRARSVASQS-689
UBJ03328	OK259835.1:21523..25338	AY.103	CA-CDC-FG-123354	USA: California	2021-09-14	RR-681	CGTCGG-2043	670-ASYQTQTNSRRRARSVASQS-689
UBJ05630	OK260045.1:21526..25341	AY.116.1	CA-CDC-FG-123740	USA: California	2021-09-14	RR-681	CGGCGT-2043	670-ASYQTQTNSRRRARSVASQS-689
UBJ07233	OK260191.1:21526..25341	AY.100	TX-CDC-FG-124177	USA: Texas	2021-09-05	RR-681	CGTCGG-2043	670-ASYQTQTNSRRRARSVASQS-689
UBJ07936	OK260255.1:21523..25338	AY.100	TX-CDC-FG-124068	USA: Texas	2021-09-07	RR-681	CGTCGG-2043	670-ASYQTQTNSRRRARSVASQS-689
UBJ15535	OK260948.1:21517..25329	B.1.1.7	CA-CDC-FG-125188	USA: California	2021-09-08	RR-680	CGTCGG-2040	669-ASYQTQTNSHRRARSVASQS-688
UBJ17524	OK261129.1:21526..25341	AY.116.1	CA-CDC-FG-125523	USA: California	2021-09-09	RR-681	CGGCGT-2043	670-ASYQTQTNSRRRARSVASQS-689
UBJ17777	OK261152.1:21526..25341	AY.20	CA-CDC-FG-125572	USA: California	2021-09-09	RR-681	CGGCGT-2043	670-ASYQTQTNSRRRARSVASQS-689
UBJ33493	OK262561.1:21509..25324	AY.127	FL-CDC-QDX28508646	USA: Florida	2021-09-04	RR-681	CGTCGG-2043	670-ASYQTQTNSRRRARSVASQS-689
UBJ41077	OK265034.1:21362..25177	AY.20	WA-CDC-UW21090146465	USA: Washington	2021-09-01	RR-681	CGGCGT-2043	670-ASYQTQTNSRRRARSVASQS-689
UBJ41143	OK265040.1:21362..25177	AY.20	WA-CDC-UW21090114442	USA: Washington	2021-09-01	RR-681	CGGCGT-2043	670-ASYQTQTNSRRRARSVASQS-689
UBJ55820	OK266644.1:21514..25335	P.1	NY-CDC-FG-067437	USA: New York	2021-08-01	RR-683	CGGCGT-2049	672-ASYQTQTNSPRRARSVASQS-691
UBJ58778	OK266993.1:21509..25324	AY.44	CO-CDPHE-2101498782	USA	2021-07-22	RR-681	CGTCGG-2043	670-ASYQTQTNSRRRARSVASQS-689
UBJ65120	OK268486.1:21509..25324	AY.44	FL-CDC-QDX28381215	USA: Florida	2021-08-31	RR-681	CGTCGG-2043	670-ASYQTQTNSRRRARSVASQS-689
UBJ67383	OK268692.1:21509..25324	AY.44	TN-QDX-28380955	USA: Tennessee	2021-08-29	RR-681	CGTCGG-2043	670-ASYQTQTNSRRRARSVASQS-689
UBJ68185	OK268765.1:21509..25324	AY.44	TN-CDC-QDX28426786	USA: Tennessee	2021-09-01	RR-681	CGTCGG-2043	670-ASYQTQTNSRRRARSVASQS-689
UBJ69728	OK268906.1:21509..25324	AY.44	IN-CDC-QDX28468533	USA: Indiana	2021-08-31	RR-681	CGTCGG-2043	670-ASYQTQTNSRRRARSVASQS-689
UBJ69911	OK268923.1:21509..25324	AY.44	TN-CDC-QDX28426775	USA: Tennessee	2021-09-01	RR-681	CGTCGG-2043	670-ASYQTQTNSRRRARSVASQS-689
UBJ71599	OK269077.1:21509..25324	AY.44	TN-QDX-28380956	USA: Tennessee	2021-08-29	RR-681	CGTCGG-2043	670-ASYQTQTNSRRRARSVASQS-689
UBJ72828	OK269189.1:21509..25324	AY.127	FL-CDC-QDX28508647	USA: Florida	2021-09-04	RR-681	CGTCGG-2043	670-ASYQTQTNSRRRARSVASQS-689
UBJ74357	OK269328.1:21509..25324	AY.44	IN-CDC-QDX28468534	USA: Indiana	2021-08-31	RR-681	CGTCGG-2043	670-ASYQTQTNSRRRARSVASQS-689
UBJ75422	OK269425.1:21509..25324	AY.44	FL-CDC-QDX28381598	USA: Florida	2021-08-30	RR-681	CGTCGG-2043	670-ASYQTQTNSRRRARSVASQS-689
UBJ75772	OK269457.1:21503..25318	AY.39	IN-CDC-QDX28468601	USA: Indiana	2021-08-31	RR-681	CGGCGT-2043	670-ASYQTQTNSRRRARSVASQS-689
UBJ80550	OK269894.1:21509..25324	AY.20	CA-CDC-QDX28360516	USA: California	2021-08-31	RR-681	CGTCGG-2043	670-ASYQTQTNSRRRARSVASQS-689
UBJ81799	OK270008.1:21509..25324	AY.25.1	NE-CDC-QDX28381091	USA: Nebraska	2021-09-01	RR-681	CGGCGT-2043	670-ASYQTQTNSRRRARSVASQS-689
UBJ84617	OK270265.1:21509..25324	AY.44	GA-CDC-QDX28359987	USA: Georgia	2021-09-01	RR-681	CGTCGG-2043	670-ASYQTQTNSRRRARSVASQS-689
UBJ87471	OK270525.1:21509..25324	AY.20	CA-CDC-QDX28360555	USA: California	2021-08-31	RR-681	CGTCGG-2043	670-ASYQTQTNSRRRARSVASQS-689
UBJ88389	OK270609.1:21509..25324	AY.20	CA-CDC-QDX28360485	USA: California	2021-08-31	RR-681	CGTCGG-2043	670-ASYQTQTNSRRRARSVASQS-689
UBC59118	OK217401.1:21516..25328	B.1.1.7	MN-CDC-IBX061791970494	USA: Minnesota	2021-04-18	RR-680	CGGAGG-2040	669-ASYQTQTNSHRRARSVASQS-688
UBC59630	OK217446.1:21518..25330	B.1.1.7	MN-CDC-IBX671362386569	USA: Minnesota	2021-04-04	RR-680	CGGCGA-2040	669-ASYQTQTNSHRRARSVASQS-688
UBC60426	OK217516.1:21517..25329	B.1.1.7	MN-CDC-IBX478022450542	USA: Minnesota	2021-04-19	RR-680	CGGAGG-2040	669-ASYQTQTNSHRRARSVASQS-688
UBC61048	OK217570.1:21525..25340	AY.3.1	MN-CDC-IBX754573659228	USA: Minnesota	2021-08-11	RR-681	CGTCGG-2043	670-ASYQTQTNSRRRARSVASQS-689
UBC61471	OK217607.1:21525..25337	B.1.1.7	MN-CDC-IBX424214782706	USA: Minnesota	2021-03-31	RR-680	CGGAGG-2040	669-ASYQTQTNSHRRARSVASQS-688
UBC62819	OK217724.1:21519..25331	B.1.1.7	MN-CDC-IBX003478739451	USA: Minnesota	2021-04-20	RR-680	CGGAGG-2040	669-ASYQTQTNSHRRARSVASQS-688
UBC63379	OK217773.1:21530..25345	AY.25	MN-CDC-IBX018018344201	USA: Minnesota	2021-08-16	RR-681	CGGCGA-2043	670-ASYQTQTNSRRRARSVASQS-689
UBC64242	OK217849.1:21517..25329	B.1.1.7	MN-CDC-IBX630201042869	USA: Minnesota	2021-04-19	RR-680	CGGAGG-2040	669-ASYQTQTNSHRRARSVASQS-688
UBC64323	OK217856.1:21517..25329	B.1.1.7	MN-CDC-IBX822681646953	USA: Minnesota	2021-03-31	RR-680	CGGAGG-2040	669-ASYQTQTNSHRRARSVASQS-688
UBC66994	OK218092.1:21524..25336	B.1.1.7	MN-CDC-IBX853637272657	USA: Minnesota	2021-05-14	RR-680	CGGAGG-2040	669-ASYQTQTNSHRRARSVASQS-688
UBC67179	OK218108.1:21518..25330	B.1.1.7	MN-CDC-IBX311892647066	USA: Minnesota	2021-03-31	RR-680	CGGAGG-2040	669-ASYQTQTNSHRRARSVASQS-688
UBC68342	OK218210.1:21524..25336	B.1.1.7	MN-CDC-IBX556127758454	USA: Minnesota	2021-04-19	RR-680	CGGAGG-2040	669-ASYQTQTNSHRRARSVASQS-688
UBC70002	OK218355.1:21516..25328	B.1.1.7	MN-CDC-IBX682026979976	USA: Minnesota	2021-04-04	RR-680	CGGAGG-2040	669-ASYQTQTNSHRRARSVASQS-688
UBC70436	OK218393.1:21517..25338	P.1	MN-CDC-IBX425887205199	USA: Minnesota	2021-08-09	RR-683	CGGCGT-2049	672-ASYQTQTNSPRRARSVASQS-691
UBC70766	OK218422.1:21519..25331	B.1.1.7	MN-CDC-IBX027682736604	USA: Minnesota	2021-04-19	RR-680	CGGAGG-2040	669-ASYQTQTNSHRRARSVASQS-688
UBC71497	OK218487.1:21516..25328	B.1.1.7	MN-CDC-IBX148310566361	USA: Minnesota	2021-04-27	RR-680	CGGAGG-2040	669-ASYQTQTNSHRRARSVASQS-688
UBC73746	OK218684.1:21517..25329	B.1.1.7	MN-CDC-IBX778911328224	USA: Minnesota	2021-04-19	RR-680	CGGAGG-2040	669-ASYQTQTNSHRRARSVASQS-688
UBC74272	OK218730.1:21518..25339	B.1.526	MN-CDC-IBX369135394942	USA: Minnesota	2021-04-30	RR-683	CGTCGG-2049	672-ASYQTHTNSPRRARSVASQS-691
UBC74328	OK218735.1:21524..25336	B.1.1.7	MN-CDC-IBX361741465861	USA: Minnesota	2021-04-18	RR-680	CGGAGG-2040	669-ASYQTQTNSHRRARSVASQS-688
UBC75855	OK218870.1:21549..25361	B.1.1.7	MN-CDC-IBX854053118635	USA: Minnesota	2021-04-01	RR-680	CGGAGG-2040	669-ASYQTQTNSHRRARSVASQS-688
UBC76039	OK218886.1:21516..25328	B.1.1.7	MN-CDC-IBX874717150790	USA: Minnesota	2021-04-21	RR-680	CGGAGG-2040	669-ASYQTQTNSHRRARSVASQS-688
UBC77261	OK218993.1:21527..25342	AY.120.1	ID-CDC-IBX312411795465	USA: Idaho	2021-08-14	RR-681	CGTCGG-2043	670-ASYQTQTNSRRRARSVASQS-689
UBC79435	OK219185.1:21518..25330	B.1.1.7	MN-CDC-IBX025555025630	USA: Minnesota	2021-04-22	RR-680	CGGAGG-2040	669-ASYQTQTNSHRRARSVASQS-688
UBC79545	OK219195.1:21525..25340	AY.120.1	ID-CDC-IBX181897185996	USA: Idaho	2021-08-18	RR-681	CGTCGG-2043	670-ASYQTQTNSRRRARSVASQS-689
UBC84036	OK219588.1:21516..25328	B.1.1.7	MN-CDC-IBX199144250665	USA: Minnesota	2021-03-31	RR-680	CGGAGG-2040	669-ASYQTQTNSHRRARSVASQS-688
UBC84048	OK219589.1:21528..25340	B.1.1.7	MN-CDC-IBX641962928859	USA: Minnesota	2021-04-05	RR-680	CGGAGG-2040	669-ASYQTQTNSHRRARSVASQS-688
UBC84463	OK219626.1:21523..25335	B.1.1.7	MN-CDC-IBX601736766807	USA: Minnesota	2021-04-19	RR-680	CGGAGG-2040	669-ASYQTQTNSHRRARSVASQS-688
UBC85147	OK219686.1:21516..25328	B.1.1.7	MN-CDC-IBX763661934408	USA: Minnesota	2021-04-19	RR-680	CGGAGG-2040	669-ASYQTQTNSHRRARSVASQS-688
UBC86592	OK219813.1:21526..25338	B.1.1.7	MN-CDC-IBX056676832035	USA: Minnesota	2021-04-05	RR-680	CGGAGG-2040	669-ASYQTQTNSHRRARSVASQS-688
UBC86675	OK219820.1:21516..25328	B.1.1.7	OR-CDC-IBX667799508004	USA: Oregon	2021-05-05	RR-680	CGTCGG-2040	669-ASYQTQTNSHRRARSVASQS-688
UBC88675	OK219996.1:21518..25330	B.1.1.7	MN-CDC-IBX218643135429	USA: Minnesota	2021-04-17	RR-680	CGGAGG-2040	669-ASYQTQTNSHRRARSVASQS-688
UBC89107	OK220034.1:21521..25333	B.1.1.7	MN-CDC-IBX651420530771	USA: Minnesota	2021-04-17	RR-680	CGGAGG-2040	669-ASYQTQTNSHRRARSVASQS-688
UBC91142	OK220212.1:21517..25329	B.1.1.7	MN-CDC-IBX984116675234	USA: Minnesota	2021-04-18	RR-680	CGGAGG-2040	669-ASYQTQTNSHRRARSVASQS-688
UBC92365	OK220319.1:21517..25335	B.1.637	NY-CDC-IBX044983171965	USA: New York	2021-04-20	RR-682	CGGCGT-2046	671-ASYQTQTNSPRRARSVASQS-690
UBC92887	OK220365.1:21517..25329	B.1.1.7	MN-CDC-IBX624727066498	USA: Minnesota	2021-04-14	RR-680	CGGAGG-2040	669-ASYQTQTNSHRRARSVASQS-688
UBC94081	OK220470.1:21524..25336	B.1.1.7	MN-CDC-IBX045666149094	USA: Minnesota	2021-04-13	RR-680	CGGAGG-2040	669-ASYQTQTNSHRRARSVASQS-688
UBC95629	OK220606.1:21517..25329	B.1.1.7	MN-CDC-IBX623298395849	USA: Minnesota	2021-04-18	RR-680	CGGAGG-2040	669-ASYQTQTNSHRRARSVASQS-688
UBC95892	OK220629.1:21521..25333	B.1.1.7	MN-CDC-IBX762937219106	USA: Minnesota	2021-04-18	RR-680	CGGAGG-2040	669-ASYQTQTNSHRRARSVASQS-688
UBC96618	OK220693.1:21516..25328	B.1.1.7	MN-CDC-IBX887202876001	USA: Minnesota	2021-04-03	RR-680	CGGAGG-2040	669-ASYQTQTNSHRRARSVASQS-688
UBC97806	OK220797.1:21521..25333	B.1.1.7	MN-CDC-IBX291584828160	USA: Minnesota	2021-04-15	RR-680	CGGAGG-2040	669-ASYQTQTNSHRRARSVASQS-688
UBD00150	OK221002.1:21516..25328	B.1.1.7	MN-CDC-IBX670798128104	USA: Minnesota	2021-04-04	RR-680	CGGAGG-2040	669-ASYQTQTNSHRRARSVASQS-688
UBD03765	OK221319.1:21520..25332	B.1.1.7	MN-CDC-IBX315183969424	USA: Minnesota	2021-04-14	RR-680	CGGAGG-2040	669-ASYQTQTNSHRRARSVASQS-688
UBD23704	OK221879.1:21533..25348	AY.44	TN-CDC-ASC210103277	USA: Tennessee	2021-09-03	RR-681	CGTCGG-2043	670-ASYQTQTNSRRRARSVASQS-689
UBD29548	OK222413.1:21533..25348	AY.44	TN-CDC-ASC210096103	USA: Tennessee	2021-08-25	RR-681	CGTCGG-2043	670-ASYQTQTNSRRRARSVASQS-689
UBD34149	OK222832.1:21533..25348	AY.44	UT-CDC-ASC210099106	USA: Utah	2021-08-29	RR-681	CGTCGG-2043	670-ASYQTQTNSRRRARSVASQS-689
UBD37510	OK223139.1:21533..25348	AY.44	TN-CDC-ASC210097063	USA: Tennessee	2021-09-01	RR-681	CGTCGG-2043	670-ASYQTQTNSRRRARSVASQS-689
UBD37663	OK223153.1:21533..25348	AY.25	MO-CDC-ASC210097777	USA: Missouri	2021-09-01	RR-681	CGGCGT-2043	670-ASYQTQTNSRRRARSVASQS-689
UBD40669	OK223427.1:21531..25346	AY.44	TN-CDC-ASC210099935	USA: Tennessee	2021-09-02	RR-681	CGTCGG-2043	670-ASYQTQTNSRRRARSVASQS-689
UBD43716	OK223705.1:21533..25348	AY.103	WA-CDC-ASC210099778	USA: Washington	2021-08-30	RR-681	CGTCGG-2043	670-ASYQTQTNSRRRARSVASQS-689
UBD46828	OK223989.1:21533..25348	AY.113	TN-CDC-ASC210128053	USA: Tennessee	2021-09-03	RR-681	CGGCGC-2043	670-ASYQTQTNSRRRARSVASQS-689
UBD46905	OK223996.1:21533..25348	AY.113	TN-CDC-ASC210128061	USA: Tennessee	2021-09-03	RR-681	CGGCGC-2043	670-ASYQTQTNSRRRARSVASQS-689
UBD47445	OK224045.1:21533..25348	AY.44	TN-CDC-ASC210127759	USA: Tennessee	2021-09-04	RR-681	CGTCGG-2043	670-ASYQTQTNSRRRARSVASQS-689
UBD48592	OK224149.1:21533..25348	AY.44	TN-CDC-ASC210127485	USA: Tennessee	2021-09-03	RR-681	CGTCGG-2043	670-ASYQTQTNSRRRARSVASQS-689
UBD53732	OK224617.1:21533..25348	AY.5	TN-CDC-ASC210105164	USA: Tennessee	2021-08-29	RR-681	CGGCGT-2043	670-ASYQTQTNSRRRARSVASQS-689
UBD55612	OK224788.1:21533..25348	AY.113	TN-CDC-ASC210125530	USA: Tennessee	2021-08-30	RR-681	CGGCGC-2043	670-ASYQTQTNSRRRARSVASQS-689
UBD58679	OK225067.1:21533..25348	AY.44	KY-CDC-ASC210105249	USA: Kentucky	2021-08-30	RR-681	CGTCGG-2043	670-ASYQTQTNSRRRARSVASQS-689
UBD59073	OK225103.1:21533..25348	AY.44	TN-CDC-ASC210101119	USA: Tennessee	2021-09-03	RR-681	CGTCGG-2043	670-ASYQTQTNSRRRARSVASQS-689
UBD86706	OK225182.1:21533..25348	AY.44	TN-CDC-ASC210102829	USA: Tennessee	2021-08-31	RR-681	CGTCGG-2043	670-ASYQTQTNSRRRARSVASQS-689
UBD88538	OK225349.1:21526..25341	AY.44	TN-CDC-ASC210102794	USA: Tennessee	2021-08-30	RR-681	CGTCGG-2043	670-ASYQTQTNSRRRARSVASQS-689
UBD88592	OK225354.1:21533..25348	AY.44	TN-CDC-ASC210102800	USA: Tennessee	2021-08-31	RR-681	CGTCGG-2043	670-ASYQTQTNSRRRARSVASQS-689
UBD88724	OK225366.1:21533..25348	AY.44	TN-CDC-ASC210102812	USA: Tennessee	2021-08-31	RR-681	CGTCGG-2043	670-ASYQTQTNSRRRARSVASQS-689
UBE01571	OK226537.1:21533..25348	AY.44	TN-CDC-ASC210096263	USA: Tennessee	2021-08-25	RR-681	CGTCGG-2043	670-ASYQTQTNSRRRARSVASQS-689
UBE10583	OK227359.1:21533..25348	AY.44	TN-CDC-ASC210104766	USA: Tennessee	2021-08-31	RR-681	CGTCGG-2043	670-ASYQTQTNSRRRARSVASQS-689
UBE11714	OK227462.1:21533..25348	AY.3	IN-CDC-ASC210127966	USA: Indiana	2021-09-04	RR-681	CGTCGG-2043	670-ASYQTQTNSRRRARSVASQS-689
UBE13884	OK227660.1:21533..25348	AY.44	TN-CDC-ASC210100499	USA: Tennessee	2021-09-02	RR-681	CGTCGG-2043	670-ASYQTQTNSRRRARSVASQS-689
UBE14774	OK227741.1:21533..25348	AY.44	TN-CDC-ASC210099415	USA: Tennessee	2021-09-02	RR-681	CGTCGG-2043	670-ASYQTQTNSRRRARSVASQS-689
UBE15552	OK227812.1:21529..25344	AY.44	TN-CDC-ASC210101826	USA: Tennessee	2021-08-31	RR-681	CGTCGG-2043	670-ASYQTQTNSRRRARSVASQS-689
UBE15563	OK227813.1:21527..25342	AY.44	TN-CDC-ASC210101827	USA: Tennessee	2021-08-31	RR-681	CGTCGG-2043	670-ASYQTQTNSRRRARSVASQS-689
UBE15574	OK227814.1:21533..25348	AY.44	TN-CDC-ASC210101828	USA: Tennessee	2021-08-31	RR-681	CGTCGG-2043	670-ASYQTQTNSRRRARSVASQS-689
UBE16857	OK227931.1:21533..25348	AY.44	TX-CDC-ASC210102121	USA: Texas	2021-09-01	RR-681	CGTCGG-2043	670-ASYQTQTNSRRRARSVASQS-689
UBE17382	OK227979.1:21533..25348	AY.44	TN-CDC-ASC210102179	USA: Tennessee	2021-08-31	RR-681	CGTCGG-2043	670-ASYQTQTNSRRRARSVASQS-689
UBE29987	OK229128.1:21533..25348	AY.44	GA-CDC-ASC210127313	USA: Georgia	2021-09-04	RR-681	CGTCGG-2043	670-ASYQTQTNSRRRARSVASQS-689
UBE30534	OK229178.1:21533..25348	AY.44	OH-CDC-ASC210127153	USA: Ohio	2021-09-03	RR-681	CGTCGG-2043	670-ASYQTQTNSRRRARSVASQS-689
UBE32763	OK229382.1:21527..25342	AY.44	TN-CDC-ASC210126483	USA: Tennessee	2021-09-04	RR-681	CGTCGG-2043	670-ASYQTQTNSRRRARSVASQS-689
UBE34754	OK229564.1:21529..25344	AY.44	TN-CDC-ASC210105336	USA: Tennessee	2021-09-03	RR-681	CGTCGG-2043	670-ASYQTQTNSRRRARSVASQS-689
UBE34820	OK229570.1:21533..25348	AY.44	TN-CDC-ASC210105344	USA: Tennessee	2021-09-03	RR-681	CGTCGG-2043	670-ASYQTQTNSRRRARSVASQS-689
UBE34831	OK229571.1:21533..25348	AY.44	TN-CDC-ASC210105345	USA: Tennessee	2021-09-03	RR-681	CGTCGG-2043	670-ASYQTQTNSRRRARSVASQS-689
UBE34842	OK229572.1:21526..25347	AY.44	TN-CDC-ASC210105346	USA: Tennessee	2021-09-03	RR-683	CGTCGG-2049	672-ASYQTQTNSRRRARSVASQS-691
UBE34853	OK229573.1:21533..25348	AY.44	TN-CDC-ASC210105347	USA: Tennessee	2021-09-02	RR-681	CGTCGG-2043	670-ASYQTQTNSRRRARSVASQS-689
UBE34864	OK229574.1:21533..25348	AY.44	TN-CDC-ASC210105348	USA: Tennessee	2021-09-03	RR-681	CGTCGG-2043	670-ASYQTQTNSRRRARSVASQS-689
UBE34875	OK229575.1:21533..25348	AY.44	TN-CDC-ASC210105349	USA: Tennessee	2021-09-03	RR-681	CGTCGG-2043	670-ASYQTQTNSRRRARSVASQS-689
UBE34886	OK229576.1:21533..25348	AY.44	TN-CDC-ASC210105350	USA: Tennessee	2021-09-03	RR-681	CGTCGG-2043	670-ASYQTQTNSRRRARSVASQS-689
UBE34897	OK229577.1:21533..25348	AY.44	TN-CDC-ASC210105351	USA: Tennessee	2021-09-03	RR-681	CGTCGG-2043	670-ASYQTQTNSRRRARSVASQS-689
UBE34908	OK229578.1:21533..25348	AY.44	TN-CDC-ASC210105352	USA: Tennessee	2021-09-03	RR-681	CGTCGG-2043	670-ASYQTQTNSRRRARSVASQS-689
UBE34930	OK229580.1:21533..25348	AY.44	TN-CDC-ASC210105354	USA: Tennessee	2021-09-03	RR-681	CGTCGG-2043	670-ASYQTQTNSRRRARSVASQS-689
UBE48384	OK230089.1:21482..25303	P.1.10	FL-CDC-LC0074999	USA: Florida	2021-06-09	RR-683	CGTCGG-2049	672-ASYQTQTNSPRRARSVASQS-691
UBE50302	OK230263.1:21419..25231	B.1.1.7	ID-CDC-LC0073255	USA: Idaho	2021-06-08	RR-680	CGTCGG-2040	669-ASYQTQTNSHRRARSVASQS-688
UBE51495	OK230371.1:21515..25327	B.1.1.7	WV-CDC-LC0069491	USA: West Virginia	2021-06-02	RR-680	CGGCGA-2040	669-ASYQTQTNSHRRARSVASQS-688
UBE52789	OK230488.1:21500..25312	B.1.1.7	NC-CDC-LC0047164	USA: North Carolina	2021-04-16	RR-680	CGTCGG-2040	669-ASYQTQTNSHRRARSVASQS-688
UBE54441	OK230639.1:21419..25231	B.1.1.7	MD-CDC-LC0064250	USA: Maryland	2021-05-13	RR-680	CGTCGG-2040	669-ASYQTQTNSHRRARSVASQS-688
UBE57259	OK230894.1:21461..25282	AY.44	NM-CDC-LC0070810	USA: New Mexico	2021-06-05	RR-683	CGTCGG-2049	672-ASYQTQTNSRRRARSVASQS-691
UBE63531	OK231470.1:21515..25327	B.1.1.7	FL-CDC-LC0075121	USA: Florida	2021-06-11	RR-680	CGTCGG-2040	669-ASYQTQTNSHRRARSVASQS-688
UBE66655	OK231754.1:21524..25339	AY.44	MO-CDC-LC0075345	USA: Missouri	2021-06-04	RR-681	CGTCGG-2043	670-ASYQTQTNSRRRARSVASQS-689
UBE68760	OK231946.1:21419..25231	B.1.1.7	FL-CDC-LC0075046	USA: Florida	2021-06-07	RR-680	CGTCGG-2040	669-ASYQTQTNSHRRARSVASQS-688
UBE71797	OK232222.1:21428..25243	AY.44	AZ-CDC-LC0096902	USA: Arizona	2021-07-02	RR-681	CGTCGG-2043	670-ASYQTQTNSRRRARSVASQS-689
UBE74292	OK232449.1:21419..25240	P.1	FL-CDC-LC0075114	USA: Florida	2021-06-11	RR-683	CGGCGT-2049	672-ASYQTQTNSPRRARSVASQS-691
UBE81668	OK233122.1:21482..25294	B.1.1.7	WA-CDC-LC0071138	USA: Washington	2021-06-07	RR-680	CGTCGG-2040	669-ASYQTQTNSHRRARSVASQS-688
UBE87220	OK233628.1:21419..25240	P.1	FL-CDC-LC0075184	USA: Florida	2021-06-05	RR-683	CGGCGT-2049	672-ASYQTQTNSPRRARSVASQS-691
UBE87266	OK233632.1:21514..25326	B.1.1.7	WV-CDC-LC0069542	USA: West Virginia	2021-05-31	RR-680	CGTCGG-2040	669-ASYQTQTNSHRRARSVASQS-688
UBE87465	OK233650.1:21461..25276	AY.44	AZ-CDC-LC0091949	USA: Arizona	2021-06-30	RR-681	CGTCGG-2043	670-ASYQTQTNSRRRARSVASQS-689
UBE97146	OK234530.1:21500..25312	B.1.1.7	CA-CDC-LC0059924	USA: California	2021-05-15	RR-680	CGTCGG-2040	669-ASYQTQTNSHRRARSVASQS-688
UBE97942	OK234602.1:21522..25337	AY.44	KY-CDC-LC0083370	USA: Kentucky	2021-06-21	RR-681	CGTCGG-2043	670-ASYQTQTNSRRRARSVASQS-689
UBF01111	OK234893.1:21501..25313	B.1.1.7	NJ-CDC-LC0051672	USA: New Jersey	2021-04-24	RR-680	CGTCGG-2040	669-ASYQTQTNSHRRARSVASQS-688
UBF02550	OK235025.1:21428..25243	AY.44	NM-CDC-LC0073409	USA: New Mexico	2021-06-08	RR-681	CGTCGG-2043	670-ASYQTQTNSRRRARSVASQS-689
UBF04508	OK235204.1:21452..25264	B.1.1.7	PR-CDC-LC0061573	USA: Puerto Rico	2021-05-14	RR-680	CGTCGG-2040	669-ASYQTQTNSHRRARSVASQS-688
UBF05265	OK235272.1:21482..25303	P.1.17	NC-CDC-LC0072817	USA: North Carolina	2021-06-13	RR-683	CGTCGG-2049	672-ASYQTQTNSPRRARSVASQS-691
UBF43455	OK236475.1:21509..25324	AY.44	CO-CDPHE-21468778	USA	2021-07-23	RR-681	CGTCGG-2043	670-ASYQTQTNSRRRARSVASQS-689
UBF54880	OK237590.1:21533..25348	AY.44	TX-CDC-ASC210117545	USA: Texas	2021-08-06	RR-681	CGTCGG-2043	670-ASYQTQTNSRRRARSVASQS-689
UBF68379	OK238817.1:21533..25348	AY.25	OH-CDC-ASC210122108	USA: Ohio	2021-08-26	RR-681	CGTCGG-2043	670-ASYQTQTNSRRRARSVASQS-689
UBF83078	OK240428.1:21521..25336	AY.100	CO-CDC-MMB09633233	USA: Colorado	2021-08-07	RR-681	CGTCGG-2043	670-ASYQTQTNSRRRARSVASQS-689
UBF84863	OK240590.1:21512..25324	B.1.1.7	CO-CDC-MMB08950203	USA: Colorado	2021-05-25	RR-680	CGTCGG-2040	669-ASYQTQTNSHRRARSVASQS-688
UBF85459	OK240644.1:21512..25324	B.1.1.7	CO-CDC-MMB08811731	USA: Colorado	2021-05-14	RR-680	CGTCGG-2040	669-ASYQTQTNSHRRARSVASQS-688
UBF85502	OK240648.1:21512..25324	B.1.1.7	CO-CDC-MMB08815482	USA: Colorado	2021-05-14	RR-680	CGTCGG-2040	669-ASYQTQTNSHRRARSVASQS-688
UBF85535	OK240651.1:21512..25324	B.1.1.7	CO-CDC-MMB09072585	USA: Colorado	2021-06-05	RR-680	CGTCGG-2040	669-ASYQTQTNSHRRARSVASQS-688
UBF88167	OK240891.1:21512..25324	B.1.1.7	CO-CDC-MMB08933467	USA: Colorado	2021-05-24	RR-680	CGTCGG-2040	669-ASYQTQTNSHRRARSVASQS-688
UBF90244	OK241080.1:21512..25324	B.1.1.7	CO-CDC-MMB08851513	USA: Colorado	2021-05-18	RR-680	CGTCGG-2040	669-ASYQTQTNSHRRARSVASQS-688
UBF90277	OK241083.1:21512..25324	B.1.1.7	CO-CDC-MMB09076438	USA: Colorado	2021-06-06	RR-680	CGTCGG-2040	669-ASYQTQTNSHRRARSVASQS-688
UBF90629	OK241115.1:21512..25324	B.1.1.7	CO-CDC-MMB08567289	USA: Colorado	2021-04-29	RR-680	CGTCGG-2040	669-ASYQTQTNSHRRARSVASQS-688
UBF91825	OK241224.1:21512..25324	B.1.1.7	CO-CDC-MMB08950207	USA: Colorado	2021-05-25	RR-680	CGTCGG-2040	669-ASYQTQTNSHRRARSVASQS-688
UBF93551	OK241381.1:21512..25324	B.1.1.7	CO-CDC-MMB08929397	USA: Colorado	2021-05-24	RR-680	CGTCGG-2040	669-ASYQTQTNSHRRARSVASQS-688
UBF95559	OK241564.1:21512..25324	B.1.1.7	CO-CDC-MMB09019283	USA: Colorado	2021-06-01	RR-680	CGTCGG-2040	669-ASYQTQTNSHRRARSVASQS-688
UBF96502	OK241650.1:21512..25324	B.1.1.7	CO-CDC-MMB09068318	USA: Colorado	2021-06-04	RR-680	CGTCGG-2040	669-ASYQTQTNSHRRARSVASQS-688
UBF96995	OK241695.1:21521..25336	AY.44	CO-CDC-MMB09456242	USA: Colorado	2021-07-23	RR-681	CGTCGG-2043	670-ASYQTQTNSRRRARSVASQS-689
UBF97807	OK241769.1:21512..25324	B.1.1.7	CO-CDC-MMB08983370	USA: Colorado	2021-05-27	RR-680	CGTCGG-2040	669-ASYQTQTNSHRRARSVASQS-688
UBF98851	OK241864.1:21512..25330	B.1.1.7	CO-CDC-MMB08950210	USA: Colorado	2021-05-25	RR-682	CGTCGG-2046	671-ASYQTQTNSHRRARSVASQS-690
UBF99278	OK241903.1:21512..25324	B.1.1.7	CO-CDC-MMB08864254	USA: Colorado	2021-05-18	RR-680	CGTCGG-2040	669-ASYQTQTNSHRRARSVASQS-688
UBG00304	OK241996.1:21512..25324	B.1.1.7	CO-CDC-MMB08811768	USA: Colorado	2021-05-14	RR-680	CGTCGG-2040	669-ASYQTQTNSHRRARSVASQS-688
UBG01508	OK242106.1:21512..25324	B.1.1.7	CO-CDC-MMB09154871	USA: Colorado	2021-06-14	RR-680	CGTCGG-2040	669-ASYQTQTNSHRRARSVASQS-688
UBG03207	OK242261.1:21512..25333	P.1	CO-CDC-MMB09491095	USA: Colorado	2021-07-27	RR-683	CGGCGT-2049	672-ASYQTQTNSPRRARSVASQS-691
UBG03833	OK242318.1:21512..25324	B.1.1.7	CO-CDC-MMB09076436	USA: Colorado	2021-06-06	RR-680	CGTCGG-2040	669-ASYQTQTNSHRRARSVASQS-688
UBG04802	OK242406.1:21512..25333	P.1	GA-CDC-MMB09613163	USA: Georgia	2021-08-06	RR-683	CGGCGT-2049	672-ASYQTQTNSPRRARSVASQS-691
UBG05315	OK242453.1:21512..25333	B.1.526	NC-CDC-MMB08921315	USA: North Carolina	2021-05-24	RR-683	CGTCGG-2049	672-ASYQTQTNSPRRARSVASQS-691
UBG07151	OK242620.1:21512..25324	B.1.1.7	CO-CDC-MMB09050405	USA: Colorado	2021-06-03	RR-680	CGTCGG-2040	669-ASYQTQTNSHRRARSVASQS-688
UBG08486	OK242782.1:21525..25340	AY.75.2	MD-MDH-4609	USA: MD	2021-09-06	RR-681	CGGCGT-2043	670-ASYQTQTNSRRRARSVASQS-689
UBG19020	OK243735.1:21525..25340	AY.44	CA-CDPH-500000476	USA	2021-07-03	RR-681	CGTCGG-2043	670-ASYQTQTNSRRRARSVASQS-689
UBG22042	OK244078.1:21509..25324	AY.20	MN-MDH-12507	USA: Minnesota	2021-07-31	RR-681	CGGAGG-2043	670-ASYQTQTNSRRRARSVASQS-689
UBG24218	OK244276.1:21506..25321	AY.25	MN-MDH-13116	USA: Minnesota	2021-08-24	RR-681	CGGCGA-2043	670-ASYQTQTNSRRRARSVASQS-689
UBG27407	OK245598.1:21563..25384	B.1.243	VSP0503	USA: Pennsylvania	2020-12-02	RR-683	CGGCGT-2049	672-ASYQTQTNSHRRARSVASQS-691
UBG41403	OK246774.1:21554..25375	P.1	VSP3328	USA: Pennsylvania	2021-06-26	RR-683	CGGCGT-2049	672-ASYQTQTNSPRRARSVASQS-691
UBG42448	OK246862.1:21554..25375	P.1	VSP5019	USA: Pennsylvania	2021-05-25	RR-683	CGGCGT-2049	672-ASYQTQTNSPRRARSVASQS-691
UBG43594	OK246959.1:21554..25375	P.1	VSP5137	USA: Pennsylvania	2021-06-19	RR-683	CGGCGT-2049	672-ASYQTQTNSPRRARSVASQS-691
UBG43948	OK246990.1:21554..25366	B.1.1.7	VSP5184	USA: Pennsylvania	2021-07-05	RR-680	CGTCGG-2040	669-ASYQTQTNSHRRARSVASQS-688
UAZ57310	OK189618.1:21555..25376	B.1.617.2	Barcode09MN908947.3	India	2021-09-10	RR-683	CGTCGG-2049	672-ASYQTQTNSRRRARSVASQS-691
UAZ57382	OK189624.1:21563..25384	B.1.617.2	barcode_15_MN908947.3	India	2021-09-10	RR-683	CGTCGG-2049	672-ASYQTQTNSRRRARSVASQS-691
UAZ57394	OK189625.1:21559..25380	B.1.617.2	barcode_16_MN908947.3	India	2021-09-10	RR-683	CGTCGG-2049	672-ASYQTQTNSRRRARSVASQS-691
UAZ70153	OK190835.1:21528..25349	B.1.2	IN-CDC-STM-000047303	USA: Indiana	2021-03-31	RR-683	CGGCGT-2049	672-ASYQTQTNSPRRARSVASQS-691
UAZ71017	OK190910.1:21524..25336	B.1.1.7	MI-CDC-STM-000044205	USA: Michigan	2021-03-26	RR-680	CGTCGG-2040	669-ASYQTQTNSHRRARSVASQS-688
UAZ71844	OK190982.1:21524..25336	B.1.351	GA-CDC-STM-000062584	USA: Georgia	2021-04-24	RR-680	CGGCGT-2040	669-ASYQTHTNSPRRARSVASQS-688
UBA01056	OK193524.1:21533..25354	B.1.2	IN-CDC-STM-000050721	USA: Indiana	2021-04-04	RR-683	CGGCGT-2049	672-ASYHTQTNSPRRARSVASQS-691
UBA13405	OK194600.1:21524..25336	B.1.1.7	PA-CDC-STM-000048365	USA: Pennsylvania	2021-03-30	RR-680	CGTCGG-2040	669-ASYQTQTNSHRRARSVASQS-688
UBA13737	OK194629.1:21524..25336	B.1.1.7	MN-CDC-STM-000043317	USA: Minnesota	2021-03-25	RR-680	CGGAGG-2040	669-ASYQTQTNSHRRARSVASQS-688
UBA30682	OK195893.1:21428..25243	AY.119	NY-CDC-LC0240199	USA: New York	2021-08-25	RR-681	CGGCGA-2043	670-ASYQTQTNSRRRARSVASQS-689
UBA43854	OK197126.1:21428..25243	AY.3	KY-CDC-LC0241721	USA: Kentucky	2021-09-01	RR-681	CGTCGG-2043	670-ASYQTQTNSRRRARSVASQS-689
UBA44688	OK197204.1:21428..25243	AY.3	OH-CDC-LC0241730	USA: Ohio	2021-09-01	RR-681	CGTCGG-2043	670-ASYQTQTNSRRRARSVASQS-689
UBA55724	OK198226.1:21253..25068	AY.13	NC-CDC-LC0253467	USA: North Carolina	2021-08-28	RR-681	CGGCGT-2043	670-ASYQTQTNSRRRARSVASQS-689
UBA58777	OK198507.1:21524..25339	AY.103	NC-CDC-LC0253192	USA: North Carolina	2021-08-31	RR-681	CGTCGG-2043	670-ASYQTQTNSRRRARSVASQS-689
UBA60761	OK198691.1:<21357..25094	AY.44	GA-CDC-LC0253177	USA: Georgia	2021-08-30	RR-655	CGTCGG-1965	644-ASYQTQTNSRRRARSVASQS-663
UBA62024	OK198806.1:21428..25243	AY.47	NY-CDC-LC0244012	USA: New York	2021-08-19	RR-681	CGTCGG-2043	670-ASYQTQTNSRRRARSVASQS-689
UBA71525	OK199678.1:21524..25339	AY.44	SC-CDC-LC0245651	USA: South Carolina	2021-09-01	RR-681	CGGCGT-2043	670-ASYQTQTNSRRRARSVASQS-689
UBA80645	OK200520.1:21461..25276	AY.100	NC-CDC-LC0246794	USA: North Carolina	2021-09-02	RR-681	CGGCGT-2043	670-ASYQTQTNSRRRARSVASQS-689
UBB02030	OK202495.1:21428..25243	AY.20	IN-CDC-LC0250641	USA: Indiana	2021-08-24	RR-681	CGGCGT-2043	670-ASYQTQTNSRRRARSVASQS-689
UBB54345	OK204648.1:21526..25341	AY.25.1	MN-CDC-IBX890300430957	USA: Minnesota	2021-09-02	RR-681	CGGCGA-2043	670-ASYQTQTNSRRRARSVASQS-689
UBB66440	OK207435.1:21514..25326	B.1.1.7	CA-CDC-FG-120720	USA: California	2021-09-10	RR-680	CGTCGG-2040	669-ASYQTQTNSHRRARSVASQS-688
UBB68140	OK207590.1:21526..25341	AY.20	CA-CDC-FG-121076	USA: California	2021-09-11	RR-681	CGGCGT-2043	670-ASYQTQTNSRRRARSVASQS-689
UBB71462	OK207893.1:21526..25341	AY.116.1	CA-CDC-FG-121407	USA: California	2021-09-13	RR-681	CGGCGT-2043	670-ASYQTQTNSRRRARSVASQS-689
UBC06166	OK211708.1:21526..25341	AY.25	CA-CDC-FG-069812	USA: California	2021-08-09	RR-681	CGGCGA-2043	670-ASYQTQTNSRRRARSVASQS-689
UBC13256	OK212357.1:21526..25341	AY.119	CA-CDC-FG-093376	USA: California	2021-08-19	RR-681	CGGCGT-2043	670-ASYQTQTNSRRRARSVASQS-689
UBC17134	OK212712.1:21526..25341	AY.119	CA-CDC-FG-093321	USA: California	2021-08-19	RR-681	CGGCGT-2043	670-ASYQTQTNSRRRARSVASQS-689
UBC31389	OK214017.1:21526..25341	AY.25	CA-CDC-FG-068750	USA: California	2021-08-07	RR-681	CGGCGA-2043	670-ASYQTQTNSRRRARSVASQS-689
UBC32866	OK214152.1:21526..25341	AY.20	OR-CDC-FG-096791	USA: Oregon	2021-08-17	RR-681	CGTCGG-2043	670-ASYQTQTNSRRRARSVASQS-689
UBC46812	OK215429.1:21526..25341	AY.20	OR-CDC-FG-096525	USA: Oregon	2021-08-19	RR-681	CGTCGG-2043	670-ASYQTQTNSRRRARSVASQS-689
UBC49191	OK215647.1:21517..25329	B.1.1.7	CO-CDC-FG-032216	USA: Colorado	2021-05-04	RR-680	CGTCGG-2040	669-ASYQTQTNSHRRARSVASQS-688
UAY87643	OK181525.1:21509..25324	AY.127.1	MN-MDH-12738	USA: Minnesota	2021-09-04	RR-681	CGTCGG-2043	670-ASYQTQTNSRRRARSVASQS-689
UAY87885	OK181547.1:21509..25324	AY.20	MN-MDH-12760	USA: Minnesota	2021-07-28	RR-681	CGGAGG-2043	670-ASYQTQTNSRRRARSVASQS-689
UAZ00180	OK182645.1:21521..25336	AY.44	MD-CDC-MMB09686121	USA: Maryland	2021-08-11	RR-681	CGTCGG-2043	670-ASYQTQTNSRRRARSVASQS-689
UAZ03923	OK183009.1:21509..25324	AY.44	NM-UNM-NMDOH-2021142245	USA: New Mexico	2021-07-19	RR-681	CGTCGG-2043	670-ASYQTQTNSRRRARSVASQS-689
UAZ09540	OK183496.1:21509..25324	AY.44	NM-UNM-TC243050	USA: New Mexico	2021-07-07	RR-681	CGTCGG-2043	670-ASYQTQTNSRRRARSVASQS-689
UAZ25595	OK186441.1:<21568..25347	AY.44	TN-CDC-FG-115975	USA: Tennessee	2021-09-03	RR-669	CGTCGG-2007	658-ASYQTQTNSRRRARSVASQS-677
UAZ39547	OK187721.1:21521..25333	B.1.1.7	WY-CDC-2-4543952	USA: WY	2021-06-09	RR-680	CGTCGG-2040	669-ASYQTQTNSHRRARSVASQS-688
UAZ41530	OK187898.1:21521..25342	P.1	RI-CDC-2-4611763	USA: RI	2021-06-24	RR-683	CGGCGT-2049	672-ASYQTQTNSPRRARSVASQS-691
UAZ42055	OK187943.1:21519..25331	B.1.1.7	ID-CDC-2-4611374	USA: ID	2021-06-20	RR-680	CGTCGG-2040	669-ASYQTQTNSHRRARSVASQS-688
UAZ42842	OK188011.1:21551..25363	B.1.1.7	ND-CDC-2-4611956	USA: ND	2021-06-07	RR-680	CGGAGG-2040	669-ASYQTQTNSHRRARSVASQS-688
UAZ44089	OK188119.1:21498..25310	B.1.1.7	FL-CDC-2-4611759	USA: FL	2021-07-02	RR-680	CGTCGG-2040	669-ASYQTQTNSHRRARSVASQS-688
UAZ44252	OK188133.1:21521..25342	P.1	FL-CDC-2-4611771	USA: FL	2021-06-21	RR-683	CGGCGT-2049	672-ASYQTQTNSPRRARSVASQS-691
UAZ47994	OK188450.1:21560..25381	B.1.126	WA-CDC-2-3971691	USA: WA	2021-02-08	RR-683	CGGCGT-2049	672-ASYQTHTNSPRRARSVASQS-691
UAZ52137	OK188953.1:21546..25361	AY.44	SD-SDPHL-0522	USA: South Dakota	2021-09-03	RR-681	CGTCGG-2043	670-ASYQTQTNSRRRARSVASQS-689
UAY14847	OK178713.1:21362..25177	AY.20	WA-UW-21080205918	USA: Washington	2021-08-02	RR-681	CGTCGG-2043	670-ASYQTQTNSRRRARSVASQS-689
UAY15705	OK178791.1:21362..25177	AY.20	WA-UW-21080202423	USA: Washington	2021-08-02	RR-681	CGTCGG-2043	670-ASYQTQTNSRRRARSVASQS-689
UAX67515	OK176259.1:21517..25332	AY.100	MA-CDCBI-CRSP_7AHAJAR4WKTOOLM5	USA: Massachusetts	2021-09-09	RR-681	CGGCGT-2043	670-ASYQTQTNSRRRARSVASQS-689
UAX68686	OK176366.1:21517..25332	AY.100	MA-CDCBI-CRSP_KXPDDQ2EF5RVKTVE	USA: Massachusetts	2021-09-09	RR-681	CGGCGT-2043	670-ASYQTQTNSRRRARSVASQS-689
UAV52842	OK162553.1:21529..25344	AY.44	IN-GD-090621-193	USA	2021-08-30	RR-681	CGTCGG-2043	670-ASYQTQTNSRRRARSVASQS-689
UAV54509	OK162706.1:21533..25348	AY.44	KY-GD-090621-108	USA	2021-08-31	RR-681	CGTCGG-2043	670-ASYQTQTNSRRRARSVASQS-689
UAV58311	OK163053.1:21526..25341	AY.103	CA-CDC-FG-111561	USA: California	2021-09-01	RR-681	CGTCGG-2043	670-ASYQTQTNSRRRARSVASQS-689
UAV59485	OK163160.1:21526..25341	AY.20	CA-CDC-FG-112099	USA: California	2021-09-02	RR-681	CGGCGT-2043	670-ASYQTQTNSRRRARSVASQS-689
UAV60111	OK163217.1:21526..25341	AY.44	CA-CDC-FG-111844	USA: California	2021-09-01	RR-681	CGTCGG-2043	670-ASYQTQTNSRRRARSVASQS-689
UAW11113	OK171201.1:21555..25370	AY.25.1	MD-CDC-4265459-001	USA: MD	2021-08-20	RR-681	CGTCGG-2043	670-ASYQTQTNSRRRARSVASQS-689
UAW18412	OK171866.1:21521..25336	AY.100	CO-CDC-MMB09633233	USA: Colorado	2021-08-07	RR-681	CGTCGG-2043	670-ASYQTQTNSRRRARSVASQS-689
UAW19970	OK172008.1:21512..25333	P.1	GA-CDC-MMB09613163	USA: Georgia	2021-08-06	RR-683	CGGCGT-2049	672-ASYQTQTNSPRRARSVASQS-691
UAW46383	OK172477.1:21523..25338	AY.103	MA-MASPHL-04996	USA: Massachusetts	2021-08-23	RR-681	CGTCGG-2043	670-ASYQTQTNSRRRARSVASQS-689
UAW55947	OK173441.1:21540..25361	B.1.126	CA-CDPH-2000023094	USA	2021-01-05	RR-683	CGGCGT-2049	672-ASYQTQTNSPRRARSVASQS-691
UAW56007	OK173446.1:21540..25361	B.1.126	CA-CDPH-2000023101	USA	2021-01-05	RR-683	CGGCGT-2049	672-ASYQTQTNSPRRARSVASQS-691
UAW56019	OK173447.1:21553..25374	B.1.126	CA-CDPH-2000023102	USA	2021-01-05	RR-683	CGGCGT-2049	672-ASYQTQTNSPRRARSVASQS-691
UAW56163	OK173459.1:21540..25361	B.1.1.205	CA-CDPH-2000024440	USA	2021-01-10	RR-683	CGCCGG-2049	672-ASYQTQTNSPRRARSVASQS-691
UAW56175	OK173460.1:21540..25361	B.1.1.205	CA-CDPH-2000024441	USA	2021-01-10	RR-683	CGCCGG-2049	672-ASYQTQTNSPRRARSVASQS-691
UAW56199	OK173462.1:21559..25380	B.1.1.205	CA-CDPH-2000024445	USA	2021-01-10	RR-683	CGCCGG-2049	672-ASYQTQTNSSRRARSVASQS-691
UAW56570	OK173493.1:21554..25375	B.1.2	CA-CDPH-2000024482	USA	2021-01-11	RR-683	CGTCGG-2049	672-ASYQTPTNSPRRARSVASQS-691
UAX29900	OK174712.1:21521..25336	AY.44	CO-CDC-MMB09456242	USA: Colorado	2021-07-23	RR-681	CGTCGG-2043	670-ASYQTQTNSRRRARSVASQS-689
UAX35304	OK175202.1:21512..25333	P.1	CO-CDC-MMB09491095	USA: Colorado	2021-07-27	RR-683	CGGCGT-2049	672-ASYQTQTNSPRRARSVASQS-691
UAU27036	OK147200.1:21558..25373	AY.20	WA-S11247	USA: Washington,King County	2021-08-02	RR-681	CGTCGG-2043	670-ASYQTQTNSRRRARSVASQS-689
UAU27534	OK147246.1:21531..25346	AY.120.1	WA-S11294	USA: Washington,Spokane County	2021-08-09	RR-681	CGTCGG-2043	670-ASYQTQTNSRRRARSVASQS-689
UAU28737	OK147358.1:21526..25341	AY.44	WA-S11410	USA: Washington,Whitman County	2021-08-14	RR-681	CGTCGG-2043	670-ASYQTQTNSRRRARSVASQS-689
UAU47486	OK149714.1:21525..25340	AY.75.2	MD-MDH-4514	USA: MD	2021-08-29	RR-681	CGGCGT-2043	670-ASYQTQTNSRRRARSVASQS-689
UAU59692	OK151155.1:21526..25341	AY.20	CA-CDC-FG-114183	USA: California	2021-09-04	RR-681	CGGCGT-2043	670-ASYQTQTNSRRRARSVASQS-689
UAU68689	OK151977.1:21012..24827	AY.44	AZ-CDC-LC0220469	USA: Arizona	2021-08-15	RR-681	CGTCGG-2043	670-ASYQTQTNSRRRARSVASQS-689
UAU71467	OK152232.1:21428..25243	AY.44	AZ-CDC-LC0221427	USA: Arizona	2021-08-14	RR-681	CGTCGG-2043	670-ASYQTQTNSRRRARSVASQS-689
UAU72434	OK152321.1:21524..25339	AY.44	AZ-CDC-LC0221431	USA: Arizona	2021-08-16	RR-681	CGTCGG-2043	670-ASYQTQTNSRRRARSVASQS-689
UAU76106	OK152660.1:21461..25276	AY.44	SC-CDC-LC0217669	USA: South Carolina	2021-08-24	RR-681	CGTCGG-2043	670-ASYQTQTNSRRRARSVASQS-689
UAU82572	OK153258.1:21428..25243	AY.44	GA-CDC-LC0218706	USA: Georgia	2021-08-24	RR-681	CGGCGA-2043	670-ASYQTQTNSRRRARSVASQS-689
UAU86654	OK153637.1:21524..25339	AY.100	OH-CDC-LC0218733	USA: Ohio	2021-08-23	RR-681	CGACGG-2043	670-ASYQTQTNSRRRARSVVSQS-689
UAV01215	OK154987.1:21428..25243	AY.120.1	WA-CDC-LC0219784	USA: Washington	2021-08-16	RR-681	CGTCGG-2043	670-ASYQTQTNSRRRARSVASQS-689
UAV03338	OK155183.1:21428..25243	AY.44	AZ-CDC-LC0222734	USA: Arizona	2021-08-10	RR-681	CGTCGG-2043	670-ASYQTQTNSRRRARSVASQS-689
UAV08282	OK155642.1:21491..25306	AY.44	IN-CDC-LC0223749	USA: Indiana	2021-08-14	RR-681	CGTCGG-2043	670-ASYQTQTNSRRRARSVASQS-689
UAV11653	OK155953.1:21428..25243	AY.20	OR-CDC-LC0223488	USA: Oregon	2021-08-27	RR-681	CGTCGG-2043	670-ASYQTQTNSRRRARSVASQS-689
UAV15513	OK158171.1:21526..25341	AY.44	TN-GD-090121-86	USA	2021-08-16	RR-681	CGTCGG-2043	670-ASYQTQTNSRRRARSVASQS-689
UAV18542	OK158448.1:21529..25344	AY.44	IN-GD-090721-137	USA	2021-08-26	RR-681	CGTCGG-2043	670-ASYQTQTNSRRRARSVASQS-689
UAV21340	OK158704.1:21529..25344	AY.44	KY-GD-083121-332	USA	2021-08-16	RR-681	CGTCGG-2043	670-ASYQTQTNSRRRARSVASQS-689
UAV25857	OK159116.1:21509..25324	AY.25.1	NE-CDC-QDX28318707	USA: Nebraska	2021-08-30	RR-681	CGGCGT-2043	670-ASYQTQTNSRRRARSVASQS-689
UAV26658	OK159189.1:21509..25324	AY.44	VA-CDC-QDX28277668	USA: Virginia	2021-08-27	RR-681	CGTCGG-2043	670-ASYQTQTNSRRRARSVASQS-689
UAV36851	OK160306.1:21509..25330	AY.44	CO-CDPHE-2101469503	USA	2021-07-15	RR-683	CGTCGG-2049	672-ASYQTQTNSRRRARSVASQS-691
UAV38299	OK160438.1:21509..25324	AY.44	CO-CDPHE-21466964	USA	2021-07-21	RR-681	CGTCGG-2043	670-ASYQTQTNSRRRARSVASQS-689
UAV38493	OK160456.1:21509..25324	AY.44	CO-CDPHE-2101469353	USA	2021-07-18	RR-681	CGTCGG-2043	670-ASYQTQTNSRRRARSVASQS-689
UAV40168	OK160609.1:21221..25036	AY.44	CO-CDPHE-21466912	USA	2021-07-22	RR-681	CGTCGG-2043	670-ASYQTQTNSRRRARSVASQS-689
UAT08187	OK136633.1:21509..25330	B.1.126	CO-CDPHE-2010031409	USA	2020-10-01	RR-683	CGGCGT-2049	672-ASYQTQTNSPRRARSVASQS-691
UAT08211	OK136635.1:21491..25312	B.1.126	CO-CDPHE-2010031422	USA	2020-10-01	RR-683	CGGCGT-2049	672-ASYQTQTNSPRRARSVASQS-691
UAT08234	OK136637.1:21509..25330	B.1.126	CO-CDPHE-2010031435	USA	2020-10-01	RR-683	CGGCGT-2049	672-ASYQTQTNSPRRARSVASQS-691
UAT08246	OK136638.1:21508..25329	B.1.126	CO-CDPHE-2010031450	USA	2020-09-30	RR-683	CGGCGT-2049	672-ASYQTQTNSPRRARSVASQS-691
UAT09019	OK136704.1:21539..25360	B.1.126	CO-CDPHE-2010051982	USA	2020-10-02	RR-683	CGGCGT-2049	672-ASYQTQTNSPRRARSVASQS-691
UAT09101	OK136711.1:21509..25330	B.1.126	CO-CDPHE-2010052016	USA	2020-10-02	RR-683	CGGCGT-2049	672-ASYQTQTNSPRRARSVASQS-691
UAT09113	OK136712.1:21509..25330	B.1.126	CO-CDPHE-2010052037	USA	2020-10-02	RR-683	CGGCGT-2049	672-ASYQTQTNSPRRARSVASQS-691
UAT09125	OK136713.1:21539..25360	B.1.126	CO-CDPHE-2010052043	USA	2020-10-02	RR-683	CGGCGT-2049	672-ASYQTQTNSPRRARSVASQS-691
UAT09596	OK136753.1:21509..25330	B.1.1.222	CO-CDPHE-2010072365	USA	2020-10-05	RR-683	CGTCGG-2049	672-ASYQTQTNSPRRARSVASQS-691
UAT09620	OK136755.1:21509..25330	B.1.1.222	CO-CDPHE-2010072412	USA	2020-10-05	RR-683	CGTCGG-2049	672-ASYQTQTNSPRRARSVASQS-691
UAT09784	OK136769.1:21540..25361	B.1.126	CO-CDPHE-2010073767	USA	2020-10-05	RR-683	CGGCGT-2049	672-ASYQTQTNSPRRARSVASQS-691
UAT14396	OK137385.1:21561..25376	AY.120.1	WA-S10999	USA: Washington,Spokane County	2021-08-03	RR-681	CGTCGG-2043	670-ASYQTQTNSRRRARSVASQS-689
UAT15677	OK137504.1:21552..25367	AY.120.1	WA-S11119	USA: Washington,Spokane County	2021-08-07	RR-681	CGTCGG-2043	670-ASYQTQTNSRRRARSVASQS-689
UAT15762	OK137512.1:21527..25342	AY.120.1	WA-S11127	USA: Washington,Spokane County	2021-08-08	RR-681	CGTCGG-2043	670-ASYQTQTNSRRRARSVASQS-689
UAT18669	OK137723.1:21521..25336	AY.44	GA-CDC-MMB09644769	USA: Georgia	2021-08-09	RR-681	CGTCGG-2043	670-ASYQTQTNSRRRARSVASQS-689
UAT54043	OK139584.1:21509..25324	AY.44	CO-CDPHE-2101502782	USA	2021-07-28	RR-681	CGTCGG-2043	670-ASYQTQTNSRRRARSVASQS-689
UAT63252	OK140437.1:21509..25330	AY.20	MN-UMGC-13707	USA: Minnesota	2021-08-24	RR-683	CGGAGG-2049	672-ASYQTQTNSRRRARSVASQS-691
UAT70688	OK141120.1:21526..25341	AY.20	OR-CDC-FG-096791	USA: Oregon	2021-08-17	RR-681	CGTCGG-2043	670-ASYQTQTNSRRRARSVASQS-689
UAT75364	OK141546.1:21526..25341	AY.119	CA-CDC-FG-093321	USA: California	2021-08-19	RR-681	CGGCGT-2043	670-ASYQTQTNSRRRARSVASQS-689
UAT75430	OK141552.1:21526..25341	AY.119	CA-CDC-FG-093376	USA: California	2021-08-19	RR-681	CGGCGT-2043	670-ASYQTQTNSRRRARSVASQS-689
UAT81873	OK142138.1:21526..25341	AY.20	OR-CDC-FG-096525	USA: Oregon	2021-08-19	RR-681	CGTCGG-2043	670-ASYQTQTNSRRRARSVASQS-689
UAT94735	OK144032.1:21500..25321	P.1	OH-CDC-QDX27272452	USA: Ohio	2021-07-27	RR-683	CGGCGT-2049	672-ASYQTQTNSPRRARSVASQS-691
UAT96496	OK144204.1:21560..25375	AY.100	TX-CDC-4262294-001	USA	2021-08-17	RR-681	CGTCGG-2043	670-ASYQTQTNSRRRARSVASQS-689
UAU15280	OK145980.1:21526..25341	AY.25	CA-CDC-FG-068750	USA: California	2021-08-07	RR-681	CGGCGA-2043	670-ASYQTQTNSRRRARSVASQS-689
UAU23400	OK146719.1:21526..25341	AY.25	CA-CDC-FG-069812	USA: California	2021-08-09	RR-681	CGGCGA-2043	670-ASYQTQTNSRRRARSVASQS-689
UAM07521	OK097600.1:21428..25243	AY.100	LA-CDC-LC0194531	USA: Louisiana	2021-08-17	RR-681	CGTCGG-2043	670-ASYQTQTNSRRRARSVASQS-689
UAM24517	OK099162.1:20532..24347	AY.44	VA-CDC-LC0197402	USA: Virginia	2021-08-16	RR-681	CGTCGG-2043	670-ASYQTQTNSRRRARSVASQS-689
UAM35209	OK100147.1:21012..24827	AY.25	MD-CDC-LC0198662	USA: Maryland	2021-08-18	RR-681	CGTCGG-2043	670-ASYQTQTNSRRRARSVASQS-689
UAM35789	OK100200.1:21428..25243	AY.44	NC-CDC-LC0198449	USA: North Carolina	2021-08-19	RR-681	CGTCGG-2043	670-ASYQTQTNSRRRARSVASQS-689
UAM43510	OK100909.1:21428..25243	AY.44	IN-CDC-LC0202658	USA: Indiana	2021-08-06	RR-681	CGTCGG-2043	670-ASYQTQTNSRRRARSVASQS-689
UAM45951	OK101133.1:21428..25243	AY.44	AZ-CDC-LC0203496	USA: Arizona	2021-08-06	RR-681	CGTCGG-2043	670-ASYQTQTNSRRRARSVASQS-689
UAM47300	OK101258.1:<21506..25243	AY.20	MN-CDC-LC0203095	USA: Minnesota	2021-08-09	RR-655	CGGAGG-1965	644-ASYQTQTNSRRRARSVASQS-663
UAM47406	OK101268.1:21461..25276	AY.25.1	MO-CDC-LC0203424	USA: Missouri	2021-08-10	RR-681	CGTCGG-2043	670-ASYQTQTNSRRRARSVASQS-689
UAM63417	OK102738.1:21526..25341	AY.44	CA-CDC-FG-105930	USA: California	2021-08-27	RR-681	CGTCGG-2043	670-ASYQTQTNSRRRARSVASQS-689
UAM70232	OK103358.1:21521..25336	AY.44	GA-CDC-MMB09817072	USA: Georgia	2021-08-18	RR-681	CGTCGG-2043	670-ASYQTQTNSRRRARSVASQS-689
UAN71170	OK105558.1:21523..25338	AY.103	CA-CDC-FG-110022	USA: California	2021-08-31	RR-681	CGGCGT-2043	670-ASYQTQTNSRRRARSVASQS-689
UAN72839	OK105710.1:21526..25341	AY.103	CA-CDC-FG-110280	USA: California	2021-08-31	RR-681	CGTCGG-2043	670-ASYQTQTNSRRRARSVASQS-689
UAN77900	OK106171.1:21526..25341	AY.46.4	WI-CDC-FG-110996	USA: Wisconsin	2021-08-30	RR-681	CGTCGG-2043	670-ASYQTQTNSRRRARSVASQS-689
UAN79183	OK106339.1:21523..25338	AY.44	CA-CDC-FG-107145	USA: California	2021-09-01	RR-681	CGTCGG-2043	670-ASYQTQTNSRRRARSVASQS-689
UAN87853	OK107129.1:21526..25341	AY.26	CA-CDC-FG-107675	USA: California	2021-08-28	RR-681	CGGCGT-2043	670-ASYQTQTNSRRRARSVASQS-689
UAN90188	OK107341.1:21526..25341	AY.119	CA-CDC-FG-108120	USA: California	2021-08-28	RR-681	CGGCGT-2043	670-ASYQTQTNSRRRARSVASQS-689
UAO05885	OK108795.1:21533..25348	AY.44	TN-CDC-IBX972772096151	USA: Tennessee	2021-08-21	RR-681	CGTCGG-2043	670-ASYQTQTNSRRRARSVASQS-689
UAO13936	OK109535.1:21500..25321	P.1	TX-CDC-QDX26718576	USA: Texas	2021-07-11	RR-683	CGGCGT-2049	672-ASYQTQTNSPRRARSVASQS-691
UAO14067	OK109547.1:21500..25321	P.1	NV-QDX-26675467	USA: Nevada	2021-07-07	RR-683	CGGCGT-2049	672-ASYQTQTNSPRRARSVASQS-691
UAP20706	OK110619.1:21362..25183	AY.20	WA-CDC-UW21082656056	USA: Washington	2021-08-26	RR-683	CGGCGT-2049	672-ASYQTQTNSRRRARSVASQS-691
UAP40209	OK111590.1:21362..25183	AY.20	WA-CDC-UW21072200063	USA: Washington	2021-07-22	RR-683	CGTCGG-2049	672-ASYQTQTNSRRRARSVASQS-691
UAP66901	OK113260.1:21491..25306	AY.103	CA-CDC-LC0209040	USA: California	2021-08-10	RR-681	CGTCGG-2043	670-ASYQTQTNSRRRARSVASQS-689
UAP68486	OK113407.1:21491..25306	AY.44	NM-CDC-LC0209168	USA: New Mexico	2021-08-13	RR-681	CGTCGG-2043	670-ASYQTQTNSRRRARSVASQS-689
UAP73790	OK113895.1:21428..25243	AY.103	CA-CDC-LC0210013	USA: California	2021-08-20	RR-681	CGTCGG-2043	670-ASYQTQTNSRRRARSVASQS-689
UAP76958	OK114187.1:<21389..25126	AY.20	OR-CDC-LC0210503	USA: Oregon	2021-08-19	RR-655	CGTCGG-1965	644-ASYQTQTNSRRRARSVASQS-663
UAP91323	OK115511.1:21311..25126	AY.44	VA-CDC-LC0206450	USA: Virginia	2021-08-18	RR-681	CGTCGG-2043	670-ASYQTQTNSRRRARSVASQS-689
UAP95786	OK115920.1:21461..25276	AY.44	CA-CDC-LC0213122	USA: California	2021-08-07	RR-681	CGACGG-2043	670-ASYQTQTNSRRRARSVASQS-689
UAQ01780	OK116471.1:21428..25243	AY.47	NY-CDC-LC0207254	USA: New York	2021-08-19	RR-681	CGTCGG-2043	670-ASYQTQTNSRRRARSVASQS-689
UAQ05938	OK116853.1:21419..25240	P.1	WV-CDC-LC0213814	USA: West Virginia	2021-08-14	RR-683	CGGCGT-2049	672-ASYQTQTNSPRRARSVASQS-691
UAQ08557	OK117095.1:21428..25243	AY.25	LA-CDC-LC0207562	USA: Louisiana	2021-08-19	RR-681	CGTCGG-2043	670-ASYQTQTNSRRRARSVASQS-689
UAQ29198	OK119016.1:21527..25342	AY.25.1	WA-CDC-ASC210195071	USA: Washington	2021-08-20	RR-681	CGGCGT-2043	670-ASYQTQTNSRRRARSVASQS-689
UAQ30803	OK119162.1:21533..25348	AY.44	AZ-CDC-ASC210192709	USA: Arizona	2021-08-20	RR-681	CGTCGG-2043	670-ASYQTQTNSRRRARSVASQS-689
UAQ33261	OK119386.1:21533..25348	AY.44	TN-CDC-ASC210119145	USA: Tennessee	2021-08-18	RR-681	CGTCGG-2043	670-ASYQTQTNSRRRARSVASQS-689
UAQ38085	OK119826.1:21533..25348	B.1.617.2	IN-CDC-ASC210119596	USA: Indiana	2021-08-19	RR-681	CGTCGG-2043	670-ASYQTQTNSRRRARSVASQS-689
UAQ39725	OK119975.1:21533..25348	AY.44	TN-CDC-ASC210192373	USA: Tennessee	2021-08-12	RR-681	CGTCGG-2043	670-ASYQTQTNSRRRARSVASQS-689
UAQ40264	OK120024.1:21533..25348	AY.3.1	CA-CDC-ASC210192240	USA: California	2021-08-11	RR-681	CGTCGG-2043	670-ASYQTQTNSRRRARSVASQS-689
UAQ44598	OK121025.1:21428..25243	AY.44	CO-CDC-LC0132914	USA: Colorado	2021-07-13	RR-681	CGTCGG-2043	670-ASYQTQTNSRRRARSVASQS-689
UAQ65330	OK122919.1:21491..25306	AY.54	VA-CDC-LC0132703	USA: Virginia	2021-07-20	RR-681	CGGCGT-2043	670-ASYQTQTNSRRRARSVASQS-689
UAQ72042	OK123528.1:21482..25303	P.1	MD-CDC-LC0128554	USA: Maryland	2021-07-22	RR-683	CGGCGT-2049	672-ASYQTQTNSHRRARSVASQS-691
UAQ82187	OK124451.1:21482..25303	P.1	FL-CDC-LC0129204	USA: Florida	2021-07-22	RR-683	CGGCGT-2049	672-ASYQTQTNSPRRARSVASQS-691
UAQ93485	OK125484.1:21452..25273	P.1	FL-CDC-LC0135688	USA: Florida	2021-07-21	RR-683	CGGCGT-2049	672-ASYQTQTNSPRRARSVASQS-691
UAQ97365	OK125838.1:21524..25339	AY.44	AZ-CDC-LC0126109	USA: Arizona	2021-07-14	RR-681	CGTCGG-2043	670-ASYQTQTNSRRRARSVASQS-689
UAR06183	OK126644.1:21524..25339	AY.44	CA-CDC-LC0127527	USA: California	2021-07-23	RR-681	CGTCGG-2043	670-ASYQTQTNSRRRARSVASQS-689
UAR08992	OK126901.1:21461..25276	AY.44	AZ-CDC-LC0127856	USA: Arizona	2021-07-16	RR-681	CGTCGG-2043	670-ASYQTQTNSRRRARSVASQS-689
UAR12315	OK127205.1:21461..25276	AY.44	AZ-CDC-LC0130587	USA: Arizona	2021-07-26	RR-681	CGTCGG-2043	670-ASYQTQTNSRRRARSVASQS-689
UAR28741	OK129416.1:21370..25185	AY.25	OH-CDC-LC0224751	USA: Ohio	2021-08-14	RR-681	CGTCGG-2043	670-ASYQTQTNSRRRARSVASQS-689
UAR38162	OK130281.1:21253..25068	AY.25	SC-CDC-LC0230788	USA: South Carolina	2021-08-25	RR-681	CGGCGT-2043	670-ASYQTQTNSRRRARSVASQS-689
UAR47137	OK131114.1:21491..25306	AY.44	FL-CDC-LC0225501	USA: Florida	2021-08-24	RR-681	CGTCGG-2043	670-ASYQTQTNSRRRARSVASQS-689
UAR50948	OK131464.1:21524..25339	AY.75	FL-CDC-LC0225670	USA: Florida	2021-08-23	RR-681	CGTCGG-2043	670-ASYQTQTNSRRRARSVASQS-689
UAR51265	OK131493.1:21524..25339	AY.44	TN-CDC-LC0225873	USA: Tennessee	2021-08-24	RR-681	CGTCGG-2043	670-ASYQTQTNSRRRARSVASQS-689
UAR61487	OK132431.1:21524..25339	AY.44	SC-CDC-LC0229510	USA: South Carolina	2021-08-25	RR-681	CGTCGG-2043	670-ASYQTQTNSRRRARSVASQS-689
UAR81451	OK134268.1:21524..25339	AY.25	MO-CDC-LC0232568	USA: Missouri	2021-08-16	RR-681	CGGCGT-2043	670-ASYQTQTNSRRRARSVASQS-689
UAR87755	OK134851.1:21428..25243	AY.103	OK-CDC-LC0233579	USA: Oklahoma	2021-08-18	RR-681	CGTCGG-2043	670-ASYQTQTNSRRRARSVASQS-689
UAL84310	OK095469.1:21509..25324	AY.103	NV-CDC-QDX28155436	USA: Nevada	2021-08-26	RR-681	CGTCGG-2043	670-ASYQTQTNSRRRARSVASQS-689
UAL85736	OK095599.1:21509..25324	AY.103	NV-CDC-QDX28155419	USA: Nevada	2021-08-25	RR-681	CGTCGG-2043	670-ASYQTQTNSRRRARSVASQS-689
UAL87085	OK095722.1:21509..25324	AY.44	IN-QDX-28155545	USA: Indiana	2021-08-23	RR-681	CGTCGG-2043	670-ASYQTQTNSRRRARSVASQS-689
UAL90194	OK096005.1:21362..25177	AY.120.1	WA-CDC-UW21081945191	USA: Washington	2021-08-19	RR-681	CGTCGG-2043	670-ASYQTQTNSRRRARSVASQS-689
UAJ91613	OK088293.1:21554..25369	AY.44	VT-CDCBI-CRSP_NR2OSRRA3FWOKOII	USA: Vermont	2021-08-30	RR-681	CGTCGG-2043	670-ASYQTQTNSRRRARSVASQS-689
UAJ92008	OK088329.1:21517..25332	AY.44	VT-CDCBI-CRSP_X6O27XSR3XQKCF6U	USA: Vermont	2021-08-30	RR-681	CGGCGT-2043	670-ASYQTQTNSRRRARSVASQS-689
UAK12062	OK090156.1:21542..25357	AY.3	MA-CDCBI-CRSP_RNQDJYH3DKEAQFI2	USA: Massachusetts	2021-09-02	RR-681	CGTCGG-2043	670-ASYQTQTNSRRRARSVASQS-689
UAJ64686	OK085350.1:21506..25321	AY.25	MN-MDH-11939	USA: Minnesota	2021-08-21	RR-681	CGGCGA-2043	670-ASYQTQTNSRRRARSVASQS-689
UAC20688	OK068267.1:21362..25183	AY.103	WA-CDC-UW21081692721	USA: Washington	2021-08-16	RR-683	CGGCGT-2049	672-ASYQTQTNSRRRARSVASQS-691
UAC20898	OK068286.1:21362..25183	AY.103	WA-CDC-UW21081677715	USA: Washington	2021-08-16	RR-683	CGGCGT-2049	672-ASYQTQTNSRRRARSVASQS-691
UAC20953	OK068291.1:21362..25183	AY.103	WA-CDC-UW21081675987	USA: Washington	2021-08-16	RR-683	CGGCGT-2049	672-ASYQTQTNSRRRARSVASQS-691
UAC22219	OK068406.1:21362..25177	AY.103	WA-CDC-UW21081437764	USA: Washington	2021-08-14	RR-681	CGTCGG-2043	670-ASYQTQTNSRRRARSVASQS-689
UAC29549	OK069072.1:21526..25341	AY.100	TX-CDC-FG-091489	USA: Texas	2021-08-18	RR-681	CGTCGG-2043	670-ASYQTQTNSRRRARSVASQS-689
UAC31561	OK069255.1:21517..25338	P.1	OH-CDC-FG-091917	USA: Ohio	2021-08-19	RR-683	CGGCGT-2049	672-ASYQTQTNSPRRARSVASQS-691
UAC34309	OK069505.1:21526..25341	AY.47	CA-CDC-FG-092148	USA: California	2021-08-18	RR-681	CGTCGG-2043	670-ASYQTQTNSRRRARSVASQS-689
UAJ18311	OK077279.1:21500..25321	P.1	FL-BPHL-6307	USA: FL	2021-07-18	RR-683	CGGCGT-2049	672-ASYQTQTNSPRRARSVASQS-691
UAJ25320	OK079256.1:21533..25348	AY.39	FL-CDC-ASC210271159	USA: Florida	2021-08-04	RR-681	CGTCGG-2043	670-ASYQTQTNSRRRARSVASQS-689
UAA47244	OK054860.1:21526..25341	AY.26	CA-CDC-FG-088615	USA: California	2021-08-17	RR-681	CGGCGT-2043	670-ASYQTQTNSRRRARSVASQS-689
UAA51414	OK055240.1:21526..25341	AY.20	CA-CDC-FG-089181	USA: California	2021-08-18	RR-681	CGGCGT-2043	670-ASYQTQTNSRRRARSVASQS-689
UAA54990	OK055567.1:21221..25036	AY.20	CA-CDC-QDX27909678	USA: California	2021-08-16	RR-681	CGTCGG-2043	670-ASYQTQTNSRRRARSVASQS-689
UAA73563	OK057540.1:21526..25341	AY.103	CA-CDC-FG-095531	USA: California	2021-08-20	RR-681	CGTCGG-2043	670-ASYQTQTNSRRRARSVASQS-689
UAA89101	OK058741.1:21512..25324	B.1.433	MA-MASPHL-04754	USA	2021-08-12	RR-680	CGGCGA-2040	669-ASYQTQTNSPRRARSVASQS-688
UAA99360	OK059678.1:21523..25338	AY.26	CA-CDC-FG-102670	USA: California	2021-08-24	RR-681	CGGCGT-2043	670-ASYQTQTNSRRRARSVASQS-689
UAB04935	OK060185.1:21526..25341	AY.119	CA-CDC-FG-100288	USA: California	2021-08-24	RR-681	CGTCGG-2043	670-ASYQTQTNSRRRARSVASQS-689
UAB45341	OK062609.1:21526..25341	AY.103	CA-CDC-FG-099437	USA: California	2021-08-23	RR-681	CGTCGG-2043	670-ASYQTQTNSRRRARSVASQS-689
UAB47315	OK062789.1:21526..25341	AY.3	CA-CDC-FG-103167	USA: California	2021-08-25	RR-681	CGGCGT-2043	670-ASYQTQTNSRRRARSVASQS-689
UAB53810	OK063381.1:21526..25341	AY.44	CA-CDC-FG-103838	USA: California	2021-08-26	RR-681	CGTCGG-2043	670-ASYQTQTNSRRRARSVASQS-689
UAB53821	OK063382.1:21526..25341	AY.44	CA-CDC-FG-103883	USA: California	2021-08-26	RR-681	CGTCGG-2043	670-ASYQTQTNSRRRARSVASQS-689
UAB60068	OK064166.1:21509..25324	AY.44	OH-CDC-QDX27691277	USA: Ohio	2021-08-09	RR-681	CGTCGG-2043	670-ASYQTQTNSRRRARSVASQS-689
UAB64664	OK064738.1:21524..25345	P.1	FL-CDC-ASC210156170	USA: Florida	2021-07-13	RR-683	CGGCGT-2049	672-ASYQTQTNSPRRARSVASQS-691
UAB86987	OK066090.1:21506..25321	AY.25	MN-MDH-11730	USA: Minnesota	2021-08-27	RR-681	CGGCGA-2043	670-ASYQTQTNSRRRARSVASQS-689
UAC07487	OK066429.1:21526..25341	AY.26	NY-CDC-FG-089851	USA: New York	2021-08-16	RR-681	CGGCGT-2043	670-ASYQTQTNSRRRARSVASQS-689
UAC10002	OK066661.1:21509..25324	AY.103	WA-CDC-QDX27830631	USA: Washington	2021-08-14	RR-681	CGTCGG-2043	670-ASYQTQTNSRRRARSVASQS-689
UAC15245	OK067139.1:21509..25324	AY.47	FL-CDC-QDX27788156	USA: Florida	2021-08-11	RR-681	CGTCGG-2043	670-ASYQTQTNSRRRARSVASQS-689
QZZ58231	OK045033.1:21560..25375	AY.20	GA-CDC-2-4679055	USA: GA	2021-07-11	RR-681	CGGCGT-2043	670-ASYQTQTNSRRRARSVASQS-689
QZZ61766	OK045353.1:21560..25375	AY.3	NC-CDC-2-4791716	USA: NC	2021-08-09	RR-681	CGTCGG-2043	670-ASYQTQTNSRRRARSVASQS-689
QZZ80307	OK047071.1:21509..25324	AY.44	MN-UMGC-9312	USA: Minnesota	2021-08-15	RR-681	CGTCGG-2043	670-ASYQTQTNSRRRARSVASQS-689
QZZ83083	OK047364.1:21552..25373	B.1.2	TN-SPHL-0642	USA: TN	2021-01-28	RR-683	CGGCGT-2049	672-ASYQTQTNSPRRARSVASQS-691
QZW50433	OK021476.1:21551..25366	AY.44	VT-CDCBI-CRSP_6R5BF6S3HLJ545QG	USA: Vermont	2021-08-24	RR-681	CGTCGG-2043	670-ASYQTQTNSRRRARSVASQS-689
QZW71924	OK023872.1:21519..25340	P.1	FL-CDC-ASC210231620	USA: Florida	2021-07-24	RR-683	CGGCGT-2049	672-ASYQTQTNSPRRARSVASQS-691
QZW73028	OK023972.1:21533..25348	AY.44	MI-CDC-ASC210231829	USA: Michigan	2021-07-27	RR-681	CGTCGG-2043	670-ASYQTQTNSRRRARSVASQS-689
QZW74950	OK024146.1:21533..25348	AY.44	CA-CDC-ASC210234009	USA: California	2021-07-28	RR-681	CGTCGG-2043	670-ASYQTQTNSRRRARSVASQS-689
QZX00681	OK026478.1:21533..25348	AY.44	CO-CDC-ASC210236110	USA: Colorado	2021-07-28	RR-681	CGTCGG-2043	670-ASYQTQTNSRRRARSVASQS-689
QZX04983	OK026869.1:21533..25348	AY.20	CA-CDC-ASC210202329	USA: California	2021-07-30	RR-681	CGTCGG-2043	670-ASYQTQTNSRRRARSVASQS-689
QZX12255	OK027529.1:21533..25348	AY.25.1	CA-CDC-ASC210235867	USA: California	2021-07-28	RR-681	CGTCGG-2043	670-ASYQTQTNSRRRARSVASQS-689
QZX12376	OK027540.1:21526..25341	AY.20	CA-CDC-ASC210235878	USA: California	2021-07-28	RR-681	CGTCGG-2043	670-ASYQTQTNSRRRARSVASQS-689
QZX19617	OK028197.1:21533..25348	AY.20	CA-CDC-ASC210236623	USA: California	2021-07-29	RR-681	CGTCGG-2043	670-ASYQTQTNSRRRARSVASQS-689
QZX21356	OK028355.1:21533..25348	AY.103	FL-CDC-ASC210205030	USA: Florida	2021-07-31	RR-681	CGGCGA-2043	670-ASYQTQTNSRRRARSVASQS-689
QZX23758	OK028573.1:21533..25348	AY.44	TN-CDC-ASC210204992	USA: Tennessee	2021-08-01	RR-681	CGTCGG-2043	670-ASYQTQTNSRRRARSVASQS-689
QZX29281	OK029073.1:21533..25348	AY.20	CA-CDC-ASC210203549	USA: California	2021-07-30	RR-681	CGTCGG-2043	670-ASYQTQTNSRRRARSVASQS-689
QZX33012	OK029412.1:21533..25348	AY.44	CA-CDC-ASC210202390	USA: California	2021-07-30	RR-681	CGTCGG-2043	670-ASYQTQTNSRRRARSVASQS-689
QZX33023	OK029413.1:21533..25348	AY.44	CA-CDC-ASC210202391	USA: California	2021-07-30	RR-681	CGTCGG-2043	670-ASYQTQTNSRRRARSVASQS-689
QZX56940	OK033048.1:21533..25348	AY.44	UT-UPHL-210901905573	USA: Utah	2021-08-24	RR-681	CGTCGG-2043	670-ASYQTQTNSRRRARSVASQS-689
QZS68805	OK002212.1:21533..25348	AY.44	TN-CDC-ASC210239450	USA: Tennessee	2021-08-03	RR-681	CGTCGG-2043	670-ASYQTQTNSRRRARSVASQS-689
QZS74135	OK002696.1:21533..25348	AY.47	FL-CDC-ASC210239068	USA: Florida	2021-08-02	RR-681	CGGCGA-2043	670-ASYQTQTNSRRRARSVASQS-689
QZS83868	OK003580.1:21533..25348	AY.20	NV-CDC-ASC210271721	USA: Nevada	2021-08-04	RR-681	CGTCGG-2043	670-ASYQTQTNSRRRARSVASQS-689
QZS86868	OK003852.1:21533..25354	B.1.617.2	NV-CDC-ASC210269619	USA: Nevada	2021-08-04	RR-683	CGGCGT-2049	672-ASYQTQTNSRRRARSVASQS-691
QZT04534	OK005458.1:21533..25354	AY.44	TN-CDC-ASC210274654	USA: Tennessee	2021-08-05	RR-683	CGTCGG-2049	672-ASYQTQTNSRRRARSVASQS-691
QZT04556	OK005460.1:21533..25348	AY.44	TN-CDC-ASC210274658	USA: Tennessee	2021-08-05	RR-681	CGTCGG-2043	670-ASYQTQTNSRRRARSVASQS-689
QZT04622	OK005466.1:21533..25348	AY.47	FL-CDC-ASC210274964	USA: Florida	2021-08-04	RR-681	CGTCGG-2043	670-ASYQTQTNSRRRARSVASQS-689
QZT15135	OK006422.1:21533..25348	AY.44	CA-CDC-ASC210269390	USA: California	2021-08-03	RR-681	CGTCGG-2043	670-ASYQTQTNSRRRARSVASQS-689
QZT82152	OK007486.1:21533..25348	AY.44	TN-CDC-ASC210187293	USA: Tennessee	2021-08-10	RR-681	CGTCGG-2043	670-ASYQTQTNSRRRARSVASQS-689
QZT82174	OK007488.1:21533..25348	AY.44	TN-CDC-ASC210187295	USA: Tennessee	2021-08-10	RR-681	CGTCGG-2043	670-ASYQTQTNSRRRARSVASQS-689
QZT84893	OK007735.1:21533..25348	AY.44	TN-CDC-ASC210187078	USA: Tennessee	2021-08-10	RR-681	CGTCGG-2043	670-ASYQTQTNSRRRARSVASQS-689
QZT92439	OK008422.1:21533..25348	AY.47	FL-CDC-ASC210116005	USA: Florida	2021-08-06	RR-681	CGTCGG-2043	670-ASYQTQTNSRRRARSVASQS-689
QZU02281	OK009318.1:21533..25348	AY.44	TN-CDC-ASC210274050	USA: Tennessee	2021-08-05	RR-681	CGTCGG-2043	670-ASYQTQTNSRRRARSVASQS-689
QZU17977	OK010745.1:21533..25348	AY.44	AZ-CDC-ASC210187940	USA: Arizona	2021-08-09	RR-681	CGTCGG-2043	670-ASYQTQTNSRRRARSVASQS-689
QZU19010	OK010839.1:21532..25347	AY.44	TN-CDC-ASC210186718	USA: Tennessee	2021-08-10	RR-681	CGTCGG-2043	670-ASYQTQTNSRRRARSVASQS-689
QZU19021	OK010840.1:21525..25340	AY.44	TN-CDC-ASC210186719	USA: Tennessee	2021-08-10	RR-681	CGTCGG-2043	670-ASYQTQTNSRRRARSVASQS-689
QZU19032	OK010841.1:21533..25348	AY.44	TN-CDC-ASC210186720	USA: Tennessee	2021-08-10	RR-681	CGTCGG-2043	670-ASYQTQTNSRRRARSVASQS-689
QZU19043	OK010842.1:21525..25340	AY.44	TN-CDC-ASC210186721	USA: Tennessee	2021-08-10	RR-681	CGTCGG-2043	670-ASYQTQTNSRRRARSVASQS-689
QZU19076	OK010845.1:21533..25348	AY.44	TN-CDC-ASC210186724	USA: Tennessee	2021-08-10	RR-681	CGTCGG-2043	670-ASYQTQTNSRRRARSVASQS-689
QZU19186	OK010855.1:21533..25348	AY.44	TN-CDC-ASC210186736	USA: Tennessee	2021-08-10	RR-681	CGTCGG-2043	670-ASYQTQTNSRRRARSVASQS-689
QZU24912	OK011374.1:21533..25348	AY.20	CA-CDC-ASC210273088	USA: California	2021-08-02	RR-681	CGTCGG-2043	670-ASYQTQTNSRRRARSVASQS-689
QZU26013	OK011474.1:21524..25345	P.1	WI-CDC-ASC210270818	USA: Wisconsin	2021-08-04	RR-683	CGGCGT-2049	672-ASYQTQTNSPRRARSVASQS-691
QZU27408	OK012618.1:21527..25342	AY.44	CA-CDC-ASC210205097	USA: California	2021-07-30	RR-681	CGTCGG-2043	670-ASYQTQTNSRRRARSVASQS-689
QZU27419	OK012619.1:21533..25348	AY.44	CA-CDC-ASC210205098	USA: California	2021-07-30	RR-681	CGTCGG-2043	670-ASYQTQTNSRRRARSVASQS-689
QZU36321	OK013427.1:21533..25348	AY.20	TN-CDC-ASC210207150	USA: Tennessee	2021-08-01	RR-681	CGTCGG-2043	670-ASYQTQTNSRRRARSVASQS-689
QZU44507	OK014170.1:21531..25346	AY.44	AZ-CDC-ASC210206054	USA: Arizona	2021-08-01	RR-681	CGTCGG-2043	670-ASYQTQTNSRRRARSVASQS-689
QZU44902	OK014206.1:21528..25343	AY.44	FL-CDC-ASC210210067	USA: Florida	2021-08-02	RR-681	CGGCGA-2043	670-ASYQTQTNSRRRARSVASQS-689
QZU53145	OK014953.1:21533..25348	AY.44	GA-CDC-ASC210206234	USA: Georgia	2021-07-31	RR-681	CGTCGG-2043	670-ASYQTQTNSRRRARSVASQS-689
QZU54863	OK015109.1:21524..25345	P.1	FL-CDC-ASC210210471	USA: Florida	2021-08-02	RR-683	CGGCGT-2049	672-ASYQTQTNSPRRARSVASQS-691
QZU57692	OK015366.1:21533..25348	AY.44	FL-CDC-ASC210206689	USA: Florida	2021-08-01	RR-681	CGTCGG-2043	670-ASYQTQTNSRRRARSVASQS-689
QZU57983	OK015392.1:21533..25348	AY.44	GA-CDC-ASC210206812	USA: Georgia	2021-07-31	RR-681	CGTCGG-2043	670-ASYQTQTNSRRRARSVASQS-689
QZU64066	OK015944.1:21518..25339	P.1	FL-CDC-ASC210208838	USA: Florida	2021-07-31	RR-683	CGGCGT-2049	672-ASYQTQTNSPRRARSVASQS-691
QZU68922	OK016384.1:21533..25354	AY.44	FL-CDC-ASC210248115	USA: Florida	2021-07-26	RR-683	CGTCGG-2049	672-ASYQTQTNSRRRARSVASQS-691
QZU72174	OK016680.1:21524..25345	P.1	FL-CDC-ASC210208213	USA: Florida	2021-08-02	RR-683	CGGCGT-2049	672-ASYQTQTNSPRRARSVASQS-691
QZU78155	OK017370.1:21509..25330	B.1	SS898	Kenya	2020-12-18	RR-683	CGGCGA-2049	672-ASYQTQTNSPRRARSVASQS-691
QZW16851	OK018283.1:21509..25330	B.1.480	NAMRU3_E584	Djibouti	2021-03-26	RR-683	CGGCGA-2049	672-ASYQTHTNSPRRARSVASQS-691
QZW17577	OK018354.1:21500..25321	P.1	FL-BPHL-5563	USA: FL	2021-07-12	RR-683	CGGCGT-2049	672-ASYQTQTNSPRRARSVASQS-691
QZW19408	OK018517.1:21500..25312	B.1.1.7	FL-BPHL-5584	USA: FL	2021-07-09	RR-680	CGTCGG-2040	669-ASYQTQTNSHRRARSVASQS-688
QZW19431	OK018519.1:21491..25312	P.1	FL-BPHL-5586	USA: FL	2021-07-09	RR-683	CGGCGT-2049	672-ASYQTQTNSPRRARSVASQS-691
QZW19673	OK018540.1:21192..25004	B.1.1.7	FL-BPHL-5607	USA: FL	2021-07-12	RR-680	CGTCGG-2040	669-ASYQTQTNSHRRARSVASQS-688
QZW20232	OK018588.1:21363..25184	P.1	FL-BPHL-5655	USA: FL	2021-07-13	RR-683	CGGCGT-2049	672-ASYQTQTNSPRRARSVASQS-691
QZW21099	OK018664.1:<21548..25240	B.1.1.7	FL-BPHL-5745	USA: FL	2021-07-16	RR-640	CGTCGG-1920	629-ASYQTQTNSHRRARSVASQS-648
QZW21367	OK018688.1:21521..25342	P.1	FL-BPHL-5770	USA: FL	2021-07-16	RR-683	CGGCGT-2049	672-ASYQTQTNSPRRARSVASQS-691
QZW21615	OK018710.1:21461..25282	P.1	FL-BPHL-5792	USA: FL	2021-07-19	RR-683	CGGCGT-2049	672-ASYQTQTNSPRRARSVASQS-691
QZW21900	OK018735.1:21500..25321	P.1	FL-BPHL-5817	USA: FL	2021-07-19	RR-683	CGGCGT-2049	672-ASYQTQTNSPRRARSVASQS-691
QZW35938	OK019937.1:21509..25324	AY.44	CO-CDPHE-2101437997	USA	2021-07-12	RR-681	CGTCGG-2043	670-ASYQTQTNSRRRARSVASQS-689
QZW35949	OK019938.1:21509..25324	AY.44	CO-CDPHE-2101437999	USA	2021-07-12	RR-681	CGTCGG-2043	670-ASYQTQTNSRRRARSVASQS-689
QZP94517	MZ978262.1:21524..25339	P.1	FL-CDC-ASC210245160	USA: Florida	2021-07-25	RR-681	CGGCGT-2043	670-ASYQTQTNSPRRARSVASQS-689
QZQ09372	MZ979604.1:21524..25345	P.1	GA-CDC-ASC210240254	USA: Georgia	2021-07-22	RR-683	CGGCGT-2049	672-ASYQTQTNSPRRARSVASQS-691
QZQ12545	MZ979890.1:21519..25340	P.1	FL-CDC-ASC210241782	USA: Florida	2021-07-22	RR-683	CGGCGT-2049	672-ASYQTQTNSPRRARSVASQS-691
QZQ73447	MZ983244.1:21549..25370	AY.25	MA-CDCBI-CRSP_XEFEOC3K3GRAHI3F	USA: Massachusetts	2021-08-24	RR-683	CGTCGG-2049	672-ASYQTQTNSRRRARSVASQS-691
QZQ75331	MZ983818.1:21500..25321	P.1	FL-BPHL-5459	USA: FL	2021-06-25	RR-683	CGGCGT-2049	672-ASYQTQTNSPRRARSVASQS-691
QZQ75527	MZ983835.1:21515..25336	P.1	FL-BPHL-5476	USA: FL	2021-06-27	RR-683	CGGCGT-2049	672-ASYQTQTNSPRRARSVASQS-691
QZQ75561	MZ983838.1:21537..25358	P.1	FL-BPHL-5479	USA: FL	2021-06-28	RR-683	CGGCGT-2049	672-ASYQTQTNSPRRARSVASQS-691
QZQ75595	MZ983841.1:21500..25312	P.1	FL-BPHL-5482	USA: FL	2021-06-28	RR-680	CGGCGT-2040	669-ASYQTQTNSPRRARSVASQS-688
QZQ76978	MZ983961.1:<21498..25199	P.1	FL-BPHL-5285	USA: FL	2021-05-26	RR-643	CGGCGT-1929	632-ASYQTQTNSPRRARSVASQS-651
QZQ77377	MZ983995.1:21523..25344	P.1	FL-BPHL-5329	USA: FL	2021-06-07	RR-683	CGGCGT-2049	672-ASYQTQTNSPRRARSVASQS-691
QZQ77425	MZ983999.1:21499..25320	P.1	FL-BPHL-5333	USA: FL	2021-06-07	RR-683	CGGCGT-2049	672-ASYQTQTNSPRRARSVASQS-691
QZQ77638	MZ984017.1:21537..25349	B.1.1.7	FL-BPHL-5354	USA: FL	2021-06-10	RR-680	CGTCGG-2040	669-ASYQTQTNSHRRARSVASQS-688
[truncated: 6,463 more rows]
