# Supplementary material for: Probable human origin of the SARS-CoV-2 polybasic furin cleavage motif
Source: BMC Genom Data. 2023 Nov 21;24:71. doi: 10.1186/s12863-023-01169-8 (PMC10664542; doi:10.1186/s12863-023-01169-8)
Supplement: Supplementary file 6 — Additional file 6: Table 6S. GISAID database SARS-CoV-2 isolates with synonymous base substitution at the arginine codons CGG-CGG. [file 12863_2023_1169_MOESM6_ESM.xlsx]

## Sheet: AR_BMC_Genomic_Data_Manuscript_
Table 6S.	GISAID database	SARS-CoV-2 isolates	with synonymous base	substitution	at the arginine	codons CGG-CGG
GISAID_epi_isl	Region	Country	Division	Length	Lineage	Date submission	RR*	RR_coding**	Polybasic_furin_cleavage_site*
NC_045512.2	Asia	China (reference)	Wuhan	29903	B	2019-12-26	RR-683	CGGCGG-23659	672-ASYQTQTNSPRRARSVASQS-691
EPI_ISL_406801	Asia	China (reference)	Wuhan	29872	A	2020-01-30	RR-682	CGGCGG-23594	671-ASYQTQTNSPRRARSVASQS-690
EPI_ISL_14024525	Europe	United Kingdom	England	29783	BA.5.1	2022-07-25	RR-679	CGTCGG-23558	668-ASYQTQTKSHRRARSVASQS-687
EPI_ISL_14016344	Asia	Singapore		29820	BA.5.3.1	2022-07-25	RR-677	CGTCGG-23573	666-ASYQTQTKSHRRARSVASQS-685
EPI_ISL_14016261	Asia	Singapore		29824	BA.5.3.1	2022-07-25	RR-677	CGTCGG-23577	666-ASYQTQTKSHRRARSVASQS-685
EPI_ISL_14019009	Asia	Bangladesh	Dhaka	29754	BA.5.3.1	2022-07-25	RR-677	CGTCGG-23547	666-ASYQTQTKSHRRARSVASQS-685
EPI_ISL_14018984	Asia	Bangladesh	Dhaka	29757	BA.5.3.1	2022-07-25	RR-677	CGTCGG-23547	666-ASYQTQTKSHRRARSVASQS-685
EPI_ISL_14018993	Asia	Bangladesh	Dhaka	29747	BA.5.3.1	2022-07-25	RR-677	CGTCGG-23538	666-ASYQTQTKSHRRARSVASQS-685
EPI_ISL_14019011	Asia	Bangladesh	Dhaka	29757	BA.5.3.1	2022-07-25	RR-677	CGTCGG-23547	666-ASYQTQTKSHRRARSVASQS-685
EPI_ISL_14019006	Asia	Bangladesh	Dhaka	29757	BA.5.3.1	2022-07-25	RR-677	CGTCGG-23547	666-ASYQTQTKSHRRARSVASQS-685
EPI_ISL_14018137	Asia	India	Assam	29297	BA.2	2022-07-25	RR-677	CGTCGG-23142	666-ASYQTQTKSHRRARSVASQS-685
EPI_ISL_14018980	Asia	Bangladesh	Dhaka	29753	BA.5.3.1	2022-07-25	RR-677	CGTCGG-23546	666-ASYQTQTKSHRRARSVASQS-685
EPI_ISL_14018979	Asia	Bangladesh	Dhaka	29757	BA.5.3.1	2022-07-25	RR-677	CGTCGG-23547	666-ASYQTQTKSHRRARSVASQS-685
EPI_ISL_14019005	Asia	Bangladesh	Dhaka	29759	BA.5.3.1	2022-07-25	RR-677	CGTCGG-23547	666-ASYQTQTKSHRRARSVASQS-685
EPI_ISL_14019004	Asia	Bangladesh	Dhaka	29756	BA.5.3.1	2022-07-25	RR-677	CGTCGG-23547	666-ASYQTQTKSHRRARSVASQS-685
EPI_ISL_14019012	Asia	Bangladesh	Dhaka	29757	BA.5.3.1	2022-07-25	RR-677	CGTCGG-23547	666-ASYQTQTKSHRRARSVASQS-685
EPI_ISL_14018977	Asia	Bangladesh	Dhaka	29797	BA.5.3.1	2022-07-25	RR-677	CGTCGG-23583	666-ASYQTQTKSHRRARSVASQS-685
EPI_ISL_14018989	Asia	Bangladesh	Dhaka	29757	BA.5.3.1	2022-07-25	RR-677	CGTCGG-23547	666-ASYQTQTKSHRRARSVASQS-685
EPI_ISL_14017969	Asia	Japan	Tokyo	29729	BA.2.10	2022-07-25	RR-679	CGTCGG-23537	668-ASYQTQTKSHRRARSVASQS-687
EPI_ISL_14018501	Asia	Japan	Osaka	29785	BA.5.3.1	2022-07-25	RR-677	CGTCGG-23563	666-ASYQTQTKSHRRARSVASQS-685
EPI_ISL_14018986	Asia	Bangladesh	Dhaka	29756	BA.5.3.1	2022-07-25	RR-677	CGTCGG-23547	666-ASYQTQTKSHRRARSVASQS-685
EPI_ISL_14026882	Asia	Bangladesh	Dhaka	29754	BA.5.2	2022-07-25	RR-677	CGTCGG-23548	666-ASYQTQTKSHRRARSVASQS-685
EPI_ISL_14018994	Asia	Bangladesh	Dhaka	29757	BA.5.3.1	2022-07-25	RR-677	CGTCGG-23547	666-ASYQTQTKSHRRARSVASQS-685
EPI_ISL_14018983	Asia	Bangladesh	Dhaka	29778	BA.5.3.1	2022-07-25	RR-677	CGTCGG-23568	666-ASYQTQTKSHRRARSVASQS-685
EPI_ISL_14036059	South America	Peru	Cusco	29756	BA.2	2022-07-25	RR-679	CGGCGT-23557	668-ASYQTQTKSHRRARSVASQS-687
EPI_ISL_14057162	Asia	South Korea		29746	BA.5.3.1	2022-07-26	RR-677	CGTCGG-23560	666-ASYQTQTKSHRRARSVASQS-685
EPI_ISL_14051133	Asia	Philippines	Davao	29858	BA.2	2022-07-26	RR-682	CGGCGT-23564	671-ASYQTQTNSRRRARSVASQS-691
EPI_ISL_14047236	Asia	Japan	Tokyo	29740	BA.4.1	2022-07-26	RR-677	CGACGG-23522	666-ASYQTQTKSHRRARSVASQS-685
EPI_ISL_14050764	Asia	Thailand	Bangkok	29718	BA.5.3.1	2022-07-26	RR-677	CGTCGG-23535	666-ASYQTQTKSHRRARSVASQS-685
EPI_ISL_14049309	Asia	India	Karnataka	29769	B.1.617.2	2022-07-26	RR-679	CGTCGG-23546	668-CASYQTQTNSRRLARSVASQ-687
EPI_ISL_14051127	Asia	Philippines	Davao	29841	BA.5.3.1	2022-07-26	RR-677	CGTCGG-23582	666-ASYQTQTKSHRRARSVASQS-685
EPI_ISL_14044373	Asia	Japan	Tokyo	29723	BA.5.3.1	2022-07-26	RR-677	CGTCGG-23531	666-ASYQTQTKSHRRARSVASQS-685
EPI_ISL_14039997	Europe	United Kingdom	England	29718	BA.5.3.1	2022-07-26	RR-677	CGTCGG-23535	666-ASYQTQTKSHRRARSVASQS-685
EPI_ISL_14041704	Europe	United Kingdom	England	29424	BA.5.1	2022-07-26	RR-677	CGTCGG-23241	666-ASYQTQTKSHRRARSVASQS-685
EPI_ISL_14040794	Europe	United Kingdom	England	29424	BA.5.1	2022-07-26	RR-677	CGTCGG-23241	666-ASYQTQTKSHRRARSVASQS-685
EPI_ISL_14045116	Europe	United Kingdom	England	29779	BA.5.3.1	2022-07-26	RR-679	CGTCGG-23552	668-ASYQTQTKSHRRARSVASQS-687
EPI_ISL_14043166	Europe	United Kingdom	Scotland	29718	BE.1.1	2022-07-26	RR-677	CGTCGG-23535	666-ASYQTQTKSHRRARSVASQS-685
EPI_ISL_14054902	North America	USA	California	29693	BA.2.3	2022-07-26	RR-679	CGGCGT-23519	668-ASYQTQTKSHRRARSVASQS-687
EPI_ISL_14053319	North America	USA	California	29268	BA.2.12.1	2022-07-26	RR-679	CGGCGA-23489	668-ASYQTQTKSHRRARSVASQS-687
EPI_ISL_14057883	North America	USA	California	29804	BA.5.3.1	2022-07-26	RR-677	CGTCGG-23583	666-ASYQTQTKSHRRARSVASQS-685
EPI_ISL_14068186	Asia	Israel		29718	BA.5.1	2022-07-27	RR-677	CGGCGA-23535	666-ASYQTQTKSHRRARSVASQS-685
EPI_ISL_14067664	Asia	Israel		29718	BA.5.1	2022-07-27	RR-677	CGGCGA-23535	666-ASYQTQTKSHRRARSVASQS-685
EPI_ISL_14068096	Asia	Israel		29716	BA.5.1	2022-07-27	RR-677	CGGCGA-23533	666-ASYQTQTKSHRRARSVASQS-685
EPI_ISL_14067566	Asia	Israel		29718	BA.5.1	2022-07-27	RR-677	CGGCGA-23535	666-ASYQTQTKSHRRARSVASQS-685
EPI_ISL_14068225	Asia	Israel		29438	BA.5.1	2022-07-27	RR-677	CGGCGA-23255	666-ASYQTQTKSHRRARSVASQS-685
EPI_ISL_14068354	Asia	Israel		29718	BA.5.1	2022-07-27	RR-677	CGGCGA-23535	666-ASYQTQTKSHRRARSVASQS-685
EPI_ISL_14067804	Asia	Israel		29432	BA.5.6	2022-07-27	RR-677	CGTCGG-23249	666-ASYQTQTKSHRRARSVASQS-685
EPI_ISL_14065515	Europe	United Kingdom	England	29718	BA.5	2022-07-27	RR-677	CGGCGT-23535	666-ASYQTQTKSHRRARSVASQS-685
EPI_ISL_14066484	Europe	United Kingdom	England	29718	BA.5.1	2022-07-27	RR-677	CGTCGG-23535	666-ASYQTQTKSHRRARSVASQS-685
EPI_ISL_14065262	Europe	United Kingdom	England	29718	BA.5.1	2022-07-27	RR-677	CGTCGG-23535	666-ASYQTQTKSHRRARSVASQS-685
EPI_ISL_14066721	Europe	United Kingdom	England	29718	BA.5	2022-07-27	RR-677	CGGCGT-23535	666-ASYQTQTKSHRRARSVASQS-685
EPI_ISL_14076548	North America	USA	California	29835	BA.4.1	2022-07-27	RR-677	CGACGG-23576	666-ASYQTQTKSHRRARSVASQS-685
EPI_ISL_14081364	South America	Brazil	Santa Catarina	29756	BA.2.12.1	2022-07-27	RR-679	CGTCGG-23559	668-ASYQTQTKSHRRARSVASQS-687
EPI_ISL_14077878	South America	Peru	Lima	29746	BA.1.1	2022-07-27	RR-677	CGTCGG-23528	666-ASYQTQTKSHRRARSVASQS-685
EPI_ISL_14109792	South America	Brazil	Sao Paulo	29836	BA.5.2.1	2022-07-28	RR-677	CGGCGA-23577	666-ASYQTQTKSHRRARSVASQS-685
EPI_ISL_14089222	Asia	Japan	Tokyo	29723	BA.5.3.1	2022-07-28	RR-677	CGTCGG-23531	666-ASYQTQTKSHRRARSVASQS-685
EPI_ISL_14081842	Asia	Japan	Tokyo	29723	BA.5.3.1	2022-07-28	RR-677	CGTCGG-23531	666-ASYQTQTKSHRRARSVASQS-685
EPI_ISL_14081852	Asia	Japan	Tokyo	29723	BA.5.3.1	2022-07-28	RR-677	CGTCGG-23531	666-ASYQTQTKSHRRARSVASQS-685
EPI_ISL_14093326	Asia	Japan	Osaka	29850	BA.2.10	2022-07-28	RR-679	CGTCGG-23591	668-ASYQTQTKSHRRARSVASQS-687
EPI_ISL_14092725	Asia	Japan	Osaka	29799	BF.5	2022-07-28	RR-677	CGTCGG-23577	666-ASYQTQTKSHRRARSVASQS-685
EPI_ISL_14092738	Asia	Japan	Osaka	29783	BA.5.3.1	2022-07-28	RR-677	CGTCGG-23560	666-ASYQTQTKSHRRARSVASQS-685
EPI_ISL_14098888	Asia	Thailand	Nakhon Phanom	29729	BA.2	2022-07-28	RR-679	CGACGG-23537	668-ASYQTQTKSHRRARSVASQS-687
EPI_ISL_14098840	Asia	Thailand	Nakhon Phanom	29729	BA.2	2022-07-28	RR-679	CGACGG-23537	668-ASYQTQTKSHRRARSVASQS-687
EPI_ISL_14095769	Asia	Japan	Tokyo	29723	BA.5.3.1	2022-07-28	RR-677	CGTCGG-23531	666-ASYQTQTKSHRRARSVASQS-685
EPI_ISL_14101211	Asia	Singapore		29798	BA.5.3.1	2022-07-28	RR-677	CGTCGG-23551	666-ASYQTQTKSHRRARSVASQS-685
EPI_ISL_14101345	Asia	Singapore		29745	BA.5.3.1	2022-07-28	RR-677	CGTCGG-23544	666-ASYQTQTKSHRRARSVASQS-685
EPI_ISL_14142822	Europe	United Kingdom	England	29757	BA.5	2022-07-29	RR-677	CGTCGG-23554	666-ASYQTQTKSHRRARSVASQS-685
EPI_ISL_14149586	Asia	India	Maharashtra	29786	BA.2.38	2022-07-29	RR-685	CGGCGA-23568	674-ASYQTQTKSHRRARSVASQS-693
EPI_ISL_14150139	North America	USA	Georgia	29838	BA.5.1	2022-07-29	RR-677	CGGAGG-23579	666-ASYQTQTKSHRRARSVASQS-685
EPI_ISL_14107487	North America	USA	California	29754	BE.1.1	2022-07-29	RR-677	CGTCGG-23548	666-ASYQTQTKSHRRARSVASQS-685
EPI_ISL_14157085	North America	USA	Washington	29141	BA.2.12.1	2022-07-29	RR-679	CGGAGG-23247	668-ASYQTQTKSHRRARSVASQS-687
EPI_ISL_14157075	North America	USA	Washington	29132	BA.5	2022-07-29	RR-677	CGTCGG-23238	666-ASYQTQTKSHRRARSVASQS-685
EPI_ISL_14153949	North America	USA	Maine	29617	B.1.2	2022-07-30	RR-682	CGACGG-23479	671-ASYQTQTNSPRRARSVASQS-690
EPI_ISL_14153585	North America	USA	Louisiana	29798	BA.5.2.1	2022-07-30	RR-677	CGGCGT-23539	666-ASYQTQTKSHRRARSVASQS-685
EPI_ISL_14155254	Asia	Japan	Osaka	29777	BA.5.3.1	2022-07-30	RR-677	CGTCGG-23555	666-ASYQTQTKSHRRARSVASQS-685
EPI_ISL_14157307	South America	Brazil	Goias	29786	BA.2	2022-07-30	RR-679	CGGCGA-23585	668-ASYQTQTKSHRRARSVASQS-687
EPI_ISL_14157686	North America	USA	Arizona	29763	BA.2	2022-07-30	RR-679	CGGCGT-23560	668-ASYQTQTKSHRRARSVASQS-687
EPI_ISL_14159048	Asia	Vietnam	Hanoi	29303	BA.2	2022-07-31	RR-679	CGCCGG-23148	668-ASYQTQTKSHRRARSVASQS-687
EPI_ISL_14160025	Asia	Israel		29394	BA.4.1	2022-07-31	RR-677	CGTCGG-23240	666-ASYQTQTKSHRRARSVASQS-685
EPI_ISL_14160552	North America	Mexico	Mexico City	29718	BA.5.1	2022-07-31	RR-677	CGTCGG-23535	666-ASYQTQTKSHRRARSVASQS-685
EPI_ISL_14159899	Asia	Israel		29164	BF.5	2022-07-31	RR-677	CGTCGG-23254	666-ASYQTQTKSHRRARSVASQS-685
EPI_ISL_14161119	Asia	Japan	Tokyo	29749	BA.5.3.1	2022-07-31	RR-677	CGTCGG-23531	666-ASYQTQTKSHRRARSVASQS-685
EPI_ISL_14169083	Asia	Israel		29429	BA.4.1	2022-07-31	RR-677	CGTCGG-23246	666-ASYQTQTKSHRRARSVASXX-685
EPI_ISL_13733816	Europe	United Kingdom	England	29709	BA.4	2022-07-10	RR-677	CGACGG-23526	666-ASYQTQTKSHRRARSVASQS-685
EPI_ISL_13733682	Europe	United Kingdom	England	29718	BA.5	2022-07-10	RR-677	CGGCGT-23535	666-ASYQTQTKSHRRARSVASQS-685
EPI_ISL_13739678	Europe	United Kingdom	England	29709	BA.4	2022-07-11	RR-677	CGACGG-23526	666-ASYQTQTKSHRRARSVASQS-685
EPI_ISL_13798201	Europe	United Kingdom	England	29741	BA.4	2022-07-13	RR-677	CGACGG-23537	666-ASYQTQTKSHRRARSVASQS-685
EPI_ISL_13810849	North America	USA	California	29490	BA.4	2022-07-13	RR-677	CGTCGG-23441	666-ASYQTQTKSHRRARSVASQS-685
EPI_ISL_13809707	North America	USA	California	29367	BA.4	2022-07-13	RR-677	CGTCGG-23441	666-ASYQTQTKSHRRARSVASQS-685
EPI_ISL_13809869	North America	USA	California	29711	BA.5	2022-07-13	RR-677	CGTCGG-23537	666-ASYQTQTKSHRRARSVASQS-685
EPI_ISL_13798159	Europe	United Kingdom	England	29761	BA.5	2022-07-13	RR-677	CGTCGG-23554	666-ASYQTQTKSHRRARSVASQS-685
EPI_ISL_14445397	South America	Peru	Lambayeque	29819	BA.2.12.1	2022-08-13	RR-679	CGGCGT-23560	668-ASYQTQTKSHRRARSVASQS-687
EPI_ISL_14445403	South America	Peru	Lambayeque	29757	BA.2.12.1	2022-08-13	RR-679	CGGCGT-23560	668-ASYQTQTKSHRRARSVASQS-687
EPI_ISL_14448211	North America	USA	California	29799	BA.5.1	2022-08-13	RR-677	CGTCGG-23581	666-ASYQTQTKSHRRARSVASQS-685
EPI_ISL_14447507	North America	USA	California	29754	BE.1.1	2022-08-13	RR-677	CGTCGG-23548	666-ASYQTQTKSHRRARSVASQS-685
EPI_ISL_14447378	North America	USA	California	29757	BA.4	2022-08-13	RR-677	CGGCGA-23539	666-ASYQTQTKSHRRARSVASQS-685
EPI_ISL_14447722	North America	USA	California	29757	BA.4	2022-08-13	RR-677	CGGCGA-23539	666-ASYQTQTKSHRRARSVASQS-685
EPI_ISL_14456965	Asia	Israel		29438	BA.5.1	2022-08-15	RR-677	CGGCGT-23255	666-ASYQTQTKSHRRARSVASQS-685
EPI_ISL_14504940	Europe	Slovenia	Podravska	29834	BA.5.3.1	2022-08-02	RR-672	CGTCGG-23575	661-ASYQTQTKSHRRARSVASQS-680
EPI_ISL_14685293	North America	USA	New York	29762	BA.5.3.3	2022-08-17	RR-672	CGTCGG-23534	661-ASYQTQTKSHRRARSVASQS-680
EPI_ISL_14684615	North America	USA	New York	29751	BA.5.3.1	2022-08-12	RR-672	CGTCGG-23549	661-ASYQTQTKSHRRARSVASQS-680
EPI_ISL_14684327	North America	USA	North Carolina	29744	BA.5.3.1	2022-08-16	RR-672	CGTCGG-23534	661-ASYQTQTKSHRRARSVASQS-680
EPI_ISL_14684873	North America	USA	New York	29720	BA.5.3.3	2022-08-16	RR-672	CGTCGG-23521	661-ASYQTQTKSHRRARSVASQS-680
EPI_ISL_14684935	North America	USA	New York	29750	BA.5.3.1	2022-08-15	RR-672	CGTCGG-23547	661-ASYQTQTKSHRRARSVASQS-680
EPI_ISL_14684901	North America	USA	New York	29722	BA.5.3.3	2022-08-16	RR-672	CGTCGG-23521	661-ASYQTQTKSHRRARSVASQS-680
EPI_ISL_14684912	North America	USA	New York	29736	BA.5.3.1	2022-08-15	RR-672	CGTCGG-23538	661-ASYQTQTKSHRRARSVASQS-680
EPI_ISL_14684929	North America	USA	New York	29748	BA.5.3.1	2022-08-15	RR-672	CGTCGG-23546	661-ASYQTQTKSHRRARSVASQS-680
EPI_ISL_14684938	North America	USA	New York	29734	BA.5.3.3	2022-08-17	RR-672	CGTCGG-23532	661-ASYQTQTKSHRRARSVASQS-680
EPI_ISL_14685574	North America	USA	New York	29775	BA.5.3.1	2022-08-19	RR-672	CGTCGG-23547	661-ASYQTQTKSHRRARSVASQS-680
EPI_ISL_14685608	North America	USA	New York	29774	BA.5.3.1	2022-08-19	RR-672	CGTCGG-23547	661-ASYQTQTKSHRRARSVASQS-680
EPI_ISL_14702124	South America	Brazil	Espirito Santo	29685	BA.5.2.1	2022-08-01	RR-672	CGGCGT-23543	661-ASYQTQTKSHRRARSVASQS-680
EPI_ISL_14715532	North America	USA	California	29723	BA.5.3.1	2022-07-04	RR-672	CGTCGG-23531	661-ASYQTQTKSHRRARSVASQS-680
EPI_ISL_17088323	Africa	Mauritius		29649	XBB.1.5	2023-01-26	RR-673	CGACGG-23534	662-ASYQTQTKSHRRARSVASQS-681
EPI_ISL_17075353	Africa	Guinea-Bissau		29782	B.1.1.420	2021	RR-677	CGTCGG-23555	666-ASYQTQTNSPRRARSVASQS-685
EPI_ISL_17088299	Africa	Mauritius		29649	XBB.1.5	2023-01-23	RR-673	CGACGG-23534	662-ASYQTQTKSHRRARSVASQS-681
EPI_ISL_17088269	Africa	Mauritius		29649	XBB.1.5	2023-01-19	RR-673	CGACGG-23534	662-ASYQTQTKSHRRARSVASQS-681
EPI_ISL_17062462	Asia	Japan	Shizuoka	29760	CQ.2	2023-01-11	RR-671	CGTCGG-23554	660-ASYQTQTKSHRRARSVASQS-679
EPI_ISL_17062805	Asia	Japan	Tochigi	29722	BE.4.1	2023-02-06	RR-672	CGTCGG-23531	661-ASYQTQTKSHRRARSVASQS-680
EPI_ISL_17068918	Asia	Japan	Tokyo	29720	CQ.2	2023-02-07	RR-671	CGTCGG-23528	660-ASYQTQTKSHRRARSVASQS-679
EPI_ISL_17062804	Asia	Japan	Tochigi	29722	BE.4.1	2023-02-06	RR-672	CGTCGG-23531	661-ASYQTQTKSHRRARSVASQS-680
EPI_ISL_17062532	Asia	Japan	Shizuoka	29733	CQ.2	2023-01-17	RR-671	CGTCGG-23527	660-ASYQTQTKSHRRARSVASQS-679
EPI_ISL_17062510	Asia	Japan	Shizuoka	29731	BF.5	2023-01-15	RR-672	CGGCGT-23532	661-ASYQTQTKSHRRARSVASQS-680
EPI_ISL_17062815	Asia	Japan	Tochigi	29722	BE.4.1	2023-02-08	RR-672	CGTCGG-23531	661-ASYQTQTKSHRRARSVASQS-680
EPI_ISL_17076325	Asia	Japan	Chiba	29722	BF.5	2023-02-08	RR-672	CGTCGG-23531	661-ASYQTQTKSHRRARSVASQS-680
EPI_ISL_17075544	Asia	Japan	Kagoshima	29722	BF.5	2023-02-08	RR-672	CGGCGT-23531	661-ASYQTQTKSHRRARSVASQS-680
EPI_ISL_17087424	Asia	Japan	Tokyo	29720	CQ.2	2023-02-06	RR-671	CGTCGG-23528	660-ASYQTQTKSHRRARSVASQS-679
EPI_ISL_17087421	Asia	Japan	Tokyo	29720	CQ.2	2023-02-06	RR-671	CGTCGG-23528	660-ASYQTQTKSHRRARSVASQS-679
EPI_ISL_17087133	Asia	Japan	Tokyo	29720	BF.5	2023-02-01	RR-672	CGTCGG-23528	661-ASYQTQTKSHRRARSVASQS-680
EPI_ISL_17086494	Asia	Japan	Fukuoka	29728	CQ.2	2023-02-06	RR-671	CGTCGG-23528	660-ASYQTQTKSHRRARSVASQS-679
EPI_ISL_17087373	Asia	Japan	Tokyo	29720	CQ.2	2023-02-06	RR-671	CGTCGG-23528	660-ASYQTQTKSHRRARSVASQS-679
EPI_ISL_17080139	Europe	Netherlands	Zuid-Holland	29654	BQ.1.1	2023-02-06	RR-672	CGACGG-23539	661-ASYQTQTKSHRRARSVASQS-680
EPI_ISL_17080410	Europe	France	Auverg.-Rhone-Alpes	29845	XBB.1.5	2023-02-13	RR-673	CGGCGT-23586	662-ASYQTQTKSHRRARSVASQS-681
EPI_ISL_17072874	North America	USA	California	29085	B.1.126	2020-12-23	RR-677	CGGCGT-23205	666-ASYQTQTNSPRRARSVVSQS-685
EPI_ISL_17074339	North America	USA	California	29556	BQ.1.1.4	2022-12-10	RR-671	CGACGG-23493	660-ASYQTQTKSHRRARSVASQS-679
EPI_ISL_17067563	North America	USA	North Carolina	29718	BA.5.5	2022-09-27	RR-672	CGACGG-23535	661-ASYQTQTKSHRRARSVASQS-680
EPI_ISL_17067663	North America	USA	North Carolina	29718	BA.5.2.23	2022-11-29	RR-672	CGGCGC-23535	661-ASYQTQTKSHRRARSVASQS-680
EPI_ISL_17074161	North America	USA	California	29556	BQ.1.1.4	2022-11-30	RR-671	CGACGG-23493	660-ASYQTQTKSHRRARSVASQS-679
EPI_ISL_17072875	North America	USA	California	29088	B.1.126	2020-12-23	RR-677	CGGCGT-23205	666-ASYQTQTNSPRRARSVASQS-685
EPI_ISL_17072876	North America	USA	California	29088	B.1.126	2020-12-24	RR-677	CGGCGT-23205	666-ASYQTQTNSPRRARSVVSQS-685
EPI_ISL_17074417	North America	USA	California	29556	BQ.1.1.4	2022-12-09	RR-671	CGACGG-23493	660-ASYQTQTKSHRRARSVASQS-679
EPI_ISL_17073421	North America	USA	Illinois	29599	BQ.1.1.4	2023-01-24	RR-671	CGACGG-23552	660-ASYQTQTKSHRRARSVASQS-679
EPI_ISL_17073935	North America	USA	California	29556	BQ.1.1.4	2022-12-06	RR-671	CGACGG-23493	660-ASYQTQTKSHRRARSVASQS-679
EPI_ISL_17073405	North America	USA	Illinois	29719	CQ.2	2023-01-17	RR-671	CGTCGG-23534	660-ASYQTQTKSHRRARSVASQS-679
EPI_ISL_17072878	North America	USA	California	29088	B.1.126	2020-12-26	RR-677	CGGCGT-23205	666-ASYQTQTNSPRRARSVASQS-685
EPI_ISL_17072871	North America	USA	California	29088	B.1.126	2020-12-17	RR-677	CGGCGT-23205	666-ASYQTQTNSPRRARSVVSQS-685
EPI_ISL_17074193	North America	USA	California	29556	BQ.1.1.4	2022-12-21	RR-671	CGACGG-23493	660-ASYQTQTKSHRRARSVASQS-679
EPI_ISL_17074456	North America	USA	California	29556	BQ.1.1.4	2022-12-17	RR-671	CGACGG-23493	660-ASYQTQTKSHRRARSVASQS-679
EPI_ISL_17072877	North America	USA	California	29088	B.1.126	2020-12-25	RR-677	CGGCGT-23205	666-ASYQTQTNSPRRARSVASQS-685
EPI_ISL_17074344	North America	USA	California	29556	BQ.1.1.4	2022-12-12	RR-671	CGACGG-23493	660-ASYQTQTKSHRRARSVASQS-679
EPI_ISL_17074656	North America	USA	California	29550	BQ.1.1.4	2022-12-24	RR-671	CGACGG-23487	660-ASYQTQTKSHRRARSVASQS-679
EPI_ISL_17078940	North America	USA	New York	29757	XBB.1.5	2023-02-16	RR-673	CGGCGT-23563	662-ASYQTQTKSHRRARSVASQS-681
EPI_ISL_17077021	North America	USA	Arizona	29678	CQ.2	2023-02-19	RR-671	CGTCGG-23528	660-ASYQTQTKSHRRARSVASQS-679
EPI_ISL_17074031	North America	USA	California	29565	BE.4.2	2022-11-14	RR-671	CGTCGG-23493	660-ASYQTQTKSHRRARSVASQS-679
EPI_ISL_17074034	North America	USA	California	29559	BE.4	2022-11-11	RR-672	CGTCGG-23496	661-ASYQTQTKSHRRARSVASQS-680
EPI_ISL_17074276	North America	USA	California	29556	BQ.1.1.4	2022-12-12	RR-671	CGACGG-23493	660-ASYQTQTKSHRRARSVASQS-679
EPI_ISL_17086691	North America	USA	New York	29710	XBB.1.5	2023-02-07	RR-673	CGGCGT-23565	662-ASYQTQTKSHRRARSVASQS-681
EPI_ISL_17085198	North America	USA	California	29836	BQ.1.1.13	2023-01-27	RR-671	AGGCGG-23583	660-ASYQTQTKSHRRARSVASQS-679
