# Supplementary material for: Probable human origin of the SARS-CoV-2 polybasic furin cleavage motif
Source: BMC Genom Data. 2023 Nov 21;24:71. doi: 10.1186/s12863-023-01169-8 (PMC10664542; doi:10.1186/s12863-023-01169-8)
Supplement: Supplementary file 7 — Additional file 7: Table 7S. GISAID database SARS-CoV-2 lineages with synonymous base substitution at the arginine codons CGG-CGG. [file 12863_2023_1169_MOESM7_ESM.xlsx]

## Sheet: AR_BMC_Genomic_Data_Manuscript_
Table 7S.	GISAID database	SARS-CoV-2 lineages	with synonymous base	substitution	at the arginine	codons CGG-CGG
GISAID_epi_isl	Region	Country	Division	Length	Lineage	Collection date	RR*	RR_coding**	Furin_cleavage_site*
NC_045512.2	Asia	China (reference)	Wuhan	29903	B	2020-01-30	RR-683	CGGCGG-23659	672-ASYQTQTNSPRRARSVASQS-691
EPI_ISL_406801	Asia	China (reference)	Wuhan	29872	A	2019-12-26	RR-682	CGGCGG-23594	671-ASYQTQTNSPRRARSVASQS-690
EPI_ISL_16025330	North America	USA	Pennsylvania	29715	CQ.2	2022-11-21	RR-671	CGTCGG-23532	660-ASYQTQTKSHRRARSVASQS-679
EPI_ISL_16056403	Europe	France	Corse	29791	CQ.2	2022-11-21	RR-671	CGTCGG-23532	660-ASYQTQTKSHRRARSVASQS-679
EPI_ISL_16010316	North America	USA	New York	29715	CQ.2	2022-11-14	RR-671	CGTCGG-23532	660-ASYQTQTKSHRRARSVASQS-679
EPI_ISL_16049489	North America	USA	Florida	29712	CQ.2	2022-11-21	RR-671	CGTCGG-23529	660-ASYQTQTKSHRRARSVASQS-679
EPI_ISL_16001107	North America	USA	New York	29769	CQ.2	2022-11-21	RR-671	CGTCGG-23544	660-ASYQTQTKSHRRARSVASQS-679
EPI_ISL_15971754	Europe	Denmark	Nordjylland	29746	CQ.2	2022-11-23	RR-671	CGTCGG-23528	660-ASYQTQTKSHRRARSVASQS-679
EPI_ISL_15787823	Europe	Denmark	Syddanmark	29746	CQ.2	2022-11-08	RR-671	CGTCGG-23528	660-ASYQTQTKSHRRARSVASQS-679
EPI_ISL_16010716	North America	USA	New Jersey	29715	CQ.2	2022-11-15	RR-671	CGTCGG-23532	660-ASYQTQTKSHRRARSVASQS-679
EPI_ISL_15947205	North America	USA	New York	29717	CQ.2	2022-11-17	RR-671	CGTCGG-23543	660-ASYQTQTKSHRRARSVASQS-679
EPI_ISL_15972441	Asia	Japan	Osaka	29774	CQ.2	2022-11-25	RR-671	CGTCGG-23552	660-ASYQTQTKSHRRARSVASQS-679
EPI_ISL_15827202	North America	USA	New York	29732	CQ.2	2022-11-03	RR-671	CGTCGG-23533	660-ASYQTQTKSHRRARSVASQS-679
EPI_ISL_16011514	North America	USA	Utah	29715	CQ.2	2022-11-16	RR-671	CGTCGG-23532	660-ASYQTQTKSHRRARSVASQS-679
EPI_ISL_16011820	North America	USA	Arizona	29841	CQ.2	2022-11-20	RR-671	CGTCGG-23582	660-ASYQTQTKSHRRARSVASQS-679
EPI_ISL_16022701	North America	USA	Connecticut	29740	CQ.2	2022	RR-671	CGTCGG-23482	660-ASYQTQTKSHRRARSVASQS-679
EPI_ISL_16058512	North America	USA	New Jersey	29715	CQ.2	2022-11-20	RR-671	CGTCGG-23532	660-ASYQTQTKSHRRARSVASQS-679
EPI_ISL_15669176	North America	USA	New York	29768	CQ.2	2022-10-24	RR-671	CGTCGG-23543	660-ASYQTQTKSHRRARSVASQS-679
EPI_ISL_15944941	North America	USA	Arizona	29801	CQ.2	2022-11-12	RR-671	CGTCGG-23580	660-ASYQTQTKSHRRARSVASQS-679
EPI_ISL_16001335	North America	USA	New York	29765	CQ.2	2022-11-21	RR-671	CGTCGG-23537	660-ASYQTQTKSHRRARSVASQS-679
EPI_ISL_16049461	North America	USA	Arizona	29715	CQ.2	2022-11-21	RR-671	CGTCGG-23532	660-ASYQTQTKSHRRARSVASQS-679
EPI_ISL_15618523	North America	USA	New York	29621	CQ.2	2022-10-11	RR-671	CGTCGG-23447	660-ASYQTQTKSHRRARSVASQS-679
EPI_ISL_15949664	North America	USA	Connecticut	29757	CQ.2	2022-11-14	RR-671	CGTCGG-23571	660-ASYQTQTKSHRRARSVASQS-679
EPI_ISL_16044668	Europe	Switzerland	Bern	29405	CQ.2	2022-12-01	RR-671	CGTCGG-23290	660-ASYQTQTKSHRRARSVASQS-679
EPI_ISL_15999984	Asia	Japan	Tokyo	29720	CQ.2	2022-10-31	RR-671	CGTCGG-23528	660-ASYQTQTKSHRRARSVASQS-679
EPI_ISL_16058616	North America	USA	New Jersey	29715	CQ.2	2022-11-20	RR-671	CGTCGG-23532	660-ASYQTQTKSHRRARSVASQS-679
EPI_ISL_15470037	North America	USA	New York	29747	CQ.2	2022-10-08	RR-671	CGTCGG-23544	660-ASYQTQTKSHRRARSVASQS-679
EPI_ISL_16010266	North America	USA	Illinois	29715	CQ.2	2022-11-14	RR-671	CGTCGG-23532	660-ASYQTQTKSHRRARSVASQS-679
EPI_ISL_15932429	North America	Dominican Republic	San Cristobal	29728	CQ.2	2022-11-16	RR-671	CGTCGG-23519	660-ASYQTQTKSHRRARSVASQS-679
EPI_ISL_15946616	North America	USA	Arizona	29529	CQ.2	2022-11-14	RR-671	CGTCGG-23480	660-ASYQTQTKSHRRARSVASQS-679
EPI_ISL_15946791	North America	USA	New York	29472	CQ.2	2022-11-14	RR-671	CGTCGG-23480	660-ASYQTQTKSHRRARSVASQS-679
EPI_ISL_15922298	North America	USA	New York	29769	CQ.2	2022-11-17	RR-671	CGTCGG-23544	660-ASYQTQTKSHRRARSVASQS-679
EPI_ISL_15887939	North America	USA	Massachusetts	29795	CQ.2	2022-11-08	RR-671	CGTCGG-23536	660-ASYQTQTKSHRRARSVASQS-679
EPI_ISL_15950288	North America	USA	New York	29715	CQ.2	2022-11-09	RR-671	CGTCGG-23532	660-ASYQTQTKSHRRARSVASQS-679
EPI_ISL_15840131	North America	USA	California	29717	CQ.2	2022-11-11	RR-672	CGTCGG-23530	661-ASYQTQTKSHRRARSVASQS-680
EPI_ISL_16011150	North America	USA	New York	29716	CQ.2	2022-11-16	RR-671	CGTCGG-23532	660-ASYQTQTKSHRRARSVASQS-679
EPI_ISL_16011768	North America	USA	New York	29715	CQ.2	2022-11-19	RR-671	CGTCGG-23532	660-ASYQTQTKSHRRARSVASQS-679
EPI_ISL_15669318	North America	USA	New York	29804	CQ.2	2022-10-25	RR-671	CGTCGG-23578	660-ASYQTQTKSHRRARSVASQS-679
EPI_ISL_15841512	North America	USA	California	29828	CQ.2	2022-11-08	RR-671	CGTCGG-23580	660-ASYQTQTKSHRRARSVASQS-679
EPI_ISL_15922051	North America	USA	New York	29773	CQ.2	2022-11-16	RR-671	CGTCGG-23544	660-ASYQTQTKSHRRARSVASQS-679
EPI_ISL_15922372	North America	USA	New York	29772	CQ.2	2022-11-19	RR-671	CGTCGG-23545	660-ASYQTQTKSHRRARSVASQS-679
EPI_ISL_15669128	North America	USA	New York	29760	CQ.2	2022-10-27	RR-671	CGTCGG-23532	660-ASYQTQTKSHRRARSVASQS-679
EPI_ISL_16048166	North America	USA	Arizona	29716	CQ.2	2022-11-06	RR-671	CGTCGG-23533	660-ASYQTQTKSHRRARSVASQS-679
EPI_ISL_15947021	North America	USA	Arizona	29292	CQ.2	2022-11-15	RR-671	CGTCGG-23272	660-ASYQTQTKSHRRARSVASQS-679
EPI_ISL_15946714	North America	USA	New York	29373	CQ.2	2022-11-14	RR-671	CGTCGG-23447	660-ASYQTQTKSHRRARSVASQS-679
EPI_ISL_15827469	North America	USA	New York	29734	CQ.2	2022-11-09	RR-671	CGTCGG-23533	660-ASYQTQTKSHRRARSVASQS-679
EPI_ISL_15381028	North America	USA	New York	29767	CQ.2	2022-10-05	RR-671	CGTCGG-23540	660-ASYQTQTKSHRRARSVASQS-679
EPI_ISL_15944158	North America	USA	Indiana	29829	CQ.2	2022-11-10	RR-671	CGTCGG-23580	660-ASYQTQTKSHRRARSVASQS-679
EPI_ISL_15854363	Europe	Denmark	Hovedstaden	29746	CQ.2	2022-11-16	RR-671	CGTCGG-23528	660-ASYQTQTKSHRRARSVASQS-679
EPI_ISL_15470029	North America	USA	New York	29747	CQ.2	2022-10-09	RR-671	CGTCGG-23544	660-ASYQTQTKSHRRARSVASQS-679
EPI_ISL_15835100	Asia	Japan	Tokyo	29714	CQ.2	2022-10-11	RR-671	CGTCGG-23528	660-ASYQTQTKSHRRARSVASQS-679
EPI_ISL_16010489	North America	USA	New York	29715	CQ.2	2022-11-15	RR-671	CGTCGG-23532	660-ASYQTQTKSHRRARSVASQS-679
EPI_ISL_15950120	North America	USA	New York	29715	CQ.2	2022-11-08	RR-671	CGTCGG-23532	660-ASYQTQTKSHRRARSVASQS-679
EPI_ISL_16072830	North America	USA	Arizona	29716	CQ.2	2022-12-02	RR-671	CGTCGG-23533	660-ASYQTQTKSHRRARSVASQS-679
EPI_ISL_16037059	North America	USA	Washington	29447	CQ.2	2022-11-22	RR-671	CGTCGG-23238	660-ASYQTQTKSHRRARSVASQS-679
EPI_ISL_15924234	Asia	Japan	Tokyo	29737	CQ.2	2022-10-31	RR-671	CGTCGG-23519	660-ASYQTQTKSHRRARSVASQS-679
EPI_ISL_15948488	North America	USA	Connecticut	29715	CQ.2	2022	RR-671	CGTCGG-23532	660-ASYQTQTKSHRRARSVASQS-679
EPI_ISL_16066219	North America	USA	Maryland	29752	CQ.2	2022-11-25	RR-671	CGTCGG-23493	660-ASYQTQTKSHRRARSVASQS-679
EPI_ISL_15897995	Europe	Switzerland	Freiburg	29610	CQ.2	2022-11-17	RR-671	CGTCGG-23495	660-ASYQTQTKSHRRARSVASQS-679
EPI_ISL_15827456	North America	USA	New York	29741	CQ.2	2022-11-07	RR-671	CGTCGG-23542	660-ASYQTQTKSHRRARSVASQS-679
EPI_ISL_16033120	North America	Canada	Ontario	29132	CQ.2	2022-11-27	RR-671	CGTCGG-23238	660-ASYQTQTKSHRRARSVASQS-679
EPI_ISL_15599788	Asia	Japan	Tokyo	29720	CQ.2	2022-10-06	RR-671	CGTCGG-23528	660-ASYQTQTKSHRRARSVASQS-679
EPI_ISL_15996604	North America	USA	Pennsylvania	29715	CQ.2	2022-11-14	RR-671	CGTCGG-23532	660-ASYQTQTKSHRRARSVASQS-679
EPI_ISL_15984311	Europe	Denmark	Nordjylland	29746	CQ.2	2022-11-20	RR-671	CGTCGG-23528	660-ASYQTQTKSHRRARSVASQS-679
EPI_ISL_15921626	North America	USA	New York	29775	CQ.2	2022-11-14	RR-671	CGTCGG-23544	660-ASYQTQTKSHRRARSVASQS-679
EPI_ISL_16025203	North America	USA	New York	29715	CQ.2	2022-11-21	RR-671	CGTCGG-23532	660-ASYQTQTKSHRRARSVASQS-679
EPI_ISL_15925784	Asia	Japan	Tokyo	29737	CQ.2	2022-11-04	RR-671	CGTCGG-23519	660-ASYQTQTKSHRRARSVASQS-679
EPI_ISL_15787857	Europe	Denmark	Syddanmark	29746	CQ.2	2022-11-09	RR-671	CGTCGG-23528	660-ASYQTQTKSHRRARSVASQS-679
EPI_ISL_15951532	North America	USA	Illinois	29715	CQ.2	2022-11-13	RR-671	CGTCGG-23532	660-ASYQTQTKSHRRARSVASQS-679
EPI_ISL_15381233	North America	USA	New York	29775	CQ.2	2022-10-07	RR-672	CGTCGG-23547	661-ASYQTQTKSHRRARSVASQS-680
EPI_ISL_15954515	Asia	Japan	Osaka	29719	CQ.2	2022-11-10	RR-671	CGTCGG-23528	660-ASYQTQTKSHRRARSVASQS-679
EPI_ISL_15996602	North America	USA	Pennsylvania	29715	CQ.2	2022-11-14	RR-671	CGTCGG-23532	660-ASYQTQTKSHRRARSVASQS-679
EPI_ISL_15784025	North America	USA	New York	29761	CQ.2	2022-11-03	RR-671	CGTCGG-23551	660-ASYQTQTKSHRRARSVASQS-679
EPI_ISL_16001350	North America	USA	New York	29772	CQ.2	2022-11-26	RR-671	CGTCGG-23543	660-ASYQTQTKSHRRARSVASQS-679
EPI_ISL_15770992	North America	USA	New Jersey	29715	CQ.2	2022-10-31	RR-671	CGTCGG-23532	660-ASYQTQTKSHRRARSVASQS-679
EPI_ISL_15827884	North America	USA	New York	29774	CQ.2	2022-11-05	RR-671	CGTCGG-23544	660-ASYQTQTKSHRRARSVASQS-679
EPI_ISL_15947391	North America	USA	New York	29684	CQ.2	2022-11-17	RR-671	CGTCGG-23510	660-ASYQTQTKSHRRARSVASQS-679
EPI_ISL_15669315	North America	USA	New York	29765	CQ.2	2022-10-24	RR-671	CGTCGG-23537	660-ASYQTQTKSHRRARSVASQS-679
EPI_ISL_15950752	North America	USA	New Jersey	29715	CQ.2	2022-11-10	RR-671	CGTCGG-23532	660-ASYQTQTKSHRRARSVASQS-679
EPI_ISL_15924235	Asia	Japan	Tokyo	29737	CQ.2	2022-10-31	RR-671	CGTCGG-23519	660-ASYQTQTKSHRRARSVASQS-679
EPI_ISL_15943993	North America	USA	Pennsylvania	29841	CQ.2	2022-11-09	RR-671	CGTCGG-23582	660-ASYQTQTKSHRRARSVASQS-679
EPI_ISL_15925247	Asia	Japan	Tokyo	29720	CQ.2	2022-10-17	RR-671	CGTCGG-23528	660-ASYQTQTKSHRRARSVASQS-679
EPI_ISL_16006430	North America	USA	New York	29681	CQ.2	2022-11-04	RR-671	CGTCGG-23539	660-ASYQTQTKSHRRARSVASQS-679
EPI_ISL_15921877	North America	USA	New York	29774	CQ.2	2022-11-14	RR-671	CGTCGG-23544	660-ASYQTQTKSHRRARSVASQS-679
EPI_ISL_16001268	North America	USA	New York	29769	CQ.2	2022-11-26	RR-671	CGTCGG-23544	660-ASYQTQTKSHRRARSVASQS-679
EPI_ISL_16022809	North America	USA	Connecticut	29709	CQ.2	2022-11-19	RR-671	CGTCGG-23526	660-ASYQTQTKSHRRARSVASQS-679
EPI_ISL_16001196	North America	USA	New York	29773	CQ.2	2022-11-21	RR-671	CGTCGG-23544	660-ASYQTQTKSHRRARSVASQS-679
EPI_ISL_15950421	North America	USA	New York	29715	CQ.2	2022-11-09	RR-671	CGTCGG-23532	660-ASYQTQTKSHRRARSVASQS-679
EPI_ISL_15821413	North America	USA	New Jersey	29715	CQ.2	2022-11-01	RR-671	CGTCGG-23532	660-ASYQTQTKSHRRARSVASQS-679
EPI_ISL_15784614	Asia	Japan	Tokyo	29719	CQ.2	2022-10-26	RR-671	CGTCGG-23528	660-ASYQTQTKSHRRARSVASQS-679
EPI_ISL_15967535	Asia	Japan	Hokkaido	29719	CQ.2	2022-11-07	RR-671	CGTCGG-23528	660-ASYQTQTKSHRRARSVASQS-679
EPI_ISL_15669059	North America	USA	New York	29773	CQ.2	2022-10-26	RR-671	CGTCGG-23544	660-ASYQTQTKSHRRARSVASQS-679
EPI_ISL_15827958	North America	USA	New York	29762	CQ.2	2022-11-05	RR-671	CGTCGG-23533	660-ASYQTQTKSHRRARSVASQS-679
EPI_ISL_15827535	North America	USA	New York	29661	CQ.2	2022-11-09	RR-671	CGTCGG-23462	660-ASYQTQTKSHRRARSVASQS-679
EPI_ISL_15922533	North America	USA	New York	29773	CQ.2	2022-11-18	RR-671	CGTCGG-23544	660-ASYQTQTKSHRRARSVASQS-679
EPI_ISL_15577730	North America	USA	New York	29747	CQ.2	2022-10-21	RR-671	CGTCGG-23544	660-ASYQTQTKSHRRARSVASQS-679
EPI_ISL_16001023	North America	USA	New York	29773	CQ.2	2022-11-21	RR-671	CGTCGG-23544	660-ASYQTQTKSHRRARSVASQS-679
EPI_ISL_16012403	North America	USA	Connecticut	29349	CQ.2	2022-11-21	RR-671	CGTCGG-23499	660-ASYQTQTKSHRRARSVASQS-679
EPI_ISL_15827324	North America	USA	New York	29722	CQ.2	2022-11-04	RR-671	CGTCGG-23525	660-ASYQTQTKSHRRARSVASQS-679
EPI_ISL_16020925	North America	USA	New York	29496	CQ.2	2022-11-20	RR-671	CGTCGG-23447	660-ASYQTQTKSHRRARSVASQS-679
EPI_ISL_15836904	Asia	Japan	Tokyo	29720	CQ.2	2022-10-01	RR-671	CGTCGG-23528	660-ASYQTQTKSHRRARSVASQS-679
EPI_ISL_15794806	Asia	Japan	Ibaraki	29719	CQ.2	2022-10-24	RR-671	CGTCGG-23528	660-ASYQTQTKSHRRARSVASQS-679
EPI_ISL_15944973	North America	USA	California	29830	CQ.2	2022-11-12	RR-671	CGTCGG-23582	660-ASYQTQTKSHRRARSVASQS-679
EPI_ISL_15810283	Europe	France	Auv-Rhone-Alpes	29824	CQ.2	2022-10-03	RR-671	CGTCGG-23565	660-ASYQTQTKSHRRARSVASQS-679
EPI_ISL_15922454	North America	USA	New York	29771	CQ.2	2022-11-19	RR-671	CGTCGG-23543	660-ASYQTQTKSHRRARSVASQS-679
EPI_ISL_16037052	North America	USA	Washington	29715	CQ.2	2022-11-28	RR-671	CGTCGG-23532	660-ASYQTQTKSHRRARSVASQS-679
EPI_ISL_15821071	North America	USA	New York	29715	CQ.2	2022-10-31	RR-671	CGTCGG-23532	660-ASYQTQTKSHRRARSVASQS-679
EPI_ISL_15778454	North America	USA	New York	29655	CQ.2	2022-10-30	RR-671	CGTCGG-23480	660-ASYQTQTKSHRRARSVASQS-679
EPI_ISL_15950184	North America	USA	New York	29715	CQ.2	2022-11-08	RR-671	CGTCGG-23532	660-ASYQTQTKSHRRARSVASQS-679
EPI_ISL_16069081	North America	USA	New York	29715	CQ.2	2022-11-11	RR-671	CGTCGG-23532	660-ASYQTQTKSHRRARSVASQS-679
EPI_ISL_15597826	Asia	Japan	Tokyo	29720	CQ.2	2022-09-27	RR-671	CGTCGG-23528	660-ASYQTQTKSHRRARSVASQS-679
EPI_ISL_16020788	North America	USA	New York	29407	CQ.2	2022-11-19	RR-671	CGTCGG-23447	660-ASYQTQTKSHRRARSVASQS-679
EPI_ISL_15984015	Europe	Denmark	Syddanmark	29746	CQ.2	2022-11-25	RR-671	CGTCGG-23528	660-ASYQTQTKSHRRARSVASQS-679
EPI_ISL_15669132	North America	USA	New York	29759	CQ.2	2022-10-23	RR-671	CGTCGG-23533	660-ASYQTQTKSHRRARSVASQS-679
EPI_ISL_15827402	North America	USA	New York	29734	CQ.2	2022-11-09	RR-671	CGTCGG-23533	660-ASYQTQTKSHRRARSVASQS-679
EPI_ISL_15821681	North America	USA	New York	29715	CQ.2	2022-11-01	RR-671	CGTCGG-23532	660-ASYQTQTKSHRRARSVASQS-679
EPI_ISL_15923365	Asia	Japan	Fukushima	29719	CQ.2	2022-11-12	RR-671	CGTCGG-23528	660-ASYQTQTKSHRRARSVASQS-679
EPI_ISL_15827565	North America	USA	New York	29771	CQ.2	2022-11-08	RR-671	CGTCGG-23545	660-ASYQTQTKSHRRARSVASQS-679
EPI_ISL_16001094	North America	USA	New York	29772	CQ.2	2022-11-26	RR-671	CGTCGG-23544	660-ASYQTQTKSHRRARSVASQS-679
EPI_ISL_15922081	North America	USA	New York	29769	CQ.2	2022-11-17	RR-671	CGTCGG-23544	660-ASYQTQTKSHRRARSVASQS-679
EPI_ISL_15867073	South America	Chile	Region M. Santiago	29750	CQ.2	2022-11-12	RR-671	CGTCGG-23543	660-ASYQTQTKSHRRARSVASQS-679
EPI_ISL_15500124	North America	USA	New York	29226	CQ.2	2022-10-16	RR-671	CGTCGG-23447	660-ASYQTQTKSHRRARSVASQS-679
EPI_ISL_15826023	North America	USA	Connecticut	29716	CQ.2	2022	RR-671	CGTCGG-23532	660-ASYQTQTKSHRRARSVASQS-679
EPI_ISL_16048073	North America	USA	Arizona	29716	CQ.2	2022-11-30	RR-671	CGTCGG-23533	660-ASYQTQTKSHRRARSVASQS-679
EPI_ISL_16037023	North America	USA	Washington	29715	CQ.2	2022-11-27	RR-671	CGTCGG-23532	660-ASYQTQTKSHRRARSVASQS-679
EPI_ISL_15921975	North America	USA	New York	29773	CQ.2	2022-11-16	RR-671	CGTCGG-23544	660-ASYQTQTKSHRRARSVASQS-679
EPI_ISL_16072196	North America	USA	Wisconsin	29715	CQ.2	2022-11-16	RR-671	CGTCGG-23532	660-ASYQTQTKSHRRARSVASQS-679
EPI_ISL_15784070	North America	USA	New York	29767	CQ.2	2022-11-05	RR-671	CGTCGG-23557	660-ASYQTQTKSHRRARSVASQS-679
EPI_ISL_15860015	North America	USA	Arizona	29717	CQ.2	2022-11-07	RR-671	CGTCGG-23543	660-ASYQTQTKSHRRARSVASQS-679
EPI_ISL_15947422	North America	USA	New York	29589	CQ.2	2022-11-18	RR-671	CGTCGG-23447	660-ASYQTQTKSHRRARSVASQS-679
EPI_ISL_15947351	North America	USA	New York	29440	CQ.2	2022-11-17	RR-671	CGTCGG-23298	660-ASYQTQTKSHRRARSVASQS-679
EPI_ISL_16001675	North America	USA	New York	29770	CQ.2	2022-11-22	RR-671	CGTCGG-23540	660-ASYQTQTKSHRRARSVASQS-679
EPI_ISL_16072329	North America	USA	Illinois	29709	CQ.2	2022-11-15	RR-671	CGTCGG-23526	660-ASYQTQTKSHRRARSVASQS-679
EPI_ISL_16020733	North America	USA	Washington	29666	CQ.2	2022-11-17	RR-671	CGTCGG-23483	660-ASYQTQTKSHRRARSVASQS-679
EPI_ISL_16001312	North America	USA	New York	29772	CQ.2	2022-11-26	RR-671	CGTCGG-23543	660-ASYQTQTKSHRRARSVASQS-679
EPI_ISL_15847179	North America	USA	North Carolina	29715	CQ.2	2022-11-07	RR-671	CGTCGG-23532	660-ASYQTQTKSHRRARSVASQS-679
EPI_ISL_15965568	North America	Canada	British Columbia	29556	CQ.2	2022-10-27	RR-671	CGTCGG-23528	660-ASYQTQTKSHRRARSVASQS-679
EPI_ISL_15921921	North America	USA	New York	29777	CQ.2	2022-11-16	RR-671	CGTCGG-23544	660-ASYQTQTKSHRRARSVASQS-679
EPI_ISL_15377538	Asia	Japan	Kanagawa	29719	CQ.2	2022-09-28	RR-671	CGTCGG-23528	660-ASYQTQTKSHRRARSVASQS-679
EPI_ISL_16069485	North America	USA	New York	29715	CQ.2	2022-11-18	RR-671	CGTCGG-23532	660-ASYQTQTKSHRRARSVASQS-679
EPI_ISL_15925772	Asia	Japan	Tokyo	29737	CQ.2	2022-11-04	RR-671	CGTCGG-23519	660-ASYQTQTKSHRRARSVASQS-679
EPI_ISL_16058088	North America	USA	New York	29715	CQ.2	2022-11-18	RR-671	CGTCGG-23532	660-ASYQTQTKSHRRARSVASQS-679
EPI_ISL_15834897	Asia	Japan	Tokyo	29720	CQ.2	2022-10-11	RR-671	CGTCGG-23528	660-ASYQTQTKSHRRARSVASQS-679
EPI_ISL_15946654	North America	USA	New Jersey	29717	CQ.2	2022-11-14	RR-671	CGTCGG-23543	660-ASYQTQTKSHRRARSVASQS-679
EPI_ISL_15946859	North America	USA	New York	29717	CQ.2	2022-11-14	RR-671	CGTCGG-23543	660-ASYQTQTKSHRRARSVASQS-679
EPI_ISL_15380879	North America	USA	New York	29760	CQ.2	2022-10-04	RR-671	CGTCGG-23535	660-ASYQTQTKSHRRARSVASQS-679
EPI_ISL_15946296	North America	USA	Arizona	29717	CQ.2	2022-11-12	RR-671	CGTCGG-23543	660-ASYQTQTKSHRRARSVASQS-679
EPI_ISL_15947367	North America	USA	New York	29652	CQ.2	2022-11-17	RR-671	CGTCGG-23510	660-ASYQTQTKSHRRARSVASQS-679
EPI_ISL_15967540	Asia	Japan	Hokkaido	29719	CQ.2	2022-11-07	RR-671	CGTCGG-23528	660-ASYQTQTKSHRRARSVASQS-679
EPI_ISL_15950100	North America	USA	New York	29715	CQ.2	2022-11-08	RR-671	CGTCGG-23532	660-ASYQTQTKSHRRARSVASQS-679
EPI_ISL_16049656	North America	USA	New York	29715	CQ.2	2022-11-23	RR-671	CGTCGG-23532	660-ASYQTQTKSHRRARSVASQS-679
EPI_ISL_15825850	North America	USA	Connecticut	29616	CQ.2	2022-11-06	RR-671	CGTCGG-23474	660-ASYQTQTKSHRRARSVASQS-679
EPI_ISL_15922424	North America	USA	New York	29773	CQ.2	2022-11-19	RR-671	CGTCGG-23544	660-ASYQTQTKSHRRARSVASQS-679
EPI_ISL_15861093	North America	USA	New York	29718	CQ.2	2022-11-12	RR-671	CGTCGG-23543	660-ASYQTQTKSHRRARSVASQS-679
EPI_ISL_15860135	North America	USA	California	29717	CQ.2	2022-11-08	RR-671	CGTCGG-23543	660-ASYQTQTKSHRRARSVASQS-679
EPI_ISL_15846874	North America	USA	New York	29715	CQ.2	2022-11-04	RR-671	CGTCGG-23532	660-ASYQTQTKSHRRARSVASQS-679
EPI_ISL_15946812	North America	USA	New York	29718	CQ.2	2022-11-14	RR-671	CGTCGG-23543	660-ASYQTQTKSHRRARSVASQS-679
EPI_ISL_15903037	North America	USA	Nevada	29715	CQ.2	2022-11-11	RR-671	CGTCGG-23532	660-ASYQTQTKSHRRARSVASQS-679
EPI_ISL_15944186	North America	USA	Indiana	29838	CQ.2	2022-11-10	RR-671	CGTCGG-23580	660-ASYQTQTKSHRRARSVASQS-679
EPI_ISL_16058669	North America	USA	Pennsylvania	29715	CQ.2	2022-11-20	RR-671	CGTCGG-23532	660-ASYQTQTKSHRRARSVASQS-679
EPI_ISL_16022737	North America	USA	Connecticut	29709	CQ.2	2022-11-17	RR-671	CGTCGG-23523	660-ASYQTQTKSHRRARSVASQS-679
EPI_ISL_15921760	North America	USA	New York	29775	CQ.2	2022-11-10	RR-671	CGTCGG-23545	660-ASYQTQTKSHRRARSVASQS-679
EPI_ISL_15827868	North America	USA	New York	29773	CQ.2	2022-11-05	RR-671	CGTCGG-23544	660-ASYQTQTKSHRRARSVASQS-679
EPI_ISL_15827475	North America	USA	New York	29736	CQ.2	2022-11-06	RR-671	CGTCGG-23535	660-ASYQTQTKSHRRARSVASQS-679
EPI_ISL_15499376	North America	USA	New York	29664	CQ.2	2022-10-10	RR-671	CGTCGG-23534	660-ASYQTQTKSHRRARSVASQS-679
EPI_ISL_16072815	North America	USA	Arizona	29716	CQ.2	2022-12-01	RR-671	CGTCGG-23533	660-ASYQTQTKSHRRARSVASQS-679
EPI_ISL_16068402	North America	USA	New York	29790	CQ.2	2022-11-22	RR-671	CGTCGG-23557	660-ASYQTQTKSHRRARSVASQS-679
EPI_ISL_16058520	North America	USA	New York	29715	CQ.2	2022-11-20	RR-671	CGTCGG-23532	660-ASYQTQTKSHRRARSVASQS-679
EPI_ISL_16001178	North America	USA	New York	29781	CQ.2	2022-11-21	RR-671	CGTCGG-23553	660-ASYQTQTKSHRRARSVASQS-679
EPI_ISL_15827242	North America	USA	New York	29730	CQ.2	2022-11-10	RR-671	CGTCGG-23533	660-ASYQTQTKSHRRARSVASQS-679
EPI_ISL_16001500	North America	USA	New York	29774	CQ.2	2022-11-20	RR-671	CGTCGG-23544	660-ASYQTQTKSHRRARSVASQS-679
EPI_ISL_15577786	North America	USA	New York	29774	CQ.2	2022-10-20	RR-671	CGTCGG-23571	660-ASYQTQTKSHRRARSVASQS-679
EPI_ISL_16001144	North America	USA	New York	29769	CQ.2	2022-11-26	RR-671	CGTCGG-23544	660-ASYQTQTKSHRRARSVASQS-679
EPI_ISL_15770840	North America	USA	California	29715	CQ.2	2022-10-30	RR-671	CGTCGG-23532	660-ASYQTQTKSHRRARSVASQS-679
EPI_ISL_15470580	North America	USA	New York	29772	CQ.2	2022-10-13	RR-671	CGTCGG-23544	660-ASYQTQTKSHRRARSVASQS-679
EPI_ISL_15922307	North America	USA	New York	29773	CQ.2	2022-11-15	RR-671	CGTCGG-23544	660-ASYQTQTKSHRRARSVASQS-679
EPI_ISL_15860538	North America	USA	New York	29406	CQ.2	2022-11-11	RR-671	CGTCGG-23480	660-ASYQTQTKSHRRARSVASQS-679
EPI_ISL_16020897	North America	USA	New York	29654	CQ.2	2022-11-20	RR-671	CGTCGG-23480	660-ASYQTQTKSHRRARSVASQS-679
EPI_ISL_15944756	North America	USA	Arizona	29841	CQ.2	2022-11-11	RR-671	CGTCGG-23582	660-ASYQTQTKSHRRARSVASQS-679
EPI_ISL_15793389	North America	USA	Connecticut	29423	CQ.2	2022-11-03	RR-671	CGTCGG-23165	660-ASYQTQTKSHRRARSVASQS-679
EPI_ISL_15499992	North America	USA	New York	29622	CQ.2	2022-10-15	RR-671	CGTCGG-23447	660-ASYQTQTKSHRRARSVASQS-679
EPI_ISL_16073319	Asia	Japan	Hyogo	29710	CQ.2	2022-11-30	RR-671	CGTCGG-23519	660-ASYQTQTKSHRRARSVASQS-679
EPI_ISL_15851831	North America	USA	New York	29761	CQ.2	2022-11-11	RR-671	CGTCGG-23557	660-ASYQTQTKSHRRARSVASQS-679
EPI_ISL_16020848	North America	USA	New York	29622	CQ.2	2022-11-19	RR-671	CGTCGG-23480	660-ASYQTQTKSHRRARSVASQS-679
EPI_ISL_15770941	North America	USA	New Jersey	29715	CQ.2	2022-10-30	RR-671	CGTCGG-23532	660-ASYQTQTKSHRRARSVASQS-679
EPI_ISL_15946100	North America	USA	Texas	29841	CQ.2	2022-11-17	RR-671	CGTCGG-23582	660-ASYQTQTKSHRRARSVASQS-679
EPI_ISL_15846848	North America	USA	New York	29715	CQ.2	2022-11-04	RR-671	CGTCGG-23532	660-ASYQTQTKSHRRARSVASQS-679
EPI_ISL_15571363	Asia	Japan	Shiga	29719	CQ.2	2022-10-13	RR-671	CGTCGG-23528	660-ASYQTQTKSHRRARSVASQS-679
EPI_ISL_15860699	North America	USA	New York	29589	CQ.2	2022-11-12	RR-671	CGTCGG-23447	660-ASYQTQTKSHRRARSVASQS-679
EPI_ISL_15841862	North America	USA	New York	29715	CQ.2	2022-11-04	RR-671	CGTCGG-23532	660-ASYQTQTKSHRRARSVASQS-679
EPI_ISL_15999554	Europe	Denmark	Nordjylland	29630	CQ.2	2022-11-28	RR-671	CGTCGG-23412	660-ASYQTQTKSHRRARSVASQS-679
EPI_ISL_15922325	North America	USA	New York	29773	CQ.2	2022-11-15	RR-671	CGTCGG-23544	660-ASYQTQTKSHRRARSVASQS-679
EPI_ISL_15794814	Asia	Japan	Ibaraki	29719	CQ.2	2022-10-26	RR-671	CGTCGG-23528	660-ASYQTQTKSHRRARSVASQS-679
EPI_ISL_15923342	Asia	Japan	Fukushima	29719	CQ.2	2022-11-11	RR-671	CGTCGG-23528	660-ASYQIQTKSHRRARSVASQS-679
EPI_ISL_15851826	North America	USA	New York	29769	CQ.2	2022-11-10	RR-671	CGTCGG-23557	660-ASYQTQTKSHRRARSVASQS-679
EPI_ISL_15996601	North America	USA	Pennsylvania	29729	CQ.2	2022-11-14	RR-671	CGTCGG-23532	660-ASYQTQTKSHRRARSVASQS-679
EPI_ISL_15828353	North America	USA	New York	29752	CQ.2	2022-11-13	RR-671	CGTCGG-23526	660-ASYQTQTKSHRRARSVASQS-679
EPI_ISL_16058650	North America	USA	New York	29706	CQ.2	2022-11-20	RR-671	CGTCGG-23523	660-ASYQTQTKSHRRARSVASQS-679
EPI_ISL_15954799	North America	USA	Iowa	29643	CQ.2	2022-11-14	RR-671	CGTCGG-23528	660-ASYQTQTKSHRRARSVASQS-679
EPI_ISL_15779240	North America	USA	Virginia	29717	CQ.2	2022-11-02	RR-671	CGTCGG-23543	660-ASYQTQTKSHRRARSVASQS-679
EPI_ISL_16010462	North America	USA	New Jersey	29715	CQ.2	2022-11-15	RR-671	CGTCGG-23532	660-ASYQTQTKSHRRARSVASQS-679
EPI_ISL_15946928	North America	USA	Virginia	29684	CQ.2	2022-11-15	RR-671	CGTCGG-23510	660-ASYQTQTKSHRRARSVASQS-679
EPI_ISL_15860456	North America	USA	Pennsylvania	29684	CQ.2	2022-11-10	RR-671	CGTCGG-23510	660-ASYQTQTKSHRRARSVASQS-679
EPI_ISL_16041847	Europe	Germany	Hamburg	29614	CQ.2	2022-11-26	RR-671	CGTCGG-23519	660-ASYQTQTKSHRRARSVASQS-679
EPI_ISL_15851580	Asia	Japan	Tottori	29710	CQ.2	2022-10-29	RR-671	CGTCGG-23519	660-ASYQTQTKSHRRARSVASQS-679
EPI_ISL_16011064	North America	USA	New York	29715	CQ.2	2022-11-16	RR-671	CGTCGG-23532	660-ASYQTQTKSHRRARSVASQS-679
EPI_ISL_15921349	Asia	Israel		29446	CQ.2	2022-11-17	RR-671	CGTCGG-23252	660-ASYQTQTKSHRRARSVASQS-679
EPI_ISL_15908599	Asia	Japan	Tokyo	29720	CQ.2	2022-10-11	RR-671	CGTCGG-23528	660-ASYQTQTKSHRRARSVASQS-679
EPI_ISL_15292217	Asia	Japan	Shiga	29719	CQ.2	2022-09-24	RR-671	CGTCGG-23528	660-ASYQTQTKSHRRARSVASQS-679
EPI_ISL_15924761	Asia	Japan	Tokyo	29720	CQ.2	2022-10-20	RR-671	CGTCGG-23528	660-ASYQTQTKSHRRARSVASQS-679
EPI_ISL_16009577	North America	USA	Indiana	29841	CQ.2	2022-11-17	RR-671	CGTCGG-23582	660-ASYQTQTKSHRRARSVASQS-679
EPI_ISL_15827223	North America	USA	New York	29732	CQ.2	2022-11-04	RR-671	CGTCGG-23533	660-ASYQTQTKSHRRARSVASQS-679
EPI_ISL_16059951	North America	USA	Massachusetts	29398	CQ.2	2022-11-25	RR-671	CGTCGG-23139	660-ASYQTQTKSHRRARSVASQS-679
EPI_ISL_16000959	North America	USA	New York	29776	CQ.2	2022-11-26	RR-671	CGTCGG-23547	660-ASYQTQTKSHRRARSVASQS-679
EPI_ISL_15921090	Asia	Israel		29435	CQ.2	2022-11-16	RR-671	CGTCGG-23252	660-ASYQTQTKSHRRARSVASQS-679
EPI_ISL_15837611	Europe	Netherlands	Noord-Holland	29249	CQ.2	2022-11-07	RR-671	CGTCGG-23134	660-ASYQTQTKSHRRARSVASQS-679
EPI_ISL_15827775	North America	USA	New York	29776	CQ.2	2022-11-04	RR-672	CGTCGG-23547	661-ASYQTQTKSHRRARSVASQS-680
EPI_ISL_15846926	North America	USA	New York	29715	CQ.2	2022-11-04	RR-671	CGTCGG-23532	660-ASYQTQTKSHRRARSVASQS-679
EPI_ISL_15946668	North America	USA	New York	29718	CQ.2	2022-11-14	RR-671	CGTCGG-23543	660-ASYQTQTKSHRRARSVASQS-679
EPI_ISL_15910405	Asia	Japan	Tokyo	29720	CQ.2	2022-10-13	RR-671	CGTCGG-23528	660-ASYQTQTKSHRRARSVASQS-679
EPI_ISL_15832903	Asia	Japan	Tokyo	29746	CQ.2	2022-10-16	RR-671	CGTCGG-23528	660-ASYQTQTKSHRRARSVASQS-679
EPI_ISL_15861278	North America	USA	New York	29718	CQ.2	2022-11-13	RR-671	CGTCGG-23543	660-ASYQTQTKSHRRARSVASQS-679
EPI_ISL_16001867	North America	USA	New York	29775	CQ.2	2022-11-20	RR-671	CGTCGG-23545	660-ASYQTQTKSHRRARSVASQS-679
EPI_ISL_15669120	North America	USA	New York	29764	CQ.2	2022-10-25	RR-671	CGTCGG-23535	660-ASYQTQTKSHRRARSVASQS-679
EPI_ISL_15945295	North America	USA	California	29841	CQ.2	2022-11-14	RR-671	CGTCGG-23582	660-ASYQTQTKSHRRARSVASQS-679
EPI_ISL_15951506	North America	USA	California	29715	CQ.2	2022-11-13	RR-671	CGTCGG-23532	660-ASYQTQTKSHRRARSVASQS-679
EPI_ISL_15922125	North America	USA	New York	29772	CQ.2	2022-11-16	RR-671	CGTCGG-23544	660-ASYQTQTKSHRRARSVASQS-679
EPI_ISL_15827559	North America	USA	New York	29807	CQ.2	2022-11-05	RR-671	CGTCGG-23578	660-ASYQTQTKSHRRARSVASQS-679
EPI_ISL_15841850	North America	USA	New Jersey	29715	CQ.2	2022-11-04	RR-671	CGTCGG-23532	660-ASYQTQTKSHRRARSVASQS-679
EPI_ISL_15950341	North America	USA	New York	29715	CQ.2	2022-11-09	RR-671	CGTCGG-23532	660-ASYQTQTKSHRRARSVASQS-679
EPI_ISL_16058303	North America	USA	Maryland	29715	CQ.2	2022-11-18	RR-671	CGTCGG-23532	660-ASYQTQTKSHRRARSVASQS-679
EPI_ISL_15887926	North America	USA	Massachusetts	29759	CQ.2	2022-11-08	RR-671	CGTCGG-23500	660-ASYQTQTKSHRRARSVASQS-679
EPI_ISL_16057551	North America	USA	New York	29715	CQ.2	2022-11-15	RR-671	CGTCGG-23532	660-ASYQTQTKSHRRARSVASQS-679
EPI_ISL_15971441	Europe	Denmark	Midtjylland	29746	CQ.2	2022-11-23	RR-671	CGTCGG-23528	660-ASYQTQTKSHRRARSVASQS-679
EPI_ISL_16072838	North America	USA	Arizona	29716	CQ.2	2022-12-02	RR-671	CGTCGG-23533	660-ASYQTQTKSHRRARSVASQS-679
EPI_ISL_15827221	North America	USA	New York	29734	CQ.2	2022-11-07	RR-671	CGTCGG-23535	660-ASYQTQTKSHRRARSVASQS-679
EPI_ISL_15930547	North America	Canada	Ontario	29716	CQ.2	2022-11-15	RR-671	CGTCGG-23532	660-ASYQTQTKSHRRARSVASQS-679
EPI_ISL_16058579	North America	USA	New York	29715	CQ.2	2022-11-20	RR-671	CGTCGG-23532	660-ASYQTQTKSHRRARSVASQS-679
EPI_ISL_16011458	North America	USA	New Jersey	29715	CQ.2	2022-11-16	RR-671	CGTCGG-23532	660-ASYQTQTKSHRRARSVASQS-679
EPI_ISL_15511712	North America	USA	New Jersey	29715	CQ.2	2022-10-15	RR-671	CGTCGG-23532	660-ASYQTQTKSHRRARSVASQS-679
EPI_ISL_15770394	North America	USA	New York	29715	CQ.2	2022-10-29	RR-671	CGTCGG-23532	660-ASYQTQTKSHRRARSVASQS-679
EPI_ISL_15851781	North America	USA	New York	29774	CQ.2	2022-11-08	RR-671	CGTCGG-23552	660-ASYQTQTKSHRRARSVASQS-679
EPI_ISL_15678028	Asia	Israel		29745	CQ.2	2022-10-23	RR-671	CGTCGG-23548	660-ASYQTQTKSHRRARSVASQS-679
EPI_ISL_15828241	North America	USA	New York	29775	CQ.2	2022-11-10	RR-671	CGTCGG-23544	660-ASYQTQTKSHRRARSVASQS-679
EPI_ISL_15946423	North America	USA	Arizona	29589	CQ.2	2022-11-14	RR-671	CGTCGG-23447	660-ASYQTQTKSHRRARSVASQS-679
EPI_ISL_15787779	Europe	Denmark	Syddanmark	29746	CQ.2	2022-11-09	RR-671	CGTCGG-23528	660-ASYQTQTKSHRRARSVASQS-679
EPI_ISL_15827686	North America	USA	New York	29774	CQ.2	2022-11-04	RR-671	CGTCGG-23544	660-ASYQTQTKSHRRARSVASQS-679
EPI_ISL_15827210	North America	USA	New York	29732	CQ.2	2022-11-03	RR-671	CGTCGG-23533	660-ASYQTQTKSHRRARSVASQS-679
EPI_ISL_15889827	North America	USA	Pennsylvania	29625	CQ.2	2022-11-07	RR-671	CGTCGG-23557	660-ASYQTQTKSHRRARSVASQS-679
EPI_ISL_15996603	North America	USA	Pennsylvania	29421	CQ.2	2022-11-14	RR-671	CGTCGG-23238	660-ASYQTQTKSHRRARSVASQS-679
EPI_ISL_15825996	North America	USA	Connecticut	29728	CQ.2	2022	RR-671	CGTCGG-23469	660-ASYQTQTKSHRRARSVASQS-679
EPI_ISL_16025020	North America	USA	Ohio	29715	CQ.2	2022-11-20	RR-671	CGTCGG-23532	660-ASYQTQTKSHRRARSVASQS-679
EPI_ISL_16072808	North America	USA	Arizona	29716	CQ.2	2022-12-01	RR-671	CGTCGG-23533	660-ASYQTQTKSHRRARSVASQS-679
EPI_ISL_15922407	North America	USA	New York	29771	CQ.2	2022-11-16	RR-671	CGTCGG-23544	660-ASYQTQTKSHRRARSVASQS-679
EPI_ISL_15827549	North America	USA	New York	29756	CQ.2	2022-11-07	RR-671	CGTCGG-23553	660-ASYQTQTKSHRRARSVASQS-679
EPI_ISL_15983888	Europe	Denmark	Nordjylland	29746	CQ.2	2022-11-20	RR-671	CGTCGG-23528	660-ASYQTQTKSHRRARSVASQS-679
EPI_ISL_16010271	North America	USA	New Jersey	29715	CQ.2	2022-11-14	RR-671	CGTCGG-23532	660-ASYQTQTKSHRRARSVASQS-679
EPI_ISL_15861297	North America	USA	New York	29717	CQ.2	2022-11-13	RR-671	CGTCGG-23543	660-ASYQTQTKSHRRARSVASQS-679
EPI_ISL_16063246	Europe	Denmark	Syddanmark	29755	CQ.2	2022-12-03	RR-674	CGTCGG-23537	663-ASYQTQTKSHRRARSVASQS-682
EPI_ISL_15826025	North America	USA	Connecticut	29791	CQ.2	2022	RR-671	CGTCGG-23532	660-ASYQTQTKSHRRARSVASQS-679
EPI_ISL_15821001	North America	USA	New York	29715	CQ.2	2022-10-31	RR-671	CGTCGG-23532	660-ASYQTQTKSHRRARSVASQS-679
EPI_ISL_15976839	Africa	South Africa	Western Cape	29677	CQ.2	2022-11-07	RR-671	CGTCGG-23495	660-ASYQTQTKSHRRARSVASQS-679
EPI_ISL_15577353	North America	USA	New York	29745	CQ.2	2022-10-17	RR-671	CGTCGG-23543	660-ASYQTQTKSHRRARSVASQS-679
EPI_ISL_15944031	North America	USA	Indiana	29810	CQ.2	2022-11-09	RR-671	CGTCGG-23580	660-ASYQTQTKSHRRARSVASQS-679
EPI_ISL_16006415	North America	USA	New York	29680	CQ.2	2022-10-27	RR-671	CGTCGG-23538	660-ASYQTQTKSHRRARSVASQS-679
EPI_ISL_15380937	North America	USA	New York	29769	CQ.2	2022-10-04	RR-671	CGTCGG-23544	660-ASYQTQTKSHRRARSVASQS-679
EPI_ISL_15946815	North America	USA	New Jersey	29658	CQ.2	2022-11-14	RR-671	CGTCGG-23543	660-ASYQTQTKSHRRARSVASQS-679
EPI_ISL_15772187	North America	USA	California	29715	CQ.2	2022-10-31	RR-671	CGTCGG-23532	660-ASYQTQTKSHRRARSVASQS-679
EPI_ISL_16058566	North America	USA	New Jersey	29715	CQ.2	2022-11-20	RR-671	CGTCGG-23532	660-ASYQTQTKSHRRARSVASQS-679
EPI_ISL_15603104	North America	USA	Connecticut	29756	CQ.2	2022	RR-671	CGTCGG-23573	660-ASYQTQTKSHRRARSVASQS-679
EPI_ISL_15597940	Asia	Japan	Tokyo	29720	CQ.2	2022-09-27	RR-671	CGTCGG-23528	660-ASYQTQTKSHRRARSVASQS-679
EPI_ISL_15922253	North America	USA	New York	29771	CQ.2	2022-11-17	RR-671	CGTCGG-23544	660-ASYQTQTKSHRRARSVASQS-679
EPI_ISL_16047182	North America	USA	New Jersey	29643	CQ.2	2022-11-24	RR-671	CGTCGG-23528	660-ASYQTQTKSHRRARSVASQS-679
EPI_ISL_15784082	North America	USA	New York	29767	CQ.2	2022-11-03	RR-671	CGTCGG-23557	660-ASYQTQTKSHRRARSVASQS-679
EPI_ISL_15946819	North America	USA	New York	29615	CQ.2	2022-11-14	RR-671	CGTCGG-23474	660-ASYQTQTKSHRRARSVASQS-679
EPI_ISL_15946375	North America	USA	Arizona	29622	CQ.2	2022-11-13	RR-671	CGTCGG-23480	660-ASYQTQTKSHRRARSVASQS-679
EPI_ISL_16001400	North America	USA	New York	29765	CQ.2	2022-11-23	RR-671	CGTCGG-23535	660-ASYQTQTKSHRRARSVASQS-679
EPI_ISL_15922365	North America	USA	New York	29775	CQ.2	2022-11-16	RR-671	CGTCGG-23546	660-ASYQTQTKSHRRARSVASQS-679
EPI_ISL_15943518	North America	USA	Arizona	29839	CQ.2	2022-11-08	RR-671	CGTCGG-23580	660-ASYQTQTKSHRRARSVASQS-679
EPI_ISL_15827492	North America	USA	New York	29738	CQ.2	2022-11-06	RR-671	CGTCGG-23535	660-ASYQTQTKSHRRARSVASQS-679
EPI_ISL_15947261	North America	USA	Maryland	29718	CQ.2	2022-11-17	RR-671	CGTCGG-23543	660-ASYQTQTKSHRRARSVASQS-679
EPI_ISL_16037080	North America	USA	Washington	29702	CQ.2	2022-11-20	RR-671	CGTCGG-23519	660-ASYQTQTKSHRRARSVASQS-679
EPI_ISL_15668832	North America	USA	New York	29751	CQ.2	2022-10-24	RR-671	CGTCGG-23547	660-ASYQTQTKSHRRARSVASQS-679
EPI_ISL_16019696	Europe	Switzerland	Basel-Stadt	29750	CQ.2	2022-11-26	RR-671	CGTCGG-23558	660-ASYQTQTKSHRRARSVASQS-679
EPI_ISL_16001572	North America	USA	New York	29770	CQ.2	2022-11-22	RR-671	CGTCGG-23543	660-ASYQTQTKSHRRARSVASQS-679
EPI_ISL_16036912	North America	USA	Washington	29323	CQ.2	2022-11-16	RR-671	CGTCGG-23238	660-ASYQTQTKSHRRARSVASQS-679
EPI_ISL_15827912	North America	USA	New York	29767	CQ.2	2022-11-12	RR-672	CGTCGG-23538	661-ASYQTQTKSHRRARSVASQS-680
EPI_ISL_15525938	North America	USA	Connecticut	29398	CQ.2	2022-10-12	RR-671	CGTCGG-23139	660-ASYQTQTKSHRRARSVASQS-679
EPI_ISL_15525938	North America	USA	Connecticut	29398	CQ.2	2022-10-12	RR-671	CGTCGG-23139	660-ASYQTQTKSHRRARSVASQS-679
EPI_ISL_16364844	North America	USA	Ohio	29519	EE.2	2022	RR-671	CGACGG-23481	660-ASYQTQTKSHRRARSVASQS-679
EPI_ISL_15312131	Europe	Sweden	Vastra Gotaland County	29775	EE.2	2022-09-30	RR-672	CGACGG-23572	661-ASYQTQTKSHRRARSVASQS-680
EPI_ISL_15905407	South America	Brazil	Pernambuco	29747	EE.2	2022-10-21	RR-672	CGACGG-23547	661-ASYQTQTKSHRRARSVASQS-680
EPI_ISL_15949778	North America	USA	Hawaii	29658	EE.2	2022-10-30	RR-671	CGACGG-23543	660-ASYQTQTKSHRRARSVASQS-679
EPI_ISL_15767030	North America	USA	California	29839	EE.2	2022-11-01	RR-671	CGACGG-23580	660-ASYQTQTKSHRRARSVASQS-679
EPI_ISL_16236327	South America	Brazil	Pernambuco	29750	EE.2	2022-11-02	RR-672	CGACGG-23550	661-ASYQTQTKSHRRARSVASQS-680
EPI_ISL_15981329	North America	USA	Nevada	29643	EE.2	2022-11-02	RR-671	CGACGG-23528	660-ASYQTQTKSHRRARSVASQS-679
EPI_ISL_15931363	North America	USA	Maryland	29294	EE.2	2022-11-04	RR-671	CGACGG-23139	660-ASYQTQTKSHRRARSVASQS-679
EPI_ISL_15842287	North America	USA	California	29715	EE.2	2022-11-06	RR-671	CGACGG-23532	660-ASYQTQTKSHRRARSVASQS-679
EPI_ISL_15828169	North America	USA	New York	29771	EE.2	2022-11-08	RR-672	CGACGG-23546	661-ASYQTQTKSHRRARSVASQS-680
EPI_ISL_15800473	Europe	Italy	Piedmont	29832	EE.2	2022-11-08	RR-671	CGACGG-23575	660-ASYQTQTXSXRRARSVASQS-679
EPI_ISL_17087689	South America	Brazil	Pernambuco	29746	EE.2	2022-11-09	RR-672	CGACGG-23547	661-ASYQTQTKSHRRARSVASQS-680
EPI_ISL_16465441	South America	Brazil	Pernambuco	29754	EE.2	2022-11-09	RR-672	CGACGG-23555	661-ASYQTQTKSHRRARSVASQS-680
EPI_ISL_15902728	North America	USA	Nevada	29715	EE.2	2022-11-09	RR-671	CGACGG-23532	660-ASYQTQTKSHRRARSVASQS-679
EPI_ISL_16332328	South America	Brazil	Pernambuco	29753	EE.2	2022-11-11	RR-672	CGACGG-23553	661-ASYQTQTKSHRRARSVASQX-680
EPI_ISL_15951332	North America	USA	Nevada	29715	EE.2	2022-11-12	RR-671	CGACGG-23532	660-ASYQTQTKSHRRARSVASQS-679
EPI_ISL_15946393	North America	USA	New Mexico	29717	EE.2	2022-11-13	RR-671	CGACGG-23543	660-ASYQTQTKSHRRARSVASQS-679
EPI_ISL_16057421	North America	USA	Nevada	29715	EE.2	2022-11-14	RR-671	CGACGG-23532	660-ASYQTQTKSHRRARSVASQS-679
EPI_ISL_15966183	North America	USA	Maryland	29841	EE.2	2022-11-14	RR-671	CGACGG-23582	660-ASYQTQTKSHRRARSVASQS-679
EPI_ISL_15946003	North America	USA	California	29835	EE.2	2022-11-16	RR-671	CGACGG-23580	660-ASYQTQTKSHRRARSVASQS-679
EPI_ISL_16057596	North America	USA	Nevada	29715	EE.2	2022-11-16	RR-671	CGACGG-23532	660-ASYQTQTKSHRRARSVASQS-679
EPI_ISL_16009110	North America	USA	California	29840	EE.2	2022-11-16	RR-671	CGACGG-23582	660-ASYQTQTKSHRRARSVASQS-679
EPI_ISL_15949030	North America	USA	Utah	29724	EE.2	2022-11-16	RR-671	CGACGG-23532	660-ASYQTQTKSHRRARSVASQS-679
EPI_ISL_16011540	North America	USA	Illinois	29715	EE.2	2022-11-16	RR-671	CGACGG-23532	660-ASYQTQTKSHRRARSVASQS-679
EPI_ISL_16188297	North America	USA	California	29802	EE.2	2022-11-17	RR-671	CGACGG-23580	660-ASYQTQTKSHRRARSVASQS-679
EPI_ISL_16134691	North America	USA	Utah	29767	EE.2	2022-11-17	RR-671	CGACGG-23557	660-ASYQTQTKSHRRARSVXXXS-679
EPI_ISL_16169640	North America	USA	Delaware	29469	EE.2	2022-11-18	RR-671	CGACGG-23575	660-ASYQTQTKSHRRARSVASQS-679
EPI_ISL_16192599	Asia	Japan	Tokyo	29720	EE.2	2022-11-18	RR-671	CGACGG-23528	660-ASYQTQTKSHRRARSVASQS-679
EPI_ISL_16047418	North America	USA	California	29685	EE.2	2022-11-19	RR-671	CGACGG-23543	660-ASYQTQTKSHRRARSVASQS-679
EPI_ISL_16058315	North America	USA	Utah	29715	EE.2	2022-11-19	RR-671	CGACGG-23532	660-ASYQTQTKSHRRARSVASQS-679
EPI_ISL_16193354	Asia	Japan	Tokyo	29720	EE.2	2022-11-21	RR-671	CGACGG-23528	660-ASYQTQTKSHRRARSVASQS-679
EPI_ISL_16037152	North America	USA	California	29791	EE.2	2022-11-21	RR-671	CGACGG-23532	660-ASYQTQTKSHRRARSVASXS-679
EPI_ISL_16189096	North America	USA	California	29800	EE.2	2022-11-21	RR-671	CGACGG-23580	660-ASYQTQTKSHRRARSVASQS-679
EPI_ISL_16165450	North America	USA	Hawaii	29658	EE.2	2022-11-21	RR-671	CGACGG-23543	660-ASYQTQTKSHRRARSVASQS-679
EPI_ISL_16091787	North America	USA	Hawaii	29643	EE.2	2022-11-21	RR-671	CGACGG-23528	660-ASYQTQTKSHRRARSVASQS-679
EPI_ISL_15998588	North America	USA	Utah	29740	EE.2	2022-11-21	RR-671	CGACGG-23557	660-ASYQTQTKSHRRARSVASQS-679
EPI_ISL_16035581	North America	USA	California	29643	EE.2	2022-11-21	RR-671	CGACGG-23528	660-ASYQTQTKSHRRARSVASQS-679
EPI_ISL_16346561	North America	USA	Virginia	29808	EE.2	2022-11-22	RR-671	CGACGG-23549	660-ASYQTQTKSHRRARSVASQS-679
EPI_ISL_16459049	South America	Brazil	Minas Gerais	29486	EE.2	2022-11-22	RR-677	CGACGG-23268	666-ASYQTQTKSHRRARSVAXXX-685
EPI_ISL_16081016	North America	USA	Michigan	29818	EE.2	2022-11-23	RR-671	CGACGG-23582	660-ASYQTQTKSHRRARSVASQS-679
EPI_ISL_16120626	North America	USA	Utah	29749	EE.2	2022-11-23	RR-671	CGACGG-23557	660-ASYQTQTKSHRRARSVASQS-679
EPI_ISL_16080898	North America	USA	California	29803	EE.2	2022-11-23	RR-671	CGACGG-23580	660-ASYQTQTKSHRRARSVASQS-679
EPI_ISL_15991438	Europe	Germany	Schleswig-Holstein	29736	EE.2	2022-11-23	RR-671	CGACGG-23544	660-ASYQTQTKSHRRARSVASQS-679
EPI_ISL_16346563	North America	USA	Virginia	29791	EE.2	2022-11-23	RR-671	CGACGG-23532	660-ASYQTQTKSHRRARSVASQS-679
EPI_ISL_16018731	South America	Brazil	Pernambuco	29748	EE.2	2022-11-24	RR-672	CGACGG-23547	661-ASYQTQTKSHRRARSVASQS-680
EPI_ISL_16278906	North America	Mexico	Mexico City	29754	EE.2	2022-11-24	RR-671	CGACGG-23557	660-ASYQTQTKSHRRARSVASQS-679
EPI_ISL_16060663	Asia	Japan	Kanagawa	29719	EE.2	2022-11-24	RR-671	CGACGG-23528	660-ASYQTQTKSHRRARSVASQS-679
EPI_ISL_16050861	South America	Brazil	Minas Gerais	29793	EE.2	2022-11-25	RR-677	CGACGG-23562	666-ASYQTQTKSHRRARSVAXXX-685
EPI_ISL_16501197	Asia	Japan	Tokyo	29720	EE.2	2022-11-25	RR-671	CGACGG-23528	660-ASYQTQTKSHRRARSVASQS-679
EPI_ISL_16091008	North America	USA	Georgia	29715	EE.2	2022-11-25	RR-671	CGACGG-23532	660-ASYQTQTKSHRRARSVASQS-679
EPI_ISL_16468773	Asia	Japan	Tokyo	29720	EE.2	2022-11-25	RR-671	CGACGG-23528	660-ASYQTQTKSHRRARSVASQS-679
EPI_ISL_16090794	North America	USA	Nevada	29715	EE.2	2022-11-25	RR-671	CGACGG-23532	660-ASYQTQTKSHRRARSVASQS-679
EPI_ISL_16206961	North America	USA	Nevada	29643	EE.2	2022-11-25	RR-671	CGACGG-23528	660-ASYQTQTKSHRRARSVASQS-679
EPI_ISL_16252440	North America	USA	Utah	29759	EE.2	2022-11-25	RR-671	CGACGG-23557	660-ASYQTQTKSHRRARSVASQS-679
EPI_ISL_16084445	North America	USA	Maryland	29715	EE.2	2022-11-25	RR-671	CGACGG-23532	660-ASYQTQTKSHRRARSVASQS-679
EPI_ISL_16091100	North America	USA	Nevada	29715	EE.2	2022-11-26	RR-671	CGACGG-23532	660-ASYQTQTKSHRRARSVASQS-679
EPI_ISL_16132849	North America	USA	Maryland	29715	EE.2	2022-11-26	RR-671	CGACGG-23532	660-ASYQTQTKSHRRARSVASQS-679
EPI_ISL_16091260	North America	USA	Nevada	29715	EE.2	2022-11-26	RR-671	CGACGG-23532	660-ASYQTQTKSHRRARSVASQS-679
EPI_ISL_16301848	Asia	Japan	Tokyo	29720	EE.2	2022-11-26	RR-671	CGACGG-23528	660-ASYQTQTKSHRRARSVASQS-679
EPI_ISL_16431576	South America	Brazil	Pernambuco	29753	EE.2	2022-11-26	RR-672	CGACGG-23554	661-ASYQTQTKSHRRARSVAXXX-680
EPI_ISL_16091465	North America	USA	Illinois	29715	EE.2	2022-11-27	RR-671	CGACGG-23532	660-ASYQTQTKSHRRARSVASQS-679
EPI_ISL_16089291	North America	USA	Pennsylvania	29622	EE.2	2022-11-27	RR-671	CGACGG-23480	660-ASYQTQTKSHRRARSVASQS-679
EPI_ISL_16089267	North America	USA	New Mexico	29685	EE.2	2022-11-27	RR-671	CGACGG-23511	660-ASYQTQTKSHRRARSVASQS-679
EPI_ISL_16101164	North America	USA	New Mexico	29717	EE.2	2022-11-27	RR-671	CGACGG-23543	660-ASYQTQTKSHRRARSVASQS-679
EPI_ISL_16222301	North America	USA	California	29801	EE.2	2022-11-27	RR-671	CGACGG-23580	660-ASYQTQTKSHRRARSVASQS-679
EPI_ISL_16483352	North America	USA	Washington	29770	EE.2	2022-11-28	RR-671	CGACGG-23567	660-ASYQTQTKSHRRARSVASQS-679
EPI_ISL_16026927	North America	USA	Washington	29742	EE.2	2022-11-28	RR-671	CGACGG-23483	660-ASYQTQTKSHRRARSVASQS-679
EPI_ISL_16254713	Asia	Japan	Tokyo	29720	EE.2	2022-11-28	RR-671	CGACGG-23528	660-ASYQTQTKSHRRARSVASQS-679
EPI_ISL_16165790	Asia	Japan	Kanagawa	29719	EE.2	2022-11-28	RR-671	CGACGG-23528	660-ASYQTQTKSHRRARSVASQS-679
EPI_ISL_16363314	North America	USA	California	29800	EE.2	2022-11-28	RR-671	CGACGG-23580	660-ASYQTQTKSHRRARSVASQS-679
EPI_ISL_16362751	North America	USA	California	29839	EE.2	2022-11-28	RR-671	CGACGG-23580	660-ASYQTQTKSHRRARSVASQS-679
EPI_ISL_16463134	North America	USA	California	29839	EE.2	2022-11-28	RR-671	CGACGG-23580	660-ASYQTQTKSHRRARSVASQS-679
EPI_ISL_16121454	Asia	Japan	Okinawa	29701	EE.2	2022-11-28	RR-671	CGACGG-23528	660-ASYQTQTKSHRRARSVASQS-679
EPI_ISL_16109406	North America	USA	North Carolina	29741	EE.2	2022-11-28	RR-671	CGACGG-23531	660-ASYQTQTKSHRRARSVASQS-679
EPI_ISL_17712599	North America	USA	Utah	29659	EE.2	2022-11-29	RR-671	CGACGG-23552	660-ASYQTQTKSHRRARSVASQS-679
EPI_ISL_16313011	North America	USA	Colorado	29715	EE.2	2022-11-29	RR-671	CGACGG-23532	660-ASYQTQTKSHRRARSVASQS-679
EPI_ISL_16120795	North America	USA	Utah	29734	EE.2	2022-11-29	RR-671	CGACGG-23551	660-ASYQTQTKSHRRARSVASQS-679
EPI_ISL_16312890	North America	USA	Colorado	29715	EE.2	2022-11-29	RR-671	CGACGG-23532	660-ASYQTQTKSHRRARSVASQS-679
EPI_ISL_16312889	North America	USA	Colorado	29715	EE.2	2022-11-29	RR-671	CGACGG-23532	660-ASYQTQTKSHRRARSVASQS-679
EPI_ISL_16089999	North America	USA	North Carolina	29559	EE.2	2022-11-29	RR-671	CGACGG-23510	660-ASYQTQTKSHRRARSVASQS-679
EPI_ISL_16203412	North America	USA	Nevada	29715	EE.2	2022-11-30	RR-671	CGACGG-23532	660-ASYQTQTKSHRRARSVASQS-679
EPI_ISL_16642952	North America	USA	Utah	29789	EE.2	2022-11-30	RR-671	CGACGG-23590	660-ASYQTQTKSHRRARSVASQS-679
EPI_ISL_17074161	North America	USA	California	29556	EE.2	2022-11-30	RR-671	CGACGG-23493	660-ASYQTQTKSHRRARSVASQS-679
EPI_ISL_16203431	North America	USA	Utah	29715	EE.2	2022-11-30	RR-671	CGACGG-23532	660-ASYQTQTKSHRRARSVASQS-679
EPI_ISL_16158813	North America	USA	California	29841	EE.2	2022-11-30	RR-671	CGACGG-23582	660-ASYQTQTKSHRRARSVASQS-679
EPI_ISL_16158788	North America	USA	California	29827	EE.2	2022-11-30	RR-671	CGACGG-23582	660-ASYQTQTKSHRRARSVASQS-679
EPI_ISL_16463057	North America	USA	California	29655	EE.2	2022-11-30	RR-675	CGACGG-23456	664-ASYQTQTKSHRRARSVASQS-683
EPI_ISL_16131283	North America	USA	California	29684	EE.2	2022-11-30	RR-671	CGACGG-23510	660-ASYQTQTKSHRRARSVASQS-679
EPI_ISL_16131589	North America	USA	California	29717	EE.2	2022-12-01	RR-671	CGACGG-23543	660-ASYQTQTKSHRRARSVASQS-679
EPI_ISL_16086862	North America	Canada	Ontario	29715	EE.2	2022-12-01	RR-671	CGACGG-23532	660-ASYQTQTKSHRRARSVASQS-679
EPI_ISL_16249114	North America	USA	Wisconsin	29751	EE.2	2022-12-01	RR-671	CGACGG-23549	660-ASYQTQTKSHRRARSVASQS-679
EPI_ISL_16361625	North America	USA	California	29798	EE.2	2022-12-01	RR-671	CGACGG-23580	660-ASYQTQTKSHRRARSVASQS-679
EPI_ISL_16117060	North America	USA	California	29643	EE.2	2022-12-02	RR-671	CGACGG-23528	660-ASYQTQTKSHRRARSVASQS-679
EPI_ISL_16309957	North America	USA	Maryland	29715	EE.2	2022-12-02	RR-671	CGACGG-23532	660-ASYQTQTKSHRRARSVASQS-679
EPI_ISL_16264594	North America	USA	Texas	29715	EE.2	2022-12-02	RR-671	CGACGG-23532	660-ASYQTQTKSHRRARSVASQS-679
EPI_ISL_16252019	North America	USA	Utah	29740	EE.2	2022-12-02	RR-671	CGACGG-23557	660-ASYQTQTKSHRRARSVASQS-679
EPI_ISL_16426757	Asia	Japan	Tokyo	29720	EE.2	2022-12-02	RR-671	CGACGG-23528	660-ASYQTQTKSHRRARSVASQS-679
EPI_ISL_16205441	North America	USA	Virginia	29655	EE.2	2022-12-02	RR-671	CGACGG-23480	660-ASYQTQTKSHRRARSVASQS-679
EPI_ISL_16204479	North America	USA	Nevada	29715	EE.2	2022-12-02	RR-671	CGACGG-23532	660-ASYQTQTKSHRRARSVASQS-679
EPI_ISL_16426686	Asia	Japan	Tokyo	29720	EE.2	2022-12-02	RR-671	CGACGG-23528	660-ASYQTQTKSHRRARSVASQS-679
EPI_ISL_16468709	Asia	Japan	Tokyo	29715	EE.2	2022-12-02	RR-671	CGACGG-23528	660-ASYQTQTKSHRRARSVASQS-679
EPI_ISL_16252248	North America	USA	Utah	29466	EE.2	2022-12-03	RR-671	CGACGG-23557	660-ASYQTQTKSHRRARSVASQS-679
EPI_ISL_16223485	North America	USA	Washington	29722	EE.2	2022-12-04	RR-671	CGACGG-23532	660-ASYQTQTKSHRRARSVASQS-679
EPI_ISL_16206221	North America	USA	Florida	29713	EE.2	2022-12-05	RR-671	CGACGG-23543	660-ASYQTQTKSHRRARSVASQS-679
EPI_ISL_16426970	Asia	Japan	Tokyo	29720	EE.2	2022-12-05	RR-671	CGACGG-23528	660-ASYQTQTKSHRRARSVASQS-679
EPI_ISL_16400518	North America	USA	Utah	29740	EE.2	2022-12-05	RR-671	CGACGG-23557	660-ASYQTQTKSHRRARSVAXXX-679
EPI_ISL_16431976	Asia	Japan	Tokyo	29720	EE.2	2022-12-05	RR-671	CGACGG-23528	660-ASYQTQTKSHRRARSVASQS-679
EPI_ISL_16463398	North America	USA	California	29818	EE.2	2022-12-05	RR-677	CGACGG-23598	666-ASYQTQTKSHRRARSVASQS-685
EPI_ISL_16361516	North America	USA	California	29366	EE.2	2022-12-05	RR-671	CGACGG-23252	660-ASYQTQTKSHRRARSVASQS-679
EPI_ISL_16206429	North America	USA	California	29622	EE.2	2022-12-05	RR-671	CGACGG-23480	660-ASYQTQTKSHRRARSVASQS-679
EPI_ISL_16157728	North America	USA	Maryland	29820	EE.2	2022-12-05	RR-671	CGACGG-23561	660-ASYQTQTKSHRRARSVASQS-679
EPI_ISL_16252337	North America	USA	Utah	29740	EE.2	2022-12-05	RR-671	CGACGG-23557	660-ASYQTQTKSHRRARSVASQS-679
EPI_ISL_16432467	Asia	Japan	Tokyo	29720	EE.2	2022-12-06	RR-671	CGACGG-23528	660-ASYQTQTKSHRRARSVASQS-679
EPI_ISL_16463464	North America	USA	California	29837	EE.2	2022-12-06	RR-671	CGACGG-23580	660-ASYQTQTKSHRRARSVASQS-679
EPI_ISL_17073935	North America	USA	California	29556	EE.2	2022-12-06	RR-671	CGACGG-23493	660-ASYQTQTKSHRRARSVASQS-679
EPI_ISL_16207258	North America	USA	California	29560	EE.2	2022-12-06	RR-671	CGACGG-23367	660-ASYQTQTKSHRRARSVASQS-679
EPI_ISL_16169549	North America	USA	California	29685	EE.2	2022-12-07	RR-671	CGACGG-23543	660-ASYQTQTKSHRRARSVASQS-679
EPI_ISL_16920166	South America	Brazil	Pernambuco	29748	EE.2	2022-12-07	RR-672	CGACGG-23554	661-ASYQTQTKSHRRARSVASXX-680
EPI_ISL_16920203	South America	Brazil	Pernambuco	29772	EE.2	2022-12-07	RR-672	CGACGG-23573	661-ASYQTQTKSHRRARSVASQS-680
EPI_ISL_16252233	North America	USA	Utah	29743	EE.2	2022-12-07	RR-671	CGACGG-23557	660-ASYQTQTKSHRRARSVASQS-679
EPI_ISL_16137648	North America	USA	North Carolina	29691	EE.2	2022-12-07	RR-671	CGACGG-23536	660-ASYQTQTKSHRRARSVASQS-679
EPI_ISL_16920176	South America	Brazil	Pernambuco	29801	EE.2	2022-12-07	RR-672	CGACGG-23556	661-ASYQTQTKSHRRARSVASQS-680
EPI_ISL_16317542	North America	USA	North Carolina	29715	EE.2	2022-12-07	RR-671	CGACGG-23532	660-ASYQTQTKSHRRARSVASQS-679
EPI_ISL_16229491	Asia	Japan	Okinawa	29719	EE.2	2022-12-07	RR-671	CGACGG-23528	660-ASYQTQTKSHRRARSVASQS-679
EPI_ISL_16267773	North America	USA	California	29654	EE.2	2022-12-08	RR-671	CGACGG-23480	660-ASYQTQTKSHRRARSVASQS-679
EPI_ISL_16229492	Asia	Japan	Okinawa	29719	EE.2	2022-12-08	RR-671	CGACGG-23528	660-ASYQTQTKSHRRARSVASQS-679
EPI_ISL_16187607	North America	Canada	Ontario	29715	EE.2	2022-12-08	RR-671	CGACGG-23532	660-ASYQTQTKSHRRARSVASQS-679
EPI_ISL_16493525	North America	USA	Utah	29750	EE.2	2022-12-08	RR-671	CGACGG-23557	660-ASYQTQTKSHRRARSVASQS-679
EPI_ISL_16300900	North America	USA	California	29643	EE.2	2022-12-08	RR-671	CGACGG-23528	660-ASYQTQTKSHRRARSVASQS-679
EPI_ISL_17205428	North America	USA	California	29734	EE.2	2022-12-09	RR-671	CGACGG-23551	660-ASYQTQTKSHRRARSVASQS-679
EPI_ISL_16468910	Asia	Japan	Tokyo	29720	EE.2	2022-12-09	RR-671	CGACGG-23528	660-ASYQTQTKSHRRARSVASQS-679
EPI_ISL_16478343	North America	USA	Minnesota	29715	EE.2	2022-12-09	RR-671	CGACGG-23532	660-ASYQTQTKSHRRARSVASQS-679
EPI_ISL_16318292	North America	USA	California	29715	EE.2	2022-12-09	RR-671	CGACGG-23532	660-ASYQTQTKSHRRARSVASQS-679
EPI_ISL_17074417	North America	USA	California	29556	EE.2	2022-12-09	RR-671	CGACGG-23493	660-ASYQTQTKSHRRARSVASQS-679
EPI_ISL_17579275	North America	USA	Washington	29496	EE.2	2022-12-09	RR-671	CGACGG-23381	660-ASYQTQTKSHRRARSVASQS-679
EPI_ISL_16250180	North America	USA	California	29801	EE.2	2022-12-09	RR-671	CGACGG-23580	660-ASYQTQTKSHRRARSVASQS-679
EPI_ISL_17074339	North America	USA	California	29556	EE.2	2022-12-10	RR-671	CGACGG-23493	660-ASYQTQTKSHRRARSVASQS-679
EPI_ISL_16319385	North America	USA	California	29715	EE.2	2022-12-10	RR-671	CGACGG-23532	660-ASYQTQTKSHRRARSVASQS-679
EPI_ISL_16320168	North America	USA	California	29715	EE.2	2022-12-10	RR-671	CGACGG-23532	660-ASYQTQTKSHRRARSVASQS-679
EPI_ISL_16603516	North America	USA	California	29783	EE.2	2022-12-10	RR-674	CGACGG-23589	663-ASYQTQTKSHRRARSVASQS-682
EPI_ISL_16276690	North America	USA	California	29559	EE.2	2022-12-10	RR-671	CGACGG-23510	660-ASYQTQTKSHRRARSVASQS-679
EPI_ISL_16307291	North America	USA	Arizona	29839	EE.2	2022-12-10	RR-671	CGACGG-23580	660-ASYQTQTKSHRRARSVASQS-679
EPI_ISL_16252339	North America	USA	Utah	29767	EE.2	2022-12-10	RR-671	CGACGG-23557	660-ASYQTQTKSHRRARSVASQS-679
EPI_ISL_16268274	North America	USA	Maryland	29590	EE.2	2022-12-11	RR-671	CGACGG-23448	660-ASYQTQTKSHRRARSVASQS-679
EPI_ISL_16373916	Asia	Japan	Okinawa	29719	EE.2	2022-12-12	RR-671	CGACGG-23528	660-ASYQTQTKSHRRARSVASQS-679
EPI_ISL_16360792	North America	USA	Washington	29684	EE.2	2022-12-12	RR-671	CGACGG-23510	660-ASYQTQTKSHRRARSVASQS-679
EPI_ISL_16500315	Asia	Japan	Tokyo	29720	EE.2	2022-12-12	RR-671	CGACGG-23528	660-ASYQTQTKSHRRARSVASQS-679
EPI_ISL_17074344	North America	USA	California	29556	EE.2	2022-12-12	RR-671	CGACGG-23493	660-ASYQTQTKSHRRARSVASQS-679
EPI_ISL_16388437	North America	USA	California	29709	EE.2	2022-12-12	RR-671	CGACGG-23526	660-ASYQTQTKSHRRARSVASQS-679
EPI_ISL_16400715	North America	USA	Utah	29748	EE.2	2022-12-12	RR-671	CGACGG-23552	660-ASYQTQTKSHRRARSVASQS-679
EPI_ISL_17074276	North America	USA	California	29556	EE.2	2022-12-12	RR-671	CGACGG-23493	660-ASYQTQTKSHRRARSVASQS-679
EPI_ISL_16499494	Asia	Japan	Tokyo	29720	EE.2	2022-12-12	RR-671	CGACGG-23528	660-ASYQTQTKSHRRARSVASQS-679
EPI_ISL_16681832	South America	Brazil	Espirito Santo	29750	EE.2	2022-12-12	RR-672	CGACGG-23551	661-ASYQTQTKSHRRARSVASQS-680
EPI_ISL_16293250	North America	USA	California	29684	EE.2	2022-12-13	RR-671	CGACGG-23510	660-ASYQTQTKSHRRARSVASQS-679
EPI_ISL_17199323	North America	USA	Tennessee	29287	EE.2	2022-12-13	RR-671	CGACGG-23240	660-ASYQTQTKSHRRARSVASQS-679
EPI_ISL_17580575	North America	USA	Washington	29496	EE.2	2022-12-13	RR-671	CGACGG-23381	660-ASYQTQTKSHRRARSVASQS-679
EPI_ISL_16321814	North America	USA	Indiana	29840	EE.2	2022-12-13	RR-671	CGACGG-23582	660-ASYQTQTKSHRRARSVASQS-679
EPI_ISL_16353427	North America	USA	California	29667	EE.2	2022-12-13	RR-671	CGACGG-23565	660-ASYQTQTKSHRRARSVASQS-679
EPI_ISL_16271614	North America	USA	Texas	29774	EE.2	2022-12-13	RR-671	CGACGG-23580	660-ASYQTQTKSHRRARSVASQS-679
EPI_ISL_16502081	Asia	Japan	Tokyo	29720	EE.2	2022-12-13	RR-671	CGACGG-23528	660-ASYQTQTKSHRRARSVASQS-679
EPI_ISL_16544764	North America	USA	Missouri	29724	EE.2	2022-12-13	RR-671	CGACGG-23542	660-ASYQTQTKSHRRARSVASQS-679
EPI_ISL_16386991	North America	USA	Ohio	29715	EE.2	2022-12-14	RR-671	CGACGG-23532	660-ASYQTQTKSHRRARSVASQS-679
EPI_ISL_16605424	North America	USA	Colorado	29741	EE.2	2022-12-14	RR-671	CGACGG-23532	660-ASYQTQTKSHRRARSVASQS-679
EPI_ISL_16387461	North America	USA	Texas	29715	EE.2	2022-12-15	RR-671	CGACGG-23532	660-ASYQTQTKSHRRARSVASQS-679
EPI_ISL_16469039	Asia	Japan	Tokyo	29720	EE.2	2022-12-15	RR-671	CGACGG-23528	660-ASYQTQTKSHRRARSVASQS-679
EPI_ISL_16387480	North America	USA	California	29715	EE.2	2022-12-15	RR-671	CGACGG-23532	660-ASYQTQTKSHRRARSVASQS-679
EPI_ISL_16920215	South America	Brazil	Pernambuco	29804	EE.2	2022-12-15	RR-672	CGACGG-23554	661-ASYQTQTKSHRRARSVASXX-680
EPI_ISL_16293744	North America	USA	Florida	29718	EE.2	2022-12-15	RR-671	CGACGG-23543	660-ASYQTQTKSHRRARSVASQS-679
EPI_ISL_16400509	North America	USA	Utah	29740	EE.2	2022-12-16	RR-671	CGACGG-23557	660-ASYQTQTKSHRRARSXXXXX-679
EPI_ISL_16588913	Asia	Japan	Tokyo	29720	EE.2	2022-12-16	RR-671	CGACGG-23528	660-ASYQTQTKSHRRARSVASQS-679
EPI_ISL_16588915	Asia	Japan	Tokyo	29720	EE.2	2022-12-16	RR-671	CGACGG-23528	660-ASYQTQTKSHRRARSVASQS-679
EPI_ISL_16586774	Asia	Japan	Tokyo	29720	EE.2	2022-12-16	RR-671	CGACGG-23528	660-ASYQTQTKSHRRARSVASQS-679
EPI_ISL_17277785	North America	USA	California	29556	EE.2	2022-12-16	RR-671	CGACGG-23493	660-ASYQTQTKSHRRARSVASQS-679
EPI_ISL_16346046	North America	USA	California	29643	EE.2	2022-12-16	RR-671	CGACGG-23528	660-ASYQTQTKSHRRARSVASQS-679
EPI_ISL_16400946	North America	USA	Utah	29744	EE.2	2022-12-16	RR-671	CGACGG-23552	660-ASYQTQTKSHRRARSVASQS-679
EPI_ISL_16605693	North America	USA	Colorado	29741	EE.2	2022-12-16	RR-671	CGACGG-23532	660-ASYQTQTKSHRRARSVASQS-679
EPI_ISL_16323699	North America	Canada	Ontario	29715	EE.2	2022-12-16	RR-671	CGACGG-23532	660-ASYQTQTKSHRRARSVASQS-679
EPI_ISL_16401096	North America	USA	Utah	29443	EE.2	2022-12-17	RR-671	CGACGG-23240	660-ASYQTQTKSHRRARSVASQS-679
EPI_ISL_16387714	North America	USA	California	29715	EE.2	2022-12-17	RR-671	CGACGG-23532	660-ASYQTQTKSHRRARSVASQS-679
EPI_ISL_17074456	North America	USA	California	29556	EE.2	2022-12-17	RR-671	CGACGG-23493	660-ASYQTQTKSHRRARSVASQS-679
EPI_ISL_16323713	North America	Canada	Ontario	29715	EE.2	2022-12-17	RR-671	CGACGG-23532	660-ASYQTQTKSHRRARSVASQS-679
EPI_ISL_16361140	North America	USA	California	29684	EE.2	2022-12-17	RR-671	CGACGG-23510	660-ASYQTQTKSHRRARSVASQS-679
EPI_ISL_16400877	North America	USA	Utah	29746	EE.2	2022-12-17	RR-671	CGACGG-23552	660-ASYQTQTKSHRRARSVASQS-679
EPI_ISL_16388839	Asia	Japan	Saitama	29719	EE.2	2022-12-17	RR-671	CGACGG-23528	660-ASYQTQTKSHRRARSVASQS-679
EPI_ISL_16400521	North America	USA	Utah	29159	EE.2	2022-12-18	RR-671	CGACGG-23252	660-ASYQTQTKSHRRARSVASQS-679
EPI_ISL_16571457	North America	USA	California	29715	EE.2	2022-12-18	RR-671	CGACGG-23532	660-ASYQTQTKSHRRARSVASQS-679
EPI_ISL_16460316	North America	Canada	Quebec	29717	EE.2	2022-12-19	RR-671	CGACGG-23532	660-ASYQTQTKSHRRARSVASQS-679
EPI_ISL_16388183	North America	USA	Washington	29447	EE.2	2022-12-19	RR-671	CGACGG-23238	660-ASYQTQTKSHRRARSVASQS-679
EPI_ISL_16363619	North America	USA	North Carolina	29684	EE.2	2022-12-19	RR-671	CGACGG-23510	660-ASYQTQTKSHRRARSVASQS-679
EPI_ISL_16363985	North America	USA	California	29841	EE.2	2022-12-19	RR-671	CGACGG-23582	660-ASYQTQTKSHRRARSVASQS-679
EPI_ISL_16372201	North America	USA	Washington	29666	EE.2	2022-12-19	RR-671	CGACGG-23483	660-ASYQTQTKSHRRARSVASQS-679
EPI_ISL_16602559	North America	USA	California	29789	EE.2	2022-12-19	RR-676	CGACGG-23595	665-ASYQTQTKSHRRARSVASQS-684
EPI_ISL_16493256	North America	USA	Utah	29740	EE.2	2022-12-20	RR-671	CGACGG-23557	660-ASYQTQTKSHRRARSVASQS-679
EPI_ISL_16692554	Asia	Japan	Tokyo	29720	EE.2	2022-12-20	RR-671	CGACGG-23528	660-ASYQTQTKSHRRARSVASQS-679
EPI_ISL_16369972	North America	Canada	Ontario	29715	EE.2	2022-12-20	RR-671	CGACGG-23532	660-ASYQTQTKSHRRARSVASQS-679
EPI_ISL_16382044	North America	USA	North Carolina	29717	EE.2	2022-12-20	RR-671	CGACGG-23543	660-ASYQTQTKSHRRARSVASQS-679
EPI_ISL_16447213	North America	USA	Mississippi	29722	EE.2	2022-12-20	RR-671	CGACGG-23530	660-ASYQTQTKSHRRARSVASQS-679
EPI_ISL_16322414	North America	Canada	Ontario	29715	EE.2	2022-12-20	RR-671	CGACGG-23532	660-ASYQTQTKSHRRARSVASQS-679
EPI_ISL_16495302	North America	USA	Utah	29716	EE.2	2022-12-20	RR-671	CGACGG-23532	660-ASYQTQTKSHRRXXXXXXXX-679
EPI_ISL_16705215	North America	USA	California	29828	EE.2	2022-12-20	RR-671	CGACGG-23580	660-ASYQTQTKSHRRARSVASQS-679
EPI_ISL_16455598	North America	USA	Washington	29496	EE.2	2022-12-21	RR-671	CGACGG-23381	660-ASYQTQTKSHRRARSVASQS-679
EPI_ISL_16398878	North America	USA	California	29801	EE.2	2022-12-21	RR-671	CGACGG-23580	660-ASYQTQTKSHRRARSVASQS-679
EPI_ISL_16849277	North America	USA	New Mexico	29726	EE.2	2022-12-21	RR-671	CGACGG-23543	660-ASYQTQTKSHRRARSVASQS-679
EPI_ISL_17059393	North America	USA	California	29722	EE.2	2022-12-21	RR-671	CGACGG-23560	660-ASYQTQTKSHRRARSVASQS-679
EPI_ISL_16601649	North America	USA	California	29748	EE.2	2022-12-21	RR-676	CGACGG-23553	665-ASYQTQTKSHRRARSVASQS-684
EPI_ISL_16397459	North America	USA	Texas	29765	EE.2	2022-12-21	RR-671	CGACGG-23580	660-ASYQTQTKSHRRARSVASQS-679
EPI_ISL_16415187	North America	USA	California	29746	EE.2	2022-12-21	RR-671	CGACGG-23549	660-ASYQTQTKSHRRARSVASQS-679
EPI_ISL_17074193	North America	USA	California	29556	EE.2	2022-12-21	RR-671	CGACGG-23493	660-ASYQTQTKSHRRARSVASQS-679
EPI_ISL_16431367	North America	USA	Maryland	29691	EE.2	2022-12-21	RR-671	CGACGG-23536	660-ASYQTQTKSHRRARSVASQS-679
EPI_ISL_16386364	Oceania	Australia	Victoria	29810	EE.2	2022-12-21	RR-671	CGACGG-23551	660-ASYQTQTKSHRRARSVASQS-679
EPI_ISL_16451839	North America	Canada	Ontario	29574	EE.2	2022-12-21	RR-671	CGACGG-23391	660-ASYQTQTKSHRRARSVASQS-679
EPI_ISL_16602103	North America	USA	California	29827	EE.2	2022-12-21	RR-671	CGACGG-23580	660-ASYQTQTKSHRRARSVASQS-679
EPI_ISL_16451821	North America	Canada	Ontario	29715	EE.2	2022-12-21	RR-671	CGACGG-23532	660-ASYQTQTKSHRRARSVASQS-679
EPI_ISL_16734790	North America	USA	California	29599	EE.2	2022-12-22	RR-671	CGACGG-23551	660-ASYQTQTKSHRRARSVASQS-679
EPI_ISL_16436692	North America	USA	New York	29715	EE.2	2022-12-22	RR-671	CGACGG-23532	660-ASYQTQTKSHRRARSVASQS-679
EPI_ISL_16695752	Asia	Japan	Tokyo	29720	EE.2	2022-12-22	RR-671	CGACGG-23528	660-ASYQTQTKSHRRARSVASQS-679
EPI_ISL_16416438	North America	USA	California	29407	EE.2	2022-12-22	RR-671	CGACGG-23447	660-ASYQTQTKSHRRARSVASQS-679
EPI_ISL_16436701	North America	USA	New York	29715	EE.2	2022-12-22	RR-671	CGACGG-23532	660-ASYQTQTKSHRRARSVASQS-679
EPI_ISL_16442794	Europe	United Kingdom	England	29777	EE.2	2022-12-22	RR-677	CGACGG-23550	666-ASYQTQTKSHRRARSVAXXX-685
EPI_ISL_16652975	North America	USA	Pennsylvania	29715	EE.2	2022-12-22	RR-671	CGACGG-23532	660-ASYQTQTKSHRRARSVASQS-679
EPI_ISL_16569960	North America	USA	Arizona	29717	EE.2	2022-12-22	RR-671	CGACGG-23543	660-ASYQTQTKSHRRARSVASQS-679
EPI_ISL_16656698	North America	USA	Ohio	29715	EE.2	2022-12-23	RR-671	CGACGG-23532	660-ASYQTQTKSHRRARSVASQS-679
EPI_ISL_16653178	North America	USA	Florida	29715	EE.2	2022-12-23	RR-671	CGACGG-23532	660-ASYQTQTKSHRRARSVASQS-679
EPI_ISL_16416540	North America	USA	California	29592	EE.2	2022-12-23	RR-671	CGACGG-23543	660-ASYQTQTKSHRRARSVASQS-679
EPI_ISL_16572087	North America	USA	California	29715	EE.2	2022-12-23	RR-671	CGACGG-23532	660-ASYQTQTKSHRRARSVASQS-679
EPI_ISL_16417619	North America	USA	Arizona	29694	EE.2	2022-12-23	RR-671	CGACGG-23495	660-ASYQTQTKSHRRARSVASQS-679
EPI_ISL_16436762	North America	USA	New York	29715	EE.2	2022-12-23	RR-671	CGACGG-23532	660-ASYQTQTKSHRRARSVASQS-679
EPI_ISL_16574601	North America	USA	California	29715	EE.2	2022-12-23	RR-671	CGACGG-23532	660-ASYQTQTKSHRRARSVASQS-679
EPI_ISL_16572575	North America	USA	Florida	29684	EE.2	2022-12-24	RR-671	CGACGG-23510	660-ASYQTQTKSHRRARSVASQS-679
EPI_ISL_16451710	North America	Canada	Ontario	29718	EE.2	2022-12-24	RR-671	CGACGG-23532	660-ASYQTQTKSHRRARSVASQS-679
EPI_ISL_17074656	North America	USA	California	29550	EE.2	2022-12-24	RR-671	CGACGG-23487	660-ASYQTQTKSHRRARSVASQS-679
EPI_ISL_16493359	North America	USA	Utah	29788	EE.2	2022-12-25	RR-671	CGACGG-23586	660-ASYQTQTKSHRRARSVASQS-679
EPI_ISL_16431266	North America	USA	Maryland	29320	EE.2	2022-12-25	RR-671	CGACGG-23139	660-ASYQTQTKSHRRARSVASQS-679
EPI_ISL_17059415	North America	USA	California	29743	EE.2	2022-12-26	RR-671	CGACGG-23578	660-ASYQTQTKSHRRARSVASQS-679
EPI_ISL_16643894	North America	USA	Utah	29743	EE.2	2022-12-26	RR-671	CGACGG-23557	660-ASYQTQTKSHRRARSVASQS-679
EPI_ISL_16493260	North America	USA	Utah	29740	EE.2	2022-12-26	RR-671	CGACGG-23557	660-ASYQTQTKSHRRARSVASQS-679
EPI_ISL_16575139	North America	USA	California	29841	EE.2	2022-12-26	RR-671	CGACGG-23582	660-ASYQTQTKSHRRARSVASQS-679
EPI_ISL_16575152	North America	USA	California	29802	EE.2	2022-12-26	RR-671	CGACGG-23580	660-ASYQTQTKSHRRARSVASQS-679
EPI_ISL_16455243	North America	USA	California	29643	EE.2	2022-12-27	RR-671	CGACGG-23528	660-ASYQTQTKSHRRARSVASQS-679
EPI_ISL_17627900	North America	USA	California	29678	EE.2	2022-12-27	RR-671	CGACGG-23528	660-ASYQTQTKSHRRARSVASQS-679
EPI_ISL_16572997	North America	USA	Virginia	29684	EE.2	2022-12-27	RR-671	CGACGG-23510	660-ASYQTQTKSHRRARSVASQS-679
EPI_ISL_16437573	North America	USA	California	29660	EE.2	2022-12-27	RR-671	CGACGG-23580	660-ASYQTQTKSHRRARSVASQS-679
EPI_ISL_17277734	North America	USA	California	29556	EE.2	2022-12-27	RR-671	CGACGG-23493	660-ASYQTQTKSHRRARSVASQS-679
EPI_ISL_16651221	North America	USA	California	29828	EE.2	2022-12-27	RR-671	CGACGG-23580	660-ASYQTQTKSHRRARSVASQS-679
EPI_ISL_16543699	North America	USA	California	29643	EE.2	2022-12-27	RR-671	CGACGG-23528	660-ASYQTQTKSHRRARSVASQS-679
EPI_ISL_16650778	North America	USA	California	29841	EE.2	2022-12-27	RR-671	CGACGG-23582	660-ASYQTQTKSHRRARSVASQS-679
EPI_ISL_16719453	Asia	Japan	Tokyo	29720	EE.2	2022-12-27	RR-671	CGACGG-23528	660-ASYQTQTKSHRRARSVASQS-679
EPI_ISL_16453016	North America	Canada	Ontario	29712	EE.2	2022-12-27	RR-671	CGACGG-23529	660-ASYQTQTKSHRRARSVASQS-679
EPI_ISL_16570413	North America	USA	California	29685	EE.2	2022-12-27	RR-671	CGACGG-23511	660-ASYQTQTKSHRRARSVASQS-679
EPI_ISL_16543700	North America	USA	California	29643	EE.2	2022-12-27	RR-671	CGACGG-23528	660-ASYQTQTKSHRRARSVASQS-679
EPI_ISL_16570399	North America	USA	California	29621	EE.2	2022-12-27	RR-671	CGACGG-23447	660-ASYQTQTKSHRRARSVASQS-679
EPI_ISL_16643977	North America	USA	Utah	29753	EE.2	2022-12-27	RR-671	CGACGG-23557	660-ASYQTQTKSHRRARSVAXXX-679
EPI_ISL_16654011	North America	USA	California	29801	EE.2	2022-12-27	RR-671	CGACGG-23580	660-ASYQTQTKSHRRARSVASQS-679
EPI_ISL_17228253	North America	USA	California	29701	EE.2	2022-12-28	RR-673	CGACGG-23539	662-ASYQTQTKSHRRARSVASQS-681
EPI_ISL_16704299	North America	USA	California	29841	EE.2	2022-12-28	RR-671	CGACGG-23582	660-ASYQTQTKSHRRARSVASQS-679
EPI_ISL_16570484	North America	USA	California	29589	EE.2	2022-12-28	RR-671	CGACGG-23447	660-ASYQTQTKSHRRARSVASQS-679
EPI_ISL_17579388	North America	USA	Washington	29493	EE.2	2022-12-28	RR-671	CGACGG-23378	660-ASYQTQTKSHRRARSVASQS-679
EPI_ISL_16570463	North America	USA	California	29655	EE.2	2022-12-28	RR-671	CGACGG-23480	660-ASYQTQTKSHRRARSVASQS-679
EPI_ISL_16519913	North America	USA	New York	29715	EE.2	2022-12-28	RR-671	CGACGG-23532	660-ASYQTQTKSHRRARSVASQS-679
EPI_ISL_17579592	North America	USA	Washington	29496	EE.2	2022-12-28	RR-671	CGACGG-23381	660-ASYQTQTKSHRRARSVASQS-679
EPI_ISL_16651351	North America	USA	California	29802	EE.2	2022-12-28	RR-671	CGACGG-23580	660-ASYQTQTKSHRRARSVASQS-679
EPI_ISL_16478145	North America	USA	Minnesota	29715	EE.2	2022-12-28	RR-671	CGACGG-23532	660-ASYQTQTKSHRRARSVASQS-679
EPI_ISL_16606072	North America	USA	Colorado	29715	EE.2	2022-12-28	RR-671	CGACGG-23532	660-ASYQTQTKSHRRARSVASQS-679
EPI_ISL_16752760	North America	USA	California	29649	EE.2	2022-12-28	RR-671	CGACGG-23390	660-ASYQTQTKSHRRARSVASQS-679
EPI_ISL_17021916	North America	USA	California	29643	EE.2	2022-12-28	RR-671	CGACGG-23528	660-ASYQTQTKSHRRARSVASQS-679
EPI_ISL_16429567	Europe	United Kingdom	England	29715	EE.2	2022-12-28	RR-671	CGACGG-23532	660-ASYQTQTKSHRRARSVASQS-679
EPI_ISL_16734960	North America	USA	California	29605	EE.2	2022-12-28	RR-671	CGACGG-23557	660-ASYQTQTKSHRRARSVASQS-679
EPI_ISL_16999705	North America	USA	California	29715	EE.2	2022-12-28	RR-671	CGACGG-23532	660-ASYQTQTKSHRRARSVASQS-679
EPI_ISL_16643256	North America	USA	Utah	29740	EE.2	2022-12-28	RR-671	CGACGG-23557	660-ASYQTQTKSHRRARSVAXXX-679
EPI_ISL_17579945	North America	USA	Washington	29495	EE.2	2022-12-28	RR-671	CGACGG-23381	660-ASYQTQTKSHRRARSVASQS-679
EPI_ISL_17056416	North America	USA	California	29709	EE.2	2022-12-28	RR-673	CGACGG-23539	662-ASYQTQTKSHRRARSVASQS-681
EPI_ISL_16573594	North America	USA	North Carolina	29589	EE.2	2022-12-29	RR-671	CGACGG-23447	660-ASYQTQTKSHRRARSVASQS-679
EPI_ISL_16478920	North America	USA	California	29454	EE.2	2022-12-29	RR-671	CGACGG-23251	660-ASYQTQTKSHRRARSVASQS-679
EPI_ISL_16452863	North America	Canada	Ontario	29517	EE.2	2022-12-29	RR-671	CGACGG-23334	660-ASYQTQTKSHRRARSVASQS-679
EPI_ISL_16652339	North America	USA	Pennsylvania	29841	EE.2	2022-12-29	RR-671	CGACGG-23582	660-ASYQTQTKSHRRARSVASQS-679
EPI_ISL_16718308	Asia	Japan	Tokyo	29720	EE.2	2022-12-29	RR-671	CGACGG-23528	660-ASYQTQTKSHRRARSVASQS-679
EPI_ISL_16827577	Asia	Japan	Tokyo	29720	EE.2	2022-12-29	RR-671	CGACGG-23528	660-ASYQTQTKSHRRARSVASQS-679
EPI_ISL_16493744	North America	USA	Utah	29714	EE.2	2022-12-29	RR-671	CGACGG-23532	660-ASYQTQTKSHRRARSVASQS-679
EPI_ISL_16636869	North America	USA	Oregon	29682	EE.2	2022-12-29	RR-671	CGACGG-23540	660-ASYQTQTKSHRRARSVASQS-679
EPI_ISL_16652081	North America	USA	Texas	29803	EE.2	2022-12-29	RR-671	CGACGG-23580	660-ASYQTQTKSHRRARSVASQS-679
EPI_ISL_17067316	North America	USA	New Mexico	29461	EE.2	2022-12-30	RR-671	CGACGG-23551	660-ASYQTQTKSHRRARSVASQS-679
EPI_ISL_16609408	North America	USA	New York	29715	EE.2	2022-12-30	RR-671	CGACGG-23532	660-ASYQTQTKSHRRARSVASQS-679
EPI_ISL_17580182	North America	USA	Washington	29496	EE.2	2022-12-30	RR-671	CGACGG-23381	660-ASYQTQTKSHRRARSVASQS-679
EPI_ISL_16662122	North America	USA	Texas	29715	EE.2	2022-12-30	RR-671	CGACGG-23532	660-ASYQTQTKSHRRARSVASQS-679
EPI_ISL_16573990	North America	USA	Virginia	29289	EE.2	2022-12-30	RR-671	CGACGG-23510	660-ASYQTQTKSHRRARSVASQS-679
EPI_ISL_16652524	North America	USA	Texas	29838	EE.2	2022-12-30	RR-671	CGACGG-23580	660-ASYQTQTKSHRRARSVASQS-679
EPI_ISL_16843764	Asia	Japan	Tokyo	29720	EE.2	2022-12-30	RR-671	CGACGG-23528	660-ASYQTQTKSHRRARSVASQS-679
EPI_ISL_16753075	North America	USA	California	29643	EE.2	2022-12-30	RR-671	CGACGG-23528	660-ASYQTQTKSHRRARSVASQS-679
EPI_ISL_17021931	North America	USA	California	29643	EE.2	2022-12-30	RR-671	CGACGG-23528	660-ASYQTQTKSHRRARSVASQS-679
EPI_ISL_16661873	North America	USA	Texas	29715	EE.2	2022-12-30	RR-671	CGACGG-23532	660-ASYQTQTKSHRRARSVASQS-679
EPI_ISL_16573895	North America	USA	Maryland	29621	EE.2	2022-12-30	RR-671	CGACGG-23447	660-ASYQTQTKSHRRARSVASQS-679
EPI_ISL_16574022	North America	USA	North Carolina	29589	EE.2	2022-12-30	RR-671	CGACGG-23447	660-ASYQTQTKSHRRARSVASQS-679
EPI_ISL_17580570	North America	USA	Washington	29496	EE.2	2022-12-31	RR-671	CGACGG-23381	660-ASYQTQTKSHRRARSVASQS-679
EPI_ISL_16574185	North America	USA	New York	29717	EE.2	2022-12-31	RR-671	CGACGG-23543	660-ASYQTQTKSHRRARSVASQS-679
EPI_ISL_16734258	North America	USA	California	29605	EE.2	2022-12-31	RR-671	CGACGG-23557	660-ASYQTQTKSHRRARSVASQS-679
EPI_ISL_16656779	North America	USA	Utah	29740	EE.2	2023-01-01	RR-671	CGACGG-23557	660-ASYQTQTKSHRRARSVASQS-679
EPI_ISL_16662611	North America	USA	Florida	29715	EE.2	2023-01-02	RR-671	CGACGG-23532	660-ASYQTQTKSHRRARSVASQS-679
EPI_ISL_16658603	North America	USA	California	29841	EE.2	2023-01-02	RR-671	CGACGG-23582	660-ASYQTQTKSHRRARSVASQS-679
EPI_ISL_16666648	North America	USA	Michigan	29715	EE.2	2023-01-02	RR-671	CGACGG-23532	660-ASYQTQTKSHRRARSVASQS-679
EPI_ISL_17027260	North America	USA	California	29740	EE.2	2023-01-02	RR-671	CGACGG-23557	660-ASYQTQTKSHRRARSVASQS-679
EPI_ISL_16666913	North America	USA	Texas	29715	EE.2	2023-01-02	RR-671	CGACGG-23532	660-ASYQTQTKSHRRARSVASQS-679
EPI_ISL_16658853	North America	USA	California	29801	EE.2	2023-01-02	RR-671	CGACGG-23580	660-ASYQTQTKSHRRARSVASQS-679
EPI_ISL_16704119	North America	USA	California	29798	EE.2	2023-01-02	RR-671	CGACGG-23580	660-ASYQTQTKSHRRARSVASQS-679
EPI_ISL_16490236	North America	USA	Iowa	29643	EE.2	2023-01-02	RR-671	CGACGG-23528	660-ASYQTQTKSHRRARSVASQS-679
EPI_ISL_16492804	North America	USA	Utah	29750	EE.2	2023-01-02	RR-671	CGACGG-23557	660-ASYQTQTKSHRRARSVASQS-679
EPI_ISL_16473306	North America	Canada	Ontario	29421	EE.2	2023-01-03	RR-671	CGACGG-23238	660-ASYQTQTKSHRRARSVASQS-679
EPI_ISL_16613500	North America	USA	Maryland	29832	EE.2	2023-01-03	RR-671	CGACGG-23573	660-ASYQTQTKSHRRARSVASQS-679
EPI_ISL_16764740	North America	USA	Maryland	29715	EE.2	2023-01-03	RR-671	CGACGG-23532	660-ASYQTQTKSHRRARSVASQS-679
EPI_ISL_16667220	North America	USA	Florida	29715	EE.2	2023-01-03	RR-671	CGACGT-23532	660-ASYQTQTKSHRRARSVASQS-679
EPI_ISL_16655949	North America	USA	Virginia	29439	EE.2	2023-01-03	RR-671	CGACGG-23447	660-ASYQTQTKSHRRARSVASQS-679
EPI_ISL_17205075	North America	USA	New York	29449	EE.2	2023-01-03	RR-671	CGACGG-23164	660-ASYQTQTKSHRRARSVASQS-679
EPI_ISL_16473302	North America	Canada	Ontario	29715	EE.2	2023-01-03	RR-671	CGACGG-23532	660-ASYQTQTKSHRRARSVASQS-679
EPI_ISL_17205055	North America	USA	New York	29450	EE.2	2023-01-03	RR-671	CGACGG-23165	660-ASYQTQTKSHRRARSVASQS-679
EPI_ISL_16667202	North America	USA	New York	29715	EE.2	2023-01-03	RR-671	CGACGG-23532	660-ASYQTQTKSHRRARSVASQS-679
EPI_ISL_16993909	Europe	Germany	Bavaria	29681	EE.2	2023-01-03	RR-671	CGACGG-23535	660-ASYQTQTKSHRRARSVASQS-679
EPI_ISL_16732602	North America	USA	California	29605	EE.2	2023-01-03	RR-671	CGACGG-23557	660-ASYQTQTKSHRRARSVASQS-679
EPI_ISL_16559654	Asia	Japan	Okinawa	29719	EE.2	2023-01-04	RR-671	CGACGG-23528	660-ASYQTQTKSHRRARSVASQS-679
EPI_ISL_16632720	Asia	Japan	Fukuoka	29728	EE.2	2023-01-04	RR-671	CGACGG-23528	660-ASYQTQTKSHRRARSVASQS-679
EPI_ISL_16807068	Asia	Japan	Tokyo	29720	EE.2	2023-01-04	RR-671	CGACGG-23528	660-ASYQTQTKSHRRARSVASQS-679
EPI_ISL_16891064	North America	USA	Wisconsin	29723	EE.2	2023-01-04	RR-671	CGACGG-23512	660-ASYQTQTKSHRRARSVASQS-679
EPI_ISL_16662797	North America	USA	Virginia	29715	EE.2	2023-01-04	RR-671	CGACGG-23532	660-ASYQTQTKSHRRARSVASQS-679
EPI_ISL_16670190	North America	USA	Virginia	29718	EE.2	2023-01-04	RR-671	CGACGG-23543	660-ASYQTQTKSHRRARSVASQS-679
EPI_ISL_16806515	Asia	Japan	Osaka	29720	EE.2	2023-01-04	RR-671	CGACGG-23528	660-ASYQTQTKSHRRARSVASQS-679
EPI_ISL_16559653	Asia	Japan	Okinawa	29719	EE.2	2023-01-04	RR-671	CGACGG-23528	660-ASYQTQTKSHRRARSVASQS-679
EPI_ISL_16807311	Asia	Japan	Tokyo	29720	EE.2	2023-01-04	RR-671	CGACGG-23528	660-ASYQTQTKSHRRARSVASQS-679
EPI_ISL_16674358	North America	USA	California	29667	EE.2	2023-01-04	RR-671	CGACGG-23582	660-ASYQTQTKSHRRARSVASQS-679
EPI_ISL_16492953	North America	USA	North Carolina	29691	EE.2	2023-01-04	RR-671	CGACGG-23536	660-ASYQTQTKSHRRARSVASQS-679
EPI_ISL_16670303	North America	USA	California	29685	EE.2	2023-01-04	RR-671	CGACGG-23510	660-ASYQTQTKSHRRARSVASQS-679
EPI_ISL_16807397	Asia	Japan	Tokyo	29720	EE.2	2023-01-04	RR-671	CGACGG-23528	660-ASYQTQTKSHRRARSVASQS-679
EPI_ISL_16703412	North America	USA	California	29841	EE.2	2023-01-05	RR-671	CGACGG-23582	660-ASYQTQTKSHRRARSVASQS-679
EPI_ISL_16670452	North America	USA	North Carolina	29717	EE.2	2023-01-05	RR-671	CGACGG-23543	660-ASYQTQTKSHRRARSVASQS-679
EPI_ISL_16753253	North America	USA	New York	29715	EE.2	2023-01-05	RR-671	CGACGG-23532	660-ASYQTQTKSHRRARSVASQS-679
EPI_ISL_16530421	North America	Canada	Ontario	29714	EE.2	2023-01-05	RR-671	CGACGG-23530	660-ASYQTQTKSHRRARSVASQS-679
EPI_ISL_16808351	Asia	Japan	Tokyo	29720	EE.2	2023-01-05	RR-671	CGACGG-23528	660-ASYQTQTKSHRRARSVASQS-679
EPI_ISL_16817497	North America	USA	California	29841	EE.2	2023-01-05	RR-671	CGACGG-23582	660-ASYQTQTKSHRRARSVASQS-679
EPI_ISL_16663146	North America	USA	California	29835	EE.2	2023-01-05	RR-671	CGACGG-23576	660-ASYQTQTKSHRRARSVASQS-679
EPI_ISL_16670307	North America	USA	North Carolina	29712	EE.2	2023-01-05	RR-671	CGACGG-23537	660-ASYQTQTKSHRRARSVASQS-679
EPI_ISL_16687457	North America	USA	Colorado	29741	EE.2	2023-01-06	RR-671	CGACGG-23532	660-ASYQTQTKSHRRARSVASQS-679
EPI_ISL_16643502	North America	USA	Utah	29740	EE.2	2023-01-06	RR-671	CGACGG-23557	660-ASYQTQTKSHRRARSVASQS-679
EPI_ISL_16827799	Asia	Japan	Tokyo	29720	EE.2	2023-01-06	RR-671	CGACGG-23528	660-ASYQTQTKSHRRARSVASQS-679
EPI_ISL_16531384	North America	Canada	Ontario	29715	EE.2	2023-01-06	RR-671	CGACGG-23532	660-ASYQTQTKSHRRARSVASQS-679
EPI_ISL_16826817	North America	USA	Virginia	29808	EE.2	2023-01-06	RR-671	CGACGG-23551	660-ASYQTQTKSHRRARSVASQS-679
EPI_ISL_17560127	North America	USA	California	29556	EE.2	2023-01-06	RR-671	CGACGG-23493	660-ASYQTQTKSHRRARSVASQS-679
EPI_ISL_16542694	North America	USA	Texas	29767	EE.2	2023-01-06	RR-671	CGACGG-23581	660-ASYQTQTKSHRRARSVASQS-679
EPI_ISL_16560115	North America	USA	California	29421	EE.2	2023-01-06	RR-671	CGACGG-23238	660-ASYQTQTKSHRRARSVASQS-679
EPI_ISL_17444157	North America	USA	Michigan	29715	EE.2	2023-01-06	RR-671	CGACGG-23532	660-ASYQTQTKSHRRARSVASQS-679
EPI_ISL_16670727	North America	USA	California	29717	EE.2	2023-01-06	RR-671	CGACGG-23543	660-ASYQTQTKSHRRARSVASQS-679
EPI_ISL_16599772	North America	USA	Texas	29763	EE.2	2023-01-06	RR-671	CGACGG-23578	660-ASYQTQTKSHRRARSVASQS-679
EPI_ISL_16576498	North America	USA	Alabama	29759	EE.2	2023-01-06	RR-671	CGACGG-23557	660-ASYQTQTKSHRRARSVASQS-679
EPI_ISL_16665208	North America	USA	Texas	29654	EE.2	2023-01-06	RR-671	CGACGG-23480	660-ASYQTQTKSHRRARSVASQS-679
EPI_ISL_16670528	North America	USA	District of Columbia	29595	EE.2	2023-01-06	RR-671	CGACGG-23480	660-ASYQTQTKSHRRARSVASQS-679
EPI_ISL_16530491	North America	Canada	Ontario	29715	EE.2	2023-01-06	RR-671	CGACGG-23532	660-ASYQTQTKSHRRARSVASQS-679
EPI_ISL_16744772	North America	USA	Texas	29398	EE.2	2023-01-06	RR-671	CGACGG-23139	660-ASYQTQTKSHRRARSVASQS-679
EPI_ISL_16828013	Asia	Japan	Tokyo	29720	EE.2	2023-01-06	RR-671	CGACGG-23528	660-ASYQTQTKSHRRARSVASQS-679
EPI_ISL_16663208	North America	USA	California	29802	EE.2	2023-01-06	RR-671	CGACGG-23580	660-ASYQTQTKSHRRARSVASQS-679
EPI_ISL_16493009	North America	USA	North Carolina	29691	EE.2	2023-01-06	RR-671	CGACGG-23536	660-ASYQTQTKSHRRARSVASQS-679
EPI_ISL_16636897	North America	USA	Oregon	29682	EE.2	2023-01-07	RR-671	CGACGG-23540	660-ASYQTQTKSHRRARSVASQS-679
EPI_ISL_16755963	North America	USA	Washington	29428	EE.2	2023-01-07	RR-671	CGACGG-23238	660-ASYQTQTKSHRRARSVASQS-679
EPI_ISL_17228410	North America	USA	California	29703	EE.2	2023-01-07	RR-671	CGACGG-23533	660-ASYQTQTKSHRRARSVASQS-679
EPI_ISL_16706862	North America	USA	Texas	29715	EE.2	2023-01-07	RR-671	CGACGG-23532	660-ASYQTQTKSHRRARSVASQS-679
EPI_ISL_16706908	North America	USA	California	29715	EE.2	2023-01-08	RR-671	CGACGG-23532	660-ASYQTQTKSHRRARSVASQS-679
EPI_ISL_16703351	North America	USA	California	29776	EE.2	2023-01-09	RR-671	CGACGG-23580	660-ASYQTQTKSHRRARSVASQS-679
EPI_ISL_16666042	North America	USA	North Carolina	29717	EE.2	2023-01-09	RR-671	CGACGG-23543	660-ASYQTQTKSHRRARSVASQS-679
EPI_ISL_16584749	Oceania	Australia	New South Wales	29362	EE.2	2023-01-09	RR-671	CGACGG-23306	660-ASYQTQTKSHRRARSVASQS-679
EPI_ISL_16663926	North America	USA	California	29841	EE.2	2023-01-09	RR-671	CGACGG-23582	660-ASYQTQTKSHRRARSVASQS-679
EPI_ISL_17422425	North America	USA	California	29556	EE.2	2023-01-09	RR-671	CGACGG-23493	660-ASYQTQTKSHRRARSVASQS-679
EPI_ISL_16707033	North America	USA	California	29715	EE.2	2023-01-09	RR-671	CGACGG-23532	660-ASYQTQTKSHRRARSVASQS-679
EPI_ISL_16703716	North America	USA	California	29841	EE.2	2023-01-09	RR-671	CGACGG-23582	660-ASYQTQTKSHRRARSVASQS-679
EPI_ISL_16809549	Asia	Japan	Tokyo	29720	EE.2	2023-01-10	RR-671	CGACGG-23528	660-ASYQTQTKSHRRARSVASQS-679
EPI_ISL_16840994	North America	USA	New Mexico	29627	EE.2	2023-01-10	RR-671	CGACGG-23579	660-ASYQTQTKSHRRARSVASQS-679
EPI_ISL_16809522	Asia	Japan	Tokyo	29720	EE.2	2023-01-10	RR-671	CGACGG-23528	660-ASYQTQTKSHRRARSVASQS-679
EPI_ISL_16669767	North America	USA	Louisiana	29699	EE.2	2023-01-10	RR-671	CGACGG-23551	660-ASYQTQTKSHRRARSVASQS-679
EPI_ISL_16668113	North America	USA	California	29717	EE.2	2023-01-10	RR-671	CGACGG-23543	660-ASYQTQTKSHRRARSVASQS-679
EPI_ISL_16669285	North America	USA	Louisiana	29661	EE.2	2023-01-10	RR-671	CGACGG-23557	660-ASYQTQTKSHRRARSVASQS-679
EPI_ISL_16837312	North America	USA	Michigan	29643	EE.2	2023-01-10	RR-671	CGACGG-23528	660-ASYQTQTKSHRRARSVASQS-679
EPI_ISL_16707144	North America	USA	California	29715	EE.2	2023-01-10	RR-671	CGACGG-23532	660-ASYQTQTKSHRRARSVASQS-679
EPI_ISL_16670311	North America	USA	Louisiana	29692	EE.2	2023-01-10	RR-671	CGACGG-23557	660-ASYQTQTKSHRRARSVASQS-679
EPI_ISL_16711178	North America	USA	Georgia	29735	EE.2	2023-01-10	RR-671	CGACGG-23533	660-ASYQTQTKSHRRARSVASQS-679
EPI_ISL_16841106	Asia	Japan	Tokyo	29720	EE.2	2023-01-10	RR-671	CGACGG-23528	660-ASYQTQTKSHRRARSVASQS-679
EPI_ISL_16728820	North America	USA	Illinois	29715	EE.2	2023-01-10	RR-671	CGACGG-23532	660-ASYQTQTKSHRRARSVASQS-679
EPI_ISL_16849477	North America	USA	New Mexico	29734	EE.2	2023-01-10	RR-671	CGACGG-23551	660-ASYQTQTKSHRRARSVASQS-679
EPI_ISL_16732440	North America	USA	California	29623	EE.2	2023-01-10	RR-671	CGACGG-23557	660-ASYQTQTKSHRRARSVASQS-679
EPI_ISL_16734275	North America	USA	California	29605	EE.2	2023-01-10	RR-671	CGACGG-23557	660-ASYQTQTKSHRRARSVASQS-679
EPI_ISL_16664571	North America	USA	California	29811	EE.2	2023-01-11	RR-671	CGACGG-23580	660-ASYQTQTKSHRRARSVASQS-679
EPI_ISL_16664366	North America	USA	California	29841	EE.2	2023-01-11	RR-671	CGACGG-23582	660-ASYQTQTKSHRRARSVASQS-679
EPI_ISL_17184891	North America	USA	New York	29715	EE.2	2023-01-11	RR-671	CGACGG-23532	660-ASYQTQTKSHRRARSVASQS-679
EPI_ISL_16749541	North America	USA	California	29643	EE.2	2023-01-11	RR-671	CGACGG-23528	660-ASYQTQTKSHRRARSVASQS-679
EPI_ISL_16888311	North America	USA	California	29801	EE.2	2023-01-11	RR-671	CGACGG-23580	660-ASYQTQTKSHRRARSVASQS-679
EPI_ISL_16880557	Asia	Japan	Tokyo	29720	EE.2	2023-01-12	RR-671	CGACGG-23528	660-ASYQTQTKSHRRARSVASQS-679
EPI_ISL_16741917	North America	USA	Maryland	29718	EE.2	2023-01-12	RR-671	CGACGG-23543	660-ASYQTQTKSHRRARSVASQS-679
EPI_ISL_16676731	Europe	United Kingdom	England	29715	EE.2	2023-01-12	RR-671	CGACGG-23532	660-ASYQTQTKSHRRARSVASQS-679
EPI_ISL_16920052	North America	USA	New Mexico	29715	EE.2	2023-01-13	RR-671	CGACGG-23532	660-ASYQTQTKSHRRARSVASQS-679
EPI_ISL_16834811	North America	USA	Florida	29802	EE.2	2023-01-13	RR-671	CGACGG-23580	660-ASYQTQTKSHRRARSVASQS-679
EPI_ISL_16640404	North America	Canada	Ontario	29715	EE.2	2023-01-13	RR-671	CGACGG-23532	660-ASYQTQTKSHRRARSVASQS-679
EPI_ISL_16806173	Asia	Japan	Tochigi	29719	EE.2	2023-01-13	RR-671	CGACGG-23528	660-ASYQTQTKSHRRARSVASQS-679
EPI_ISL_16834810	North America	USA	Florida	29835	EE.2	2023-01-13	RR-671	CGACGG-23581	660-ASYQTQTKSHRRARSVASQS-679
EPI_ISL_16834812	North America	USA	Florida	29841	EE.2	2023-01-13	RR-671	CGACGG-23582	660-ASYQTQTKSHRRARSVASQS-679
EPI_ISL_16755106	North America	USA	California	29605	EE.2	2023-01-13	RR-671	CGACGG-23557	660-ASYQTQTKSHRRARSVASQS-679
EPI_ISL_16745952	North America	USA	Maryland	29715	EE.2	2023-01-14	RR-671	CGACGG-23532	660-ASYQTQTKSHRRARSVASQS-679
EPI_ISL_16842704	Asia	Japan	Tokyo	29720	EE.2	2023-01-14	RR-671	CGACGG-23528	660-ASYQTQTKSHRRARSVASQS-679
EPI_ISL_16742050	North America	USA	California	29717	EE.2	2023-01-14	RR-671	CGACGG-23543	660-ASYQTQTKSHRRARSVASQS-679
EPI_ISL_16819150	North America	USA	New York	29715	EE.2	2023-01-14	RR-671	CGACGG-23532	660-ASYQTQTKSHRRARSVASQS-679
EPI_ISL_16819158	North America	USA	New York	29715	EE.2	2023-01-14	RR-671	CGACGG-23532	660-ASYQTQTKSHRRARSVASQS-679
EPI_ISL_16835004	North America	Puerto Rico		29841	EE.2	2023-01-16	RR-671	CGACGG-23582	660-ASYQTQTKSHRRARSVASQS-679
EPI_ISL_16816501	North America	USA	Maryland	29715	EE.2	2023-01-16	RR-671	CGACGG-23532	660-ASYQTQTKSHRRARSVASQS-679
EPI_ISL_16921198	North America	USA	California	29643	EE.2	2023-01-16	RR-671	CGACGG-23528	660-ASYQTQTKSHRRARSVASQS-679
EPI_ISL_16921191	North America	USA	California	29643	EE.2	2023-01-16	RR-671	CGACGG-23528	660-ASYQTQTKSHRRARSVASQS-679
EPI_ISL_16835078	North America	USA	Georgia	29839	EE.2	2023-01-16	RR-671	CGACGG-23580	660-ASYQTQTKSHRRARSVASQS-679
EPI_ISL_16783175	North America	USA	Maryland	29715	EE.2	2023-01-16	RR-671	CGACGG-23532	660-ASYQTQTKSHRRARSVASQS-679
EPI_ISL_16861089	North America	USA	New Mexico	29725	EE.2	2023-01-17	RR-671	CGACGG-23542	660-ASYQTQTKSHRRARSVASQS-679
EPI_ISL_16952997	Asia	Japan	Tokyo	29720	EE.2	2023-01-17	RR-671	CGACGG-23528	660-ASYQTQTKSHRRARSVASQS-679
EPI_ISL_16823832	North America	USA	California	29715	EE.2	2023-01-17	RR-671	CGACGG-23532	660-ASYQTQTKSHRRARSVASQS-679
EPI_ISL_16888456	North America	USA	California	29739	EE.2	2023-01-18	RR-671	CGACGG-23545	660-ASYQTQTKSHRRARSVASQS-679
EPI_ISL_16731248	North America	Canada	Ontario	29715	EE.2	2023-01-18	RR-671	CGACGG-23532	660-ASYQTQTKSHRRARSVASQS-679
EPI_ISL_17205088	North America	USA	New York	29446	EE.2	2023-01-18	RR-671	CGACGG-23161	660-ASYQTQTKSHRRARSVASQS-679
EPI_ISL_16888263	North America	USA	California	29803	EE.2	2023-01-18	RR-671	CGACGG-23580	660-ASYQTQTKSHRRARSVASQS-679
EPI_ISL_16908715	North America	USA	Colorado	29741	EE.2	2023-01-19	RR-671	CGACGG-23532	660-ASYQTQTKSHRRARSVASQS-679
EPI_ISL_16763027	North America	USA	Virginia	29500	EE.2	2023-01-19	RR-671	CGACGG-23480	660-ASYQTQTKSHRRARSVASQS-679
EPI_ISL_17067459	North America	USA	New Mexico	29443	EE.2	2023-01-19	RR-672	CGACGG-23536	661-ASYQTQTKSHRRARSVASQS-680
EPI_ISL_16762718	North America	USA	Texas	29772	EE.2	2023-01-19	RR-671	CGACGG-23580	660-ASYQTQTKSHRRARSVASQS-679
EPI_ISL_16850222	North America	USA	Texas	29715	EE.2	2023-01-20	RR-671	CGACGG-23532	660-ASYQTQTKSHRRARSVASQS-679
EPI_ISL_17422646	North America	USA	California	29556	EE.2	2023-01-20	RR-671	CGACGG-23493	660-ASYQTQTKSHRRARSVASQS-679
EPI_ISL_16836098	North America	USA	California	29715	EE.2	2023-01-20	RR-671	CGACGG-23532	660-ASYQTQTKSHRRARSVASQS-679
EPI_ISL_16850225	North America	USA	Texas	29715	EE.2	2023-01-20	RR-671	CGACGG-23532	660-ASYQTQTKSHRRARSVASQS-679
EPI_ISL_16850158	North America	USA	Texas	29715	EE.2	2023-01-20	RR-671	CGACGG-23532	660-ASYQTQTKSHRRARSVASQS-679
EPI_ISL_16806318	Asia	Japan	Saitama	29719	EE.2	2023-01-20	RR-671	CGACGG-23528	660-ASYQTQTKSHRRARSVASQS-679
EPI_ISL_16850145	North America	USA	California	29715	EE.2	2023-01-20	RR-671	CGACGG-23532	660-ASYQTQTKSHRRARSVASQS-679
EPI_ISL_16742706	North America	USA	Virginia	29715	EE.2	2023-01-20	RR-671	CGACGG-23543	660-ASYQTQTKSHRRARSVASQS-679
EPI_ISL_16835963	North America	USA	Virginia	29713	EE.2	2023-01-20	RR-671	CGACGG-23532	660-ASYQTQTKSHRRARSVASQS-679
EPI_ISL_17081590	Asia	Bahrain		29484	EE.2	2023-01-21	RR-671	CGACGG-23301	660-ASYQTQTKSHRRARSVASQS-679
EPI_ISL_16836203	North America	USA	Maryland	29715	EE.2	2023-01-21	RR-671	CGACGG-23532	660-ASYQTQTKSHRRARSVASQS-679
EPI_ISL_16819080	North America	USA	New York	29715	EE.2	2023-01-21	RR-671	CGACGG-23532	660-ASYQTQTKSHRRARSVASQS-679
EPI_ISL_16918783	North America	USA	Utah	29700	EE.2	2023-01-22	RR-671	CGACGG-23523	660-ASYQTQTKSHRRARSVASQS-679
EPI_ISL_16961826	North America	USA	California	29724	EE.2	2023-01-22	RR-677	CGACGG-23600	666-ASYQTQTKSHRRARSVASQS-685
EPI_ISL_16765026	North America	USA	North Carolina	29691	EE.2	2023-01-23	RR-671	CGACGG-23536	660-ASYQTQTKSHRRARSVASQS-679
EPI_ISL_16892252	North America	USA	Texas	29715	EE.2	2023-01-23	RR-671	CGACGG-23532	660-ASYQTQTKSHRRARSVASQS-679
EPI_ISL_16851530	North America	USA	California	29715	EE.2	2023-01-23	RR-671	CGACGG-23532	660-ASYQTQTKSHRRARSVASQS-679
EPI_ISL_16915949	North America	USA	Minnesota	29421	EE.2	2023-01-24	RR-671	CGACGG-23238	660-ASYQTQTKSHRRARSVASQS-679
EPI_ISL_16851924	North America	USA	Louisiana	29695	EE.2	2023-01-24	RR-671	CGACGG-23535	660-ASYQTQTKSHRRARSVASQS-679
EPI_ISL_16851926	North America	USA	Louisiana	29674	EE.2	2023-01-24	RR-671	CGACGG-23551	660-ASYQTQTKSHRRARSVASQS-679
EPI_ISL_16852045	North America	USA	Louisiana	29630	EE.2	2023-01-24	RR-671	CGACGG-23535	660-ASYQTQTKSHRRARSVASQS-679
EPI_ISL_17073421	North America	USA	Illinois	29599	EE.2	2023-01-24	RR-671	CGACGG-23552	660-ASYQTQTKSHRRARSVASQS-679
EPI_ISL_16851921	North America	USA	Louisiana	29651	EE.2	2023-01-24	RR-671	CGACGG-23557	660-ASYQTQTKSHRRARSVASQS-679
EPI_ISL_16730692	North America	Canada	Ontario	29715	EE.2	2023-01-24	RR-671	CGACGG-23532	660-ASYQTQTKSHRRARSVASQS-679
EPI_ISL_16896180	North America	USA	California	29839	EE.2	2023-01-25	RR-671	CGACGG-23580	660-ASYQTQTKSHRRARSVASQS-679
EPI_ISL_16730739	North America	Canada	Ontario	29715	EE.2	2023-01-25	RR-671	CGACGG-23532	660-ASYQTQTKSHRRARSVASQS-679
EPI_ISL_16730922	North America	Canada	Ontario	29710	EE.2	2023-01-25	RR-671	CGACGG-23527	660-ASYQTQTKSHRRARSVASQS-679
EPI_ISL_17405608	North America	USA	Maryland	29294	EE.2	2023-01-25	RR-671	CGACGG-23139	660-ASYQTQTKSHRRARSVASQS-679
EPI_ISL_17578915	North America	USA	Washington	29496	EE.2	2023-01-25	RR-671	CGACGG-23381	660-ASYQTQTKSHRRARSVASQS-679
EPI_ISL_16999591	North America	USA	California	29643	EE.2	2023-01-26	RR-671	CGACGG-23528	660-ASYQTQTKSHRRARSVASQS-679
EPI_ISL_16907014	North America	USA	California	29715	EE.2	2023-01-26	RR-671	CGACGG-23532	660-ASYQTQTKSHRRARSVASQS-679
EPI_ISL_16968456	North America	Mexico	Quintana Roo	29744	EE.2	2023-01-26	RR-671	CGACGG-23551	660-ASYQTQTKSHRRARSVASQS-679
EPI_ISL_16839830	North America	Canada	Ontario	29715	EE.2	2023-01-26	RR-671	CGACGG-23532	660-ASYQTQTKSHRRARSVASQS-679
EPI_ISL_16951062	Asia	Japan	Tokyo	29720	EE.2	2023-01-26	RR-671	CGACGG-23528	660-ASYQTQTKSHRRARSVASQS-679
EPI_ISL_17279925	North America	USA	New York	29377	EE.2	2023-01-26	RR-671	CGACGG-23164	660-ASYQTQTKSHRRARSVASQS-679
EPI_ISL_17031329	Asia	Japan	Tokyo	29720	EE.2	2023-01-26	RR-671	CGACGG-23528	660-ASYQTQTKSHRRARSVASQS-679
EPI_ISL_16965197	Asia	Japan	Hyogo	29716	EE.2	2023-01-26	RR-671	CGACGG-23525	660-ASYQTQTKSHRRARSVASQS-679
EPI_ISL_16991428	North America	USA	California	29605	EE.2	2023-01-27	RR-671	CGACGG-23557	660-ASYQTQTKSHRRARSVASQS-679
EPI_ISL_17029774	Asia	Japan	Tokyo	29720	EE.2	2023-01-27	RR-671	CGACGG-23528	660-ASYQTQTKSHRRARSVASQS-679
EPI_ISL_16879928	North America	USA	California	29664	EE.2	2023-01-28	RR-671	CGACGG-23580	660-ASYQTQTKSHRRARSVASQS-679
EPI_ISL_17611350	North America	USA	Georgia	29605	EE.2	2023-01-29	RR-671	CGACGG-23557	660-ASYQTQTKSHRRARSVASQS-679
EPI_ISL_16840672	North America	USA	Washington	29666	EE.2	2023-01-29	RR-671	CGACGG-23483	660-ASYQTQTKSHRRARSVASQS-679
EPI_ISL_16918215	North America	USA	Ohio	29715	EE.2	2023-01-29	RR-671	CGACGG-23532	660-ASYQTQTKSHRRARSVASQS-679
EPI_ISL_16999584	North America	USA	California	29678	EE.2	2023-01-29	RR-671	CGACGG-23528	660-ASYQTQTKSHRRARSVASQS-679
EPI_ISL_16962073	North America	USA	California	29802	EE.2	2023-01-30	RR-671	CGACGG-23580	660-ASYQTQTKSHRRARSVASQS-679
EPI_ISL_16883720	Europe	Germany	Lower Saxony	29717	EE.2	2023-01-30	RR-671	CGACGG-23525	660-ASYQTQTKSHRRARSVASQS-679
EPI_ISL_16839532	North America	Canada	Ontario	29715	EE.2	2023-01-30	RR-671	CGACGG-23532	660-ASYQTQTKSHRRARSVASQS-679
EPI_ISL_17857434	North America	USA	California	29750	EE.2	2023-01-30	RR-671	CGACGG-23541	660-ASYQTQTKSHRRARSVASQS-679
EPI_ISL_17031222	Asia	Japan	Tokyo	29720	EE.2	2023-01-31	RR-671	CGACGG-23528	660-ASYQTQTKSHRRARSVASQS-679
EPI_ISL_17012824	North America	USA	Washington	29092	EE.2	2023-01-31	RR-672	CGACGG-22919	661-ASYQTQTKSHRRXXXXXXXX-680
EPI_ISL_17020449	North America	USA	New York	29775	EE.2	2023-01-31	RR-671	CGACGG-23576	660-ASYQTQTKSHRRARSVASQS-679
EPI_ISL_16905796	North America	Canada	Ontario	29710	EE.2	2023-02-01	RR-671	CGACGG-23527	660-ASYQTQTKSHRRARSVASQS-679
EPI_ISL_17353534	North America	USA	New York	29775	EE.2	2023-02-01	RR-671	CGACGG-23576	660-ASYQTQTKSHRRARSVASQS-679
EPI_ISL_16989237	North America	Canada	Ontario	29421	EE.2	2023-02-01	RR-671	CGACGG-23238	660-ASYQTQTKSHRRARSVASQS-679
EPI_ISL_16962222	North America	USA	California	29715	EE.2	2023-02-01	RR-671	CGACGG-23532	660-ASYQTQTKSHRRARSVASQS-679
EPI_ISL_17049693	North America	USA	California	29801	EE.2	2023-02-01	RR-671	CGACGG-23580	660-ASYQTQTKSHRRARSVASQS-679
EPI_ISL_17067285	North America	USA	California	29709	EE.2	2023-02-02	RR-671	CGACGG-23526	660-ASYQTQTKSHRRARSVASQS-679
EPI_ISL_17000938	Asia	Japan	Saitama	29704	EE.2	2023-02-02	RR-671	CGACGG-23513	660-ASYQTQTKSHRRARSVASQS-679
EPI_ISL_16920391	North America	USA	Texas	29405	EE.2	2023-02-02	RR-671	CGACGG-23290	660-ASYQTQTKSHRRARSVASQS-679
EPI_ISL_17012836	North America	USA	Washington	29418	EE.2	2023-02-02	RR-671	CGACGG-23238	660-ASYQTQTKSHRRXXXXXXXX-679
EPI_ISL_16937751	Europe	United Kingdom	England	29715	EE.2	2023-02-03	RR-671	CGACGG-23532	660-ASYQTQTKSHRRARSVASQS-679
EPI_ISL_17015308	Asia	Japan	Tokyo	29720	EE.2	2023-02-03	RR-671	CGACGG-23528	660-ASYQTQTKSHRRARSVASQS-679
EPI_ISL_16894439	North America	USA	Oregon	29643	EE.2	2023-02-04	RR-671	CGACGG-23528	660-ASYQTQTKSHRRARSVASQS-679
EPI_ISL_17194970	North America	USA	Texas	29280	EE.2	2023-02-05	RR-671	CGACGG-23165	660-ASYQTQTKSHRRARSVASQS-679
EPI_ISL_16992922	North America	USA	California	29715	EE.2	2023-02-06	RR-671	CGACGG-23532	660-ASYQTQTKSHRRARSVASQS-679
EPI_ISL_16990208	North America	Canada	Ontario	29717	EE.2	2023-02-06	RR-671	CGACGG-23532	660-ASYQTQTKSHRRARSVASQS-679
EPI_ISL_17185153	North America	USA	New York	29715	EE.2	2023-02-06	RR-671	CGACGG-23532	660-ASYQTQTKSHRRARSVASQS-679
EPI_ISL_16999146	North America	USA	Louisiana	29691	EE.2	2023-02-07	RR-671	CGACGG-23552	660-ASYQTQTKSHRRARSVASQS-679
EPI_ISL_17019370	North America	USA	California	29563	EE.2	2023-02-07	RR-671	CGACGG-23543	660-ASYQTQTKSHRRARSVASQS-679
EPI_ISL_17009191	North America	USA	California	29715	EE.2	2023-02-07	RR-671	CGACGG-23532	660-ASYQTQTKSHRRARSVASQS-679
EPI_ISL_17127446	North America	USA	Florida	29715	EE.2	2023-02-09	RR-671	CGACGG-23532	660-ASYQTQTKSHRRARSVASQS-679
EPI_ISL_16980587	North America	USA	Texas	29833	EE.2	2023-02-10	RR-671	CGACGG-23574	660-ASYQTQTKSHRRARSVASQS-679
EPI_ISL_17240069	North America	USA	New York	29741	EE.2	2023-02-10	RR-671	CGACGG-23544	660-ASYQTQTKSHRRARSVASQS-679
EPI_ISL_17212836	North America	USA	California	29759	EE.2	2023-02-10	RR-671	CGACGG-23557	660-ASYQTQTKSHRRARSVASQS-679
EPI_ISL_17152881	North America	USA	California	29715	EE.2	2023-02-13	RR-671	CGACGG-23532	660-ASYQTQTKSHRRARSVASQS-679
EPI_ISL_17482352	Asia	Japan	Tochigi	29719	EE.2	2023-02-13	RR-671	CGACGG-23528	660-ASYQTQTKSHRRARSVASQS-679
EPI_ISL_17063269	Europe	United Kingdom	England	29715	EE.2	2023-02-13	RR-671	CGACGG-23532	660-ASYQTQTKSHRRARSVASQS-679
EPI_ISL_17371967	North America	USA	New Mexico	29467	EE.2	2023-02-13	RR-671	CGACGG-23557	660-ASYQTQTKSHRRARSVASQS-679
EPI_ISL_17186203	North America	USA	New Mexico	29787	EE.2	2023-02-14	RR-671	CGACGG-23579	660-ASYQTQTKSHRRARSVASQS-679
EPI_ISL_17578841	North America	USA	Washington	29496	EE.2	2023-02-15	RR-671	CGACGG-23381	660-ASYQTQTKSHRRARSVASQS-679
EPI_ISL_17135347	North America	USA	Illinois	29715	EE.2	2023-02-15	RR-671	CGACGG-23532	660-ASYQTQTKSHRRARSVASQS-679
EPI_ISL_17161636	North America	USA	California	29715	EE.2	2023-02-16	RR-671	CGACGG-23532	660-ASYQTQTKSHRRARSVASQS-679
EPI_ISL_17649579	North America	USA	California	29556	EE.2	2023-02-16	RR-671	CGACGG-23493	660-ASYQTQTKSHRRARSVASQS-679
EPI_ISL_17106890	Europe	Sweden	Vastra Gotaland County	29837	EE.2	2023-02-17	RR-671	CGACGG-23578	660-ASYQTQTKSHRRARSVASQS-679
EPI_ISL_17307724	North America	USA	California	29421	EE.2	2023-02-21	RR-671	CGACGG-23238	660-ASYQTQTKSHRRXXXXXXXX-679
EPI_ISL_17291553	North America	USA	California	29605	EE.2	2023-02-23	RR-671	CGACGG-23557	660-ASYQTQTKSHRRARSVASQS-679
EPI_ISL_17291988	North America	USA	California	29633	EE.2	2023-02-23	RR-671	CGACGG-23557	660-ASYQTQTKSHRRARSVASQS-679
EPI_ISL_17167578	North America	USA	California	29841	EE.2	2023-02-23	RR-671	CGACGG-23582	660-ASYQTQTKSHRRARSVASQS-679
EPI_ISL_17419374	North America	USA	California	29605	EE.2	2023-02-23	RR-671	CGACGG-23557	660-ASYQTQTKSHRRARSVASQS-679
EPI_ISL_17291340	North America	USA	California	29605	EE.2	2023-02-23	RR-671	CGACGG-23557	660-ASYQTQTKSHRRARSVASQS-679
EPI_ISL_17291902	North America	USA	California	29605	EE.2	2023-02-23	RR-671	CGACGG-23557	660-ASYQTQTKSHRRARSVASQS-679
EPI_ISL_17476495	North America	USA	California	29643	EE.2	2023-02-26	RR-671	CGACGG-23528	660-ASYQTQTKSHRRARSVASQS-679
EPI_ISL_17190587	North America	USA	California	29841	EE.2	2023-02-27	RR-671	CGACGG-23582	660-ASYQTQTKSHRRARSVASQS-679
EPI_ISL_17238100	North America	USA	Texas	29709	EE.2	2023-02-28	RR-671	CGACGG-23526	660-ASYQTQTKSHRRARSVASQS-679
EPI_ISL_17238522	North America	USA	Florida	29715	EE.2	2023-03-01	RR-671	CGACGG-23532	660-ASYQTQTKSHRRARSVASQS-679
EPI_ISL_17253561	North America	USA	California	29662	EE.2	2023-03-01	RR-671	CGACGG-23582	660-ASYQTQTKSHRRARSVASQS-679
EPI_ISL_17801604	North America	USA	California	29743	EE.2	2023-03-02	RR-672	CGACGG-23560	661-ASYQTQTKSHRRARSVASQS-680
EPI_ISL_17253347	North America	USA	Washington	29739	EE.2	2023-03-06	RR-671	CGACGG-23480	660-ASYQTQTKSHRRARSVASQS-679
EPI_ISL_17352182	North America	USA	Texas	29490	EE.2	2023-03-07	RR-671	CGACGG-23375	660-ASYQTQTKSHRRARSVASQS-679
EPI_ISL_17419677	North America	USA	California	29606	EE.2	2023-03-08	RR-671	CGACGG-23558	660-ASYQTQTKSHRRARSVASQS-679
EPI_ISL_17419864	North America	USA	California	29605	EE.2	2023-03-08	RR-671	CGACGG-23557	660-ASYQTQTKSHRRARSVASQS-679
EPI_ISL_17420435	North America	USA	California	29605	EE.2	2023-03-15	RR-671	CGACGG-23557	660-ASYQTQTKSHRRARSVASQS-679
EPI_ISL_17529446	North America	USA	California	29628	EE.2	2023-03-15	RR-671	CGACGG-23580	660-ASYQTQTKSHRRARSVASQS-679
EPI_ISL_17420683	North America	USA	California	29605	EE.2	2023-03-15	RR-671	CGACGG-23557	660-ASYQTQTKSHRRARSVASQS-679
EPI_ISL_17411764	North America	USA	West Virginia	29685	EE.2	2023-03-22	RR-671	CGACGG-23543	660-ASYQTQTKSHRRARSVASQS-679
EPI_ISL_17467917	North America	USA	California	29633	EE.2	2023-03-22	RR-671	CGACGG-23557	660-ASYQTQTKSHRRARSVASQS-679
EPI_ISL_17467805	North America	USA	California	29605	EE.2	2023-03-22	RR-671	CGACGG-23557	660-ASYQTQTKSHRRARSVASQS-679
EPI_ISL_17467594	North America	USA	California	29605	EE.2	2023-03-22	RR-671	CGACGG-23557	660-ASYQTQTKSHRRARSVASQS-679
EPI_ISL_17467631	North America	USA	California	29633	EE.2	2023-03-22	RR-671	CGACGG-23557	660-ASYQTQTKSHRRARSVASQS-679
EPI_ISL_17529710	North America	USA	California	29605	EE.2	2023-03-29	RR-671	CGACGG-23557	660-ASYQTQTKSHRRARSVASQS-679
EPI_ISL_17588916	North America	USA	California	29715	EE.2	2023-04-12	RR-671	CGACGG-23532	660-ASYQTQTKSHRRARSVASQS-679
EPI_ISL_17643597	North America	USA	California	29605	EE.2	2023-04-12	RR-671	CGACGG-23557	660-ASYQTQTKSHRRARSVASQS-679
EPI_ISL_17589320	North America	USA	California	29715	EE.2	2023-04-15	RR-671	CGACGG-23532	660-ASYQTQTKSHRRARSVASQS-679
EPI_ISL_16351082	Europe	United Kingdom	England	29784	CQ.1	2022	RR-674	CGTCGG-23558	663-ASYQTQTKSHRRARSVASQS-682
EPI_ISL_14810831	Asia	Singapore		29785	CQ.1	2022-08-30	RR-671	CGTCGG-23538	660-ASYQTQTKSHRRARSVASQS-679
EPI_ISL_15105403	Europe	Netherlands	Noord-Holland	29658	CQ.1	2022-09-12	RR-671	CGTCGG-23543	660-ASYQTQTKSHRRARSVASQS-679
EPI_ISL_15442969	Europe	Germany	Bavaria	29748	CQ.1	2022-09-12	RR-671	CGTCGG-23548	660-ASYQTQTKSHRRARSVASQS-679
EPI_ISL_15149512	Europe	Germany	Bavaria	29720	CQ.1	2022-09-15	RR-671	CGTCGG-23528	660-ASYQTQTKSHRRARSVASQS-679
EPI_ISL_15249270	Europe	United Kingdom	England	29715	CQ.1	2022-09-19	RR-671	CGTCGG-23532	660-ASYQTQTKSHRRARSVASQS-679
EPI_ISL_15381724	Oceania	Australia	Tasmania	29740	CQ.1	2022-09-19	RR-671	CGTCGG-23543	660-ASYQTQTKSHRRARSVASQS-679
EPI_ISL_15912998	Asia	Bangladesh	Dhaka	29682	CQ.1	2022-09-20	RR-671	CGTCGG-23540	660-ASYQTQTKSHRRARSVASQS-679
EPI_ISL_15249234	Europe	United Kingdom	England	29792	CQ.1	2022-09-20	RR-674	CGTCGG-23567	663-ASYQTQTKSHRRARSVASQS-682
EPI_ISL_15209912	Europe	United Kingdom	England	29715	CQ.1	2022-09-21	RR-671	CGTCGG-23532	660-ASYQTQTKSHRRARSVASQS-679
EPI_ISL_15602389	Asia	Malaysia	Melaka	29648	CQ.1	2022-09-23	RR-671	CGTCGG-23465	660-ASYQTQTKSHRRARSVASQS-679
EPI_ISL_15207475	Europe	Denmark	Midtjylland	29803	CQ.1	2022-09-24	RR-673	CGTCGG-23585	662-ASYQTQTKSHRRARSVASQS-681
EPI_ISL_15233774	Europe	Denmark	Nordjylland	29746	CQ.1	2022-09-25	RR-671	CGTCGG-23528	660-ASYQTQTKSHRRARSVASQS-679
EPI_ISL_15233972	Europe	Denmark	Midtjylland	29746	CQ.1	2022-09-25	RR-671	CGTCGG-23528	660-ASYQTQTKSHRRARSVASQS-679
EPI_ISL_15543062	North America	Canada		29661	CQ.1	2022-09-26	RR-671	CGTCGG-23528	660-ASYQTQTKSHRRARSVASQS-679
EPI_ISL_15382337	Oceania	Australia	Tasmania	29740	CQ.1	2022-09-26	RR-671	CGTCGG-23543	660-ASYQTQTKSHRRARSVASQS-679
EPI_ISL_15209220	Asia	Singapore		29785	CQ.1	2022-09-26	RR-671	CGTCGG-23538	660-ASYQTQTKSHRRARSVASQS-679
EPI_ISL_15233823	Europe	Denmark	Hovedstaden	29746	CQ.1	2022-09-27	RR-671	CGTCGG-23528	660-ASYQTQTKSHRRARSVASQS-679
EPI_ISL_15267291	Europe	Denmark	Sjaelland	29746	CQ.1	2022-09-27	RR-671	CGTCGG-23528	660-ASYQTQTKSHRRARSVASQS-679
EPI_ISL_15233706	Europe	Denmark	Hovedstaden	29758	CQ.1	2022-09-27	RR-671	CGTCGG-23540	660-ASYQTQTKSHRRARSVASQS-679
EPI_ISL_15367672	Europe	United Kingdom	England	29715	CQ.1	2022-09-28	RR-671	CGTCGG-23532	660-ASYQTQTKSHRRARSVASQS-679
EPI_ISL_15413265	North America	USA	Connecticut	29685	CQ.1	2022-09-29	RR-671	CGTCGG-23510	660-ASYQTQTKSHRRARSVASQS-679
EPI_ISL_15307108	Europe	Sweden	Stockholm	29839	CQ.1	2022-09-29	RR-671	CGTCGG-23580	660-ASYQTQTKSHRRARSVASQS-679
EPI_ISL_16047252	Asia	Malaysia	Melaka	29536	CQ.1	2022-09-30	RR-671	CGTCGG-23421	660-ASYQTQTKSHRRARSVASQS-679
EPI_ISL_16393235	Europe	Germany	Hamburg	29747	CQ.1	2022-10	RR-671	CGTCGG-23548	660-ASYQTQTKSHRRARSVASQS-679
EPI_ISL_15385221	Europe	Sweden	Skane	29791	CQ.1	2022-10-01	RR-671	CGTCGG-23532	660-ASYQTQTKSHRRARSVASQS-679
EPI_ISL_15284019	Europe	Denmark	Midtjylland	29798	CQ.1	2022-10-01	RR-671	CGTCGG-23580	660-ASYQTQTKSHRRARSVASQS-679
EPI_ISL_15283769	Europe	Denmark	Syddanmark	29746	CQ.1	2022-10-01	RR-671	CGTCGG-23528	660-ASYQTQTKSHRRARSVASQS-679
EPI_ISL_15283914	Europe	Denmark	Midtjylland	29757	CQ.1	2022-10-01	RR-671	CGTCGG-23565	660-ASYQTQTKSHRRARSVASQS-679
EPI_ISL_15296209	Europe	United Kingdom	England	29715	CQ.1	2022-10-02	RR-671	CGTCGG-23532	660-ASYQTQTKSHRRARSVASQS-679
EPI_ISL_15496227	Europe	United Kingdom	Scotland	29421	CQ.1	2022-10-04	RR-671	CGTCGG-23238	660-ASYQTQTKSHRRARSVASQS-679
EPI_ISL_15553524	Europe	Denmark	Midtjylland	29758	CQ.1	2022-10-04	RR-671	CGTCGG-23540	660-ASYQTQTKSHRRARSVASQS-679
EPI_ISL_15407813	Asia	Malaysia	Selangor	29740	CQ.1	2022-10-04	RR-671	CGTCGG-23543	660-ASYQTQTKSHRRARSVASQS-679
EPI_ISL_15317101	Europe	Denmark	Midtjylland	29720	CQ.1	2022-10-04	RR-671	CGTCGG-23528	660-ASYQTQTKSHRRARSVASQS-679
EPI_ISL_15579566	Asia	Malaysia	Selangor	29724	CQ.1	2022-10-04	RR-671	CGTCGG-23532	660-ASYQTQTKSHRRARSVASQS-679
EPI_ISL_15553282	Europe	Denmark	Midtjylland	29746	CQ.1	2022-10-04	RR-671	CGTCGG-23528	660-ASYQTQTKSHRRARSVASQS-679
EPI_ISL_15380436	Europe	United Kingdom	England	29715	CQ.1	2022-10-05	RR-671	CGTCGG-23532	660-ASYQTQTKSHRRARSVASQS-679
EPI_ISL_15699282	Europe	Ireland	Dublin	29733	CQ.1	2022-10-05	RR-677	CGTCGG-23560	666-ASYQTQTKSHRRARSVASQS-685
EPI_ISL_15382350	Oceania	Australia	Tasmania	29740	CQ.1	2022-10-05	RR-671	CGTCGG-23543	660-ASYQTQTKSHRRARSVASQS-679
EPI_ISL_15579569	Asia	Malaysia	Selangor	29725	CQ.1	2022-10-05	RR-671	CGTCGG-23533	660-ASYQTQTKSHRRARSVASQS-679
EPI_ISL_15382351	Oceania	Australia	Tasmania	29740	CQ.1	2022-10-05	RR-671	CGTCGG-23543	660-ASYQTQTKSHRRARSVASQS-679
EPI_ISL_15579571	Asia	Malaysia	Selangor	29726	CQ.1	2022-10-05	RR-671	CGTCGG-23533	660-ASYQTQTKSHRRARSVASQS-679
EPI_ISL_15579568	Asia	Malaysia	Selangor	29724	CQ.1	2022-10-05	RR-671	CGTCGG-23532	660-ASYQTQTKSHRRARSVASQS-679
EPI_ISL_15579570	Asia	Malaysia	Selangor	29713	CQ.1	2022-10-05	RR-671	CGTCGG-23530	660-ASYQTQTKSHRRARSVASQS-679
EPI_ISL_15345392	Europe	United Kingdom	Scotland	29715	CQ.1	2022-10-05	RR-671	CGTCGG-23532	660-ASYQTQTKSHRRARSVASQS-679
EPI_ISL_15382348	Oceania	Australia	Tasmania	29740	CQ.1	2022-10-05	RR-671	CGTCGG-23543	660-ASYQTQTKSHRRARSVASQS-679
EPI_ISL_16202612	Europe	Netherlands	Noord-Holland	29715	CQ.1	2022-10-05	RR-671	CGTCGG-23532	660-ASYQTQTKSHRRARSVASQS-679
EPI_ISL_15579567	Asia	Malaysia	Selangor	29715	CQ.1	2022-10-05	RR-671	CGTCGG-23532	660-ASYQTQTKSHRRARSVASQS-679
EPI_ISL_15365528	Europe	United Kingdom	Scotland	29715	CQ.1	2022-10-05	RR-671	CGTCGG-23532	660-ASYQTQTKSHRRARSVASQS-679
EPI_ISL_15382349	Oceania	Australia	Tasmania	29740	CQ.1	2022-10-05	RR-671	CGTCGG-23543	660-ASYQTQTKSHRRARSVASQS-679
EPI_ISL_15473874	Europe	United Kingdom	England	29715	CQ.1	2022-10-06	RR-671	CGTCGG-23532	660-ASYQTQTKSHRRARSVASQS-679
EPI_ISL_15370464	Europe	Netherlands	Limburg	29708	CQ.1	2022-10-06	RR-671	CGTCGG-23528	660-ASYQTQTKSHRRARSVASQS-679
EPI_ISL_15452878	Europe	Germany	North Rhine-Westphalia	29294	CQ.1	2022-10-06	RR-671	CGTCGG-23139	660-ASYQTQTKSHRRARSVASQS-679
EPI_ISL_15418188	Europe	United Kingdom	England	29715	CQ.1	2022-10-06	RR-671	CGTCGG-23532	660-ASYQTQTKSHRRARSVASQS-679
EPI_ISL_15661171	North America	USA	California	29839	CQ.1	2022-10-06	RR-671	CGTCGG-23580	660-ASYQTQTKSHRRARSVASQS-679
EPI_ISL_15451277	Europe	Germany	North Rhine-Westphalia	29740	CQ.1	2022-10-07	RR-671	CGTCGG-23547	660-ASYQTQTKSHRRARSVASQS-679
EPI_ISL_15331553	Europe	Denmark	Hovedstaden	29787	CQ.1	2022-10-07	RR-671	CGTCGG-23569	660-ASYQTQTKSHRRARSVASQS-679
EPI_ISL_15384886	Europe	Sweden	Vastra Gotaland County	29752	CQ.1	2022-10-07	RR-671	CGTCGG-23549	660-ASYQTQTKSHRRARSVASQS-679
EPI_ISL_15347325	Europe	Denmark	Syddanmark	29746	CQ.1	2022-10-08	RR-671	CGTCGG-23528	660-ASYQTQTKSHRRARSVASQS-679
EPI_ISL_15671584	Oceania	Australia	Tasmania	29740	CQ.1	2022-10-08	RR-671	CGTCGG-23543	660-ASYQTQTKSHRRARSVASQS-679
EPI_ISL_15671582	Oceania	Australia	Tasmania	29735	CQ.1	2022-10-08	RR-671	CGTCGG-23543	660-ASYQTQTKSHRRARSVASQS-679
EPI_ISL_15366627	Europe	Denmark	Midtjylland	29458	CQ.1	2022-10-08	RR-671	CGTCGG-23240	660-ASYQTQTKSHRRARSVASQS-679
EPI_ISL_15347332	Europe	Denmark	Sjaelland	29746	CQ.1	2022-10-08	RR-671	CGTCGG-23528	660-ASYQTQTKSHRRARSVASQS-679
EPI_ISL_15367070	Europe	Denmark	Midtjylland	29755	CQ.1	2022-10-08	RR-671	CGTCGG-23537	660-ASYQTQTKSHRRARSVASQS-679
EPI_ISL_15347467	Europe	Denmark	Hovedstaden	29746	CQ.1	2022-10-08	RR-671	CGTCGG-23528	660-ASYQTQTKSHRRARSVASQS-679
EPI_ISL_15671583	Oceania	Australia	Tasmania	29740	CQ.1	2022-10-08	RR-671	CGTCGG-23543	660-ASYQTQTKSHRRARSVASQS-679
EPI_ISL_15671602	Oceania	Australia	Tasmania	29740	CQ.1	2022-10-08	RR-671	CGTCGG-23543	660-ASYQTQTKSHRRARSVASQS-679
EPI_ISL_15346979	Europe	Denmark	Sjaelland	29746	CQ.1	2022-10-08	RR-671	CGTCGG-23528	660-ASYQTQTKSHRRARSVASQS-679
EPI_ISL_16098878	Asia	Malaysia	Selangor	29776	CQ.1	2022-10-09	RR-671	CGTCGG-23559	660-ASYQTQTKSHRRARSVASQS-679
EPI_ISL_15473734	Europe	United Kingdom	England	29292	CQ.1	2022-10-10	RR-671	CGTCGG-23238	660-ASYQTQTKSHRRARSVASQS-679
EPI_ISL_15406488	Europe	Denmark	Sjaelland	29630	CQ.1	2022-10-10	RR-671	CGTCGG-23412	660-ASYQTQTKSHRRARSVASQS-679
EPI_ISL_15467891	Europe	United Kingdom	England	29132	CQ.1	2022-10-10	RR-671	CGTCGG-23238	660-ASYQTQTKSHRRARSVASQS-679
EPI_ISL_15912442	Europe	Belgium	Avekapelle	29741	CQ.1	2022-10-11	RR-671	CGTCGG-23532	660-ASYQTQTKSHRRARSVASQS-679
EPI_ISL_15506051	Europe	United Kingdom	England	29778	CQ.1	2022-10-11	RR-677	CGTCGG-23551	666-ASYQTQTKSHRRARSVASQS-685
EPI_ISL_15546229	North America	USA	Illinois	29715	CQ.1	2022-10-12	RR-671	CGTCGG-23532	660-ASYQTQTKSHRRARSVASQS-679
EPI_ISL_15406673	Europe	Denmark	Sjaelland	29746	CQ.1	2022-10-12	RR-671	CGTCGG-23528	660-ASYQTQTKSHRRARSVASQS-679
EPI_ISL_15912529	Europe	Belgium	Meulebeke	29735	CQ.1	2022-10-12	RR-671	CGTCGG-23526	660-ASYQTQTKSHRRARSVASQS-679
EPI_ISL_15496037	Europe	United Kingdom	England	29715	CQ.1	2022-10-12	RR-671	CGTCGG-23532	660-ASYQTQTKSHRRARSVASQS-679
EPI_ISL_15546651	North America	USA	Florida	29715	CQ.1	2022-10-13	RR-671	CGTCGG-23532	660-ASYQTQTKSHRRARSVASQS-679
EPI_ISL_15495823	Europe	United Kingdom	England	29715	CQ.1	2022-10-13	RR-671	CGTCGG-23532	660-ASYQTQTKSHRRARSVASQS-679
EPI_ISL_15469601	Europe	United Kingdom	England	29715	CQ.1	2022-10-14	RR-671	CGTCGG-23532	660-ASYQTQTKSHRRARSVASQS-679
EPI_ISL_15505444	Europe	United Kingdom	England	29715	CQ.1	2022-10-14	RR-671	CGTCGG-23532	660-ASYQTQTKSHRRARSVASQS-679
EPI_ISL_15469552	Europe	United Kingdom	England	29421	CQ.1	2022-10-14	RR-671	CGTCGG-23238	660-ASYQTQTKSHRRARSVASQS-679
EPI_ISL_16390965	Europe	United Kingdom	England	29421	CQ.1	2022-10-14	RR-671	CGTCGG-23238	660-ASYQTQTKSHRRARSVASQS-679
EPI_ISL_15645103	Europe	Germany	Bavaria	29780	CQ.1	2022-10-14	RR-671	CGTCGG-23572	660-ASYQTQTKSHRRARSVASQS-679
EPI_ISL_15495298	Europe	United Kingdom	England	29715	CQ.1	2022-10-14	RR-671	CGTCGG-23532	660-ASYQTQTKSHRRARSVASQS-679
EPI_ISL_15468608	Europe	United Kingdom	England	29715	CQ.1	2022-10-14	RR-671	CGTCGG-23532	660-ASYQTQTKSHRRARSVASQS-679
EPI_ISL_15495686	Europe	United Kingdom	England	29715	CQ.1	2022-10-14	RR-671	CGTCGG-23532	660-ASYQTQTKSHRRARSVASQS-679
EPI_ISL_15495985	Europe	United Kingdom	England	29295	CQ.1	2022-10-14	RR-671	CGTCGG-23238	660-ASYQTQTKSHRRARSVASQS-679
EPI_ISL_15631053	Europe	United Kingdom	Wales	29759	CQ.1	2022-10-15	RR-671	CGTCGG-23573	660-ASYQTQTKSHRRARSVASQS-679
EPI_ISL_15630863	Europe	United Kingdom	Wales	29834	CQ.1	2022-10-15	RR-671	CGTCGG-23579	660-ASYQTQTKSHRRARSVASQS-679
EPI_ISL_15579686	Europe	United Kingdom	England	29754	CQ.1	2022-10-15	RR-671	CGTCGG-23551	660-ASYQTQTKSHRRARSVASQS-679
EPI_ISL_15631085	Europe	United Kingdom	Wales	29754	CQ.1	2022-10-15	RR-671	CGTCGG-23570	660-ASYQTQTKSHRRARSVASQS-679
EPI_ISL_15630912	Europe	United Kingdom	Wales	29798	CQ.1	2022-10-15	RR-671	CGTCGG-23541	660-ASYQTQTKSHRRARSVASQS-679
EPI_ISL_15630871	Europe	United Kingdom	Wales	29756	CQ.1	2022-10-15	RR-671	CGTCGG-23572	660-ASYQTQTKSHRRARSVASQS-679
EPI_ISL_15630872	Europe	United Kingdom	Wales	29846	CQ.1	2022-10-15	RR-671	CGTCGG-23587	660-ASYQTQTKSHRRARSVASQS-679
EPI_ISL_16249694	Europe	Netherlands	Zuid-Holland	29623	CQ.1	2022-10-16	RR-671	CGTCGG-23528	660-ASYQTQTKSHRRARSVASQS-679
EPI_ISL_15545940	North America	USA	California	29718	CQ.1	2022-10-16	RR-671	CGTCGG-23543	660-ASYQTQTKSHRRARSVASQS-679
EPI_ISL_15580159	Europe	United Kingdom	England	29758	CQ.1	2022-10-16	RR-671	CGTCGG-23551	660-ASYQTQTKSHRRARSVASQS-679
EPI_ISL_15670840	Asia	Malaysia	Kedah	29717	CQ.1	2022-10-16	RR-671	CGTCGG-23557	660-ASYQTQTKSHRRARSVASQS-679
EPI_ISL_15630909	Europe	United Kingdom	Wales	29808	CQ.1	2022-10-16	RR-671	CGTCGG-23550	660-ASYQTQTKSHRRARSVASQS-679
EPI_ISL_15500078	North America	USA	Pennsylvania	29684	CQ.1	2022-10-16	RR-671	CGTCGG-23510	660-ASYQTQTKSHRRARSVASQS-679
EPI_ISL_15494707	Asia	Singapore		29751	CQ.1	2022-10-17	RR-671	CGTCGG-23504	660-ASYQTQTKSHRRARSVASQS-679
EPI_ISL_15578149	Europe	Netherlands	Utrecht	29653	CQ.1	2022-10-17	RR-671	CGTCGG-23538	660-ASYQTQTKSHRRARSVASQS-679
EPI_ISL_15466937	Europe	Denmark	Sjaelland	29738	CQ.1	2022-10-17	RR-671	CGTCGG-23528	660-ASYQTQTKSHRRARSVASQS-679
EPI_ISL_15583272	North America	USA	California	29841	CQ.1	2022-10-17	RR-671	CGTCGG-23582	660-ASYQTQTKSHRRARSVASQS-679
EPI_ISL_16105997	North America	USA	Alaska	29754	CQ.1	2022-10-17	RR-671	CGTCGG-23566	660-ASYQTQTKSHRRARSVASQS-679
EPI_ISL_15671626	Oceania	Australia	Tasmania	29740	CQ.1	2022-10-17	RR-671	CGTCGG-23543	660-ASYQTQTKSHRRARSVASQS-679
EPI_ISL_15629157	Europe	United Kingdom	England	29421	CQ.1	2022-10-17	RR-671	CGTCGG-23238	660-ASYQTQTKSHRRARSVASQS-679
EPI_ISL_15539476	Europe	United Kingdom	England	29709	CQ.1	2022-10-17	RR-671	CGTCGG-23526	660-ASYQTQTKSHRRARSVASQS-679
EPI_ISL_15577158	Europe	United Kingdom	England	29721	CQ.1	2022-10-17	RR-673	CGTCGG-23538	662-ASYQTQTKSHRRARSVASQS-681
EPI_ISL_15671628	Oceania	Australia	Tasmania	29740	CQ.1	2022-10-17	RR-671	CGTCGG-23543	660-ASYQTQTKSHRRARSVASQS-679
EPI_ISL_15654770	Europe	Sweden	Skane	29837	CQ.1	2022-10-17	RR-671	CGTCGG-23578	660-ASYQTQTKSHRRARSVASQS-679
EPI_ISL_15583686	North America	USA	California	29841	CQ.1	2022-10-18	RR-671	CGTCGG-23582	660-ASYQTQTKSHRRARSVASQS-679
EPI_ISL_16149099	Europe	Germany	North Rhine-Westphalia	29623	CQ.1	2022-10-18	RR-671	CGTCGG-23528	660-ASYQTQTKSHRRARSVASQS-679
EPI_ISL_15671630	Oceania	Australia	Tasmania	29740	CQ.1	2022-10-18	RR-671	CGTCGG-23543	660-ASYQTQTKSHRRARSVASQS-679
EPI_ISL_15650702	Europe	United Kingdom	Wales	29431	CQ.1	2022-10-18	RR-671	CGTCGG-23247	660-ASYQTQTKSHRRXXXXXXXX-679
EPI_ISL_15630649	Europe	United Kingdom	England	29778	CQ.1	2022-10-18	RR-674	CGTCGG-23551	663-ASYQTQTKSHRRARSVASQS-682
EPI_ISL_15671689	Oceania	Australia	Tasmania	29740	CQ.1	2022-10-19	RR-671	CGTCGG-23543	660-ASYQTQTKSHRRARSVASQS-679
EPI_ISL_15671629	Oceania	Australia	Tasmania	29740	CQ.1	2022-10-19	RR-671	CGTCGG-23543	660-ASYQTQTKSHRRARSVASQS-679
EPI_ISL_15628623	Europe	United Kingdom	England	29715	CQ.1	2022-10-19	RR-671	CGTCGG-23532	660-ASYQTQTKSHRRARSVASQS-679
EPI_ISL_15583913	North America	USA	Delaware	29802	CQ.1	2022-10-19	RR-671	CGTCGG-23580	660-ASYQTQTKSHRRARSVASQS-679
EPI_ISL_15912760	Europe	Belgium	Machelen	29735	CQ.1	2022-10-19	RR-671	CGTCGG-23526	660-ASYQTQTKSHRRARSVASQS-679
EPI_ISL_15628632	Europe	United Kingdom	England	29421	CQ.1	2022-10-19	RR-671	CGTCGG-23238	660-ASYQTQTKSHRRARSVASQS-679
EPI_ISL_15643579	Europe	Germany	Berlin	29320	CQ.1	2022-10-19	RR-671	CGTCGG-23133	660-ASYQTQTKSHRRARSVASQS-679
EPI_ISL_15601093	Europe	United Kingdom	England	29715	CQ.1	2022-10-20	RR-671	CGTCGG-23532	660-ASYQTQTKSHRRARSVASQS-679
EPI_ISL_15654891	Europe	Sweden	Skane	29715	CQ.1	2022-10-20	RR-671	CGTCGG-23532	660-ASYQTQTKSHRRARSVASQS-679
EPI_ISL_15613189	Europe	United Kingdom	England	29715	CQ.1	2022-10-21	RR-671	CGTCGG-23532	660-ASYQTQAKSHRRARSVASQS-679
EPI_ISL_15797849	Oceania	Australia	Queensland	29702	CQ.1	2022-10-21	RR-671	CGTCGG-23519	660-ASYQTQTKSHRRARSVASQS-679
EPI_ISL_15654937	Europe	Sweden	Skane	29791	CQ.1	2022-10-21	RR-671	CGTCGG-23532	660-ASYQTQTKSHRRARSVASQS-679
EPI_ISL_15613484	Europe	United Kingdom	England	29715	CQ.1	2022-10-21	RR-671	CGTCGG-23532	660-ASYQTQTKSHRRARSVASQS-679
EPI_ISL_15671634	Oceania	Australia	Tasmania	29740	CQ.1	2022-10-21	RR-671	CGTCGG-23543	660-ASYQTQTKSHRRARSVASQS-679
EPI_ISL_15671699	Oceania	Australia	Tasmania	29740	CQ.1	2022-10-21	RR-671	CGTCGG-23543	660-ASYQTQTKSHRRARSVASQS-679
EPI_ISL_15651100	Europe	Denmark	Hovedstaden	29755	CQ.1	2022-10-22	RR-671	CGTCGG-23537	660-ASYQTQTKSHRRARSVASQS-679
EPI_ISL_16249731	Europe	Netherlands	Zuid-Holland	29617	CQ.1	2022-10-22	RR-671	CGTCGG-23528	660-ASYQTQTKSHRRARSVASQS-679
EPI_ISL_16149795	Europe	Germany	Schleswig-Holstein	29748	CQ.1	2022-10-24	RR-671	CGTCGG-23552	660-ASYQTQTKSHRRARSVASQS-679
EPI_ISL_15712610	Europe	Sweden	Skane	29791	CQ.1	2022-10-24	RR-671	CGTCGG-23532	660-ASYQTQTKSHRRARSVASQS-679
EPI_ISL_15629011	Europe	United Kingdom	England	29421	CQ.1	2022-10-24	RR-671	CGTCGG-23238	660-ASYQTQTKSHRRARSVASQS-679
EPI_ISL_15814058	South America	Brazil	Espirito Santo	29833	CQ.1	2022-10-24	RR-677	CGTCGG-23609	666-ASYQTQTKSHRRARSVASQS-685
EPI_ISL_15726300	Europe	United Kingdom	England	29750	CQ.1	2022-10-24	RR-671	CGTCGG-23548	660-ASYQTQTKSHRRARSVASQS-679
EPI_ISL_15633020	Europe	Denmark	Hovedstaden	29746	CQ.1	2022-10-24	RR-671	CGTCGG-23528	660-ASYQTQTKSHRRARSVASQS-679
EPI_ISL_15703464	Europe	Belgium	Elverdinge	29717	CQ.1	2022-10-24	RR-671	CGTCGG-23557	660-ASYQTQTKSHRRARSVASQS-679
EPI_ISL_16533259	Europe	Greece	South Aegean	29599	CQ.1	2022-10-24	RR-671	CGTCGG-23533	660-ASYQTQTKSHRRARSVASQS-679
EPI_ISL_15600952	Europe	United Kingdom	England	29715	CQ.1	2022-10-24	RR-671	CGTCGG-23532	660-ASYQTQTKSHRRARSVASQS-679
EPI_ISL_15703463	Europe	Belgium	Houthulst	29717	CQ.1	2022-10-24	RR-671	CGTCGG-23557	660-ASYQTQTKSHRRARSVASQS-679
EPI_ISL_15767315	Europe	Sweden	Stockholm	29840	CQ.1	2022-10-24	RR-671	CGTCGG-23581	660-ASYQTQTKSHRRARSVASQS-679
EPI_ISL_15601047	Europe	United Kingdom	England	29715	CQ.1	2022-10-24	RR-671	CGTCGG-23532	660-ASYQTQTKSHRRARSVASQS-679
EPI_ISL_15653242	Oceania	Australia	New South Wales	29372	CQ.1	2022-10-25	RR-671	CGTCGG-23316	660-ASYQTQTKSHRRARSVASQS-679
EPI_ISL_15671740	Oceania	Australia	Tasmania	29740	CQ.1	2022-10-25	RR-671	CGTCGG-23543	660-ASYQTQTKSHRRARSVASQS-679
EPI_ISL_15969650	Europe	Slovakia	Trnava	29812	CQ.1	2022-10-25	RR-671	CGTCGG-23553	660-ASYQTQTKSHRRARSVASQS-679
EPI_ISL_15780769	Europe	Switzerland	Zurich	29751	CQ.1	2022-10-25	RR-671	CGTCGG-23528	660-ASYQTQTKSHRRARSVASQS-679
EPI_ISL_15593799	Asia	Singapore		29824	CQ.1	2022-10-25	RR-671	CGTCGG-23577	660-ASYQTQTKSHRRARSVASQS-679
EPI_ISL_15797736	Oceania	Australia	Queensland	29711	CQ.1	2022-10-26	RR-671	CGTCGG-23528	660-ASYQTQTKSHRRARSVASQS-679
EPI_ISL_15957152	Oceania	New Zealand	Auckland	29643	CQ.1	2022-10-26	RR-671	CGTCGG-23528	660-ASYQTQTKSHRRARSVASQS-679
EPI_ISL_15712668	Europe	Sweden	Skane	29824	CQ.1	2022-10-26	RR-671	CGTCGG-23565	660-ASYQTQTKSHRRARSVASQS-679
EPI_ISL_15637829	Europe	Turkey	Istanbul	29689	CQ.1	2022-10-26	RR-671	CGTCGG-23543	660-ASYQTQTKSHRRARSVASQS-679
EPI_ISL_15712687	Europe	Sweden	Skane	29785	CQ.1	2022-10-26	RR-671	CGTCGG-23526	660-ASYQTQTKSHRRARSVASQS-679
EPI_ISL_15593853	Asia	Singapore		29758	CQ.1	2022-10-26	RR-671	CGTCGG-23531	660-ASYQTQTKSHRRARSVASQS-679
EPI_ISL_15671788	Oceania	Australia	Tasmania	29740	CQ.1	2022-10-27	RR-671	CGTCGG-23543	660-ASYQTQTKSHRRARSVASQS-679
EPI_ISL_15628882	Europe	United Kingdom	Scotland	29424	CQ.1	2022-10-27	RR-672	CGTCGG-23241	661-ASYQTQTKSHRRARSVASQS-680
EPI_ISL_15677460	Europe	United Kingdom	Wales	29715	CQ.1	2022-10-27	RR-671	CGTCGG-23532	660-ASYQTQTKSHRRARSVASQS-679
EPI_ISL_15741362	Europe	United Kingdom	England	29752	CQ.1	2022-10-27	RR-671	CGTCGG-23549	660-ASYQTQTKSHRRARSVASQS-679
EPI_ISL_15761045	Europe	United Kingdom	England	29731	CQ.1	2022-10-27	RR-671	CGTCGG-23548	660-ASYQTQTKSHRRARSVASQS-679
EPI_ISL_16079347	Asia	Malaysia	Kelantan	29443	CQ.1	2022-10-27	RR-671	CGTCGG-23319	660-ASYQTQTKSHRRARSVASQS-679
EPI_ISL_15740890	Europe	United Kingdom	England	29716	CQ.1	2022-10-28	RR-671	CGTCGG-23532	660-ASYQTQTKSHRRARSVASQS-679
EPI_ISL_15766984	Europe	Sweden	Stockholm	29829	CQ.1	2022-10-28	RR-671	CGTCGG-23570	660-ASYQTQTKSHRRARSVASQS-679
EPI_ISL_15712744	Europe	Sweden	Skane	29791	CQ.1	2022-10-28	RR-671	CGTCGG-23532	660-ASYQTQTKSHRRARSVASQS-679
EPI_ISL_15969685	Europe	Slovakia	Trnava	29810	CQ.1	2022-10-28	RR-671	CGTCGG-23551	660-ASYQTQTKSHRRARSVASQS-679
EPI_ISL_15712762	Europe	Sweden	Skane	29791	CQ.1	2022-10-28	RR-671	CGTCGG-23532	660-ASYQTQTKSHRRARSVASQS-679
EPI_ISL_16260176	Asia	Malaysia	Kelantan	29643	CQ.1	2022-10-28	RR-671	CGTCGG-23528	660-ASYQTQTKSHRRARSVASQS-679
EPI_ISL_15766803	Europe	Sweden	Stockholm	29833	CQ.1	2022-10-29	RR-671	CGTCGG-23574	660-ASYQTQTKSHRRARSVASQS-679
EPI_ISL_15695245	Asia	Singapore		29820	CQ.1	2022-10-29	RR-671	CGTCGG-23573	660-ASYQTQTKSHRRARSVASQS-679
EPI_ISL_15732075	Oceania	Australia	Victoria	29833	CQ.1	2022-10-30	RR-671	CGTCGG-23574	660-ASYQTQTKSHRRARSVASQS-679
EPI_ISL_15766537	Europe	Sweden	Stockholm	29837	CQ.1	2022-10-31	RR-671	CGTCGG-23578	660-ASYQTQTKSHRRARSVASQS-679
EPI_ISL_15761367	Europe	Sweden	Skane	29791	CQ.1	2022-10-31	RR-671	CGTCGG-23532	660-ASYQTQTKSHRRARSVASQS-679
EPI_ISL_15697254	Europe	United Kingdom	England	29715	CQ.1	2022-10-31	RR-671	CGTCGG-23532	660-ASYQTQTKSHRRARSVASQS-679
EPI_ISL_15761361	Europe	Sweden	Skane	29791	CQ.1	2022-10-31	RR-671	CGTCGG-23532	660-ASYQTQTKSHRRARSVASQS-679
EPI_ISL_15670949	Europe	Austria	Vienna	29392	CQ.1	2022-11-01	RR-671	CGTCGG-23159	660-ASYQTQTKSHRRARSVASQS-679
EPI_ISL_15761419	Europe	Sweden	Skane	29791	CQ.1	2022-11-01	RR-671	CGTCGG-23532	660-ASYQTQTKSHRRARSVASQS-679
EPI_ISL_16260178	Asia	Malaysia	Kelantan	29652	CQ.1	2022-11-01	RR-671	CGTCGG-23528	660-ASYQTQTKSHRRARSVASQS-679
EPI_ISL_15766515	Europe	Sweden	Stockholm	29837	CQ.1	2022-11-01	RR-671	CGTCGG-23578	660-ASYQTQTKSHRRARSVASQS-679
EPI_ISL_15761506	Europe	Sweden	Skane	29791	CQ.1	2022-11-02	RR-671	CGTCGG-23532	660-ASYQTQTKSHRRARSVASQS-679
EPI_ISL_15766704	Europe	Sweden	Stockholm	29836	CQ.1	2022-11-02	RR-671	CGTCGG-23577	660-ASYQTQTKSHRRARSVASQS-679
EPI_ISL_15761473	Europe	Sweden	Skane	29833	CQ.1	2022-11-02	RR-671	CGTCGG-23574	660-ASYQTQTKSHRRARSVASQS-679
EPI_ISL_15785930	Europe	United Kingdom	England	29715	CQ.1	2022-11-02	RR-671	CGTCGG-23532	660-ASYQTQTKSHRRARSVASQS-679
EPI_ISL_15773753	Europe	Netherlands	Noord-Holland	29653	CQ.1	2022-11-02	RR-671	CGTCGG-23538	660-ASYQTQTKSHRRARSVASQS-679
EPI_ISL_15761551	Europe	Sweden	Skane	29800	CQ.1	2022-11-03	RR-671	CGTCGG-23541	660-ASYQTQTKSHRRARSVASQS-679
EPI_ISL_15766406	Europe	Sweden	Stockholm	29839	CQ.1	2022-11-03	RR-671	CGTCGG-23580	660-ASYQTQTKSHRRARSVASQS-679
EPI_ISL_15761524	Europe	Sweden	Skane	29791	CQ.1	2022-11-03	RR-671	CGTCGG-23532	660-ASYQTQTKSHRRARSVASQS-679
EPI_ISL_15838074	Europe	United Kingdom	England	29780	CQ.1	2022-11-03	RR-674	CGTCGG-23552	663-ASYQTQTKSHRRARSVASQS-682
EPI_ISL_15838041	Europe	United Kingdom	England	29778	CQ.1	2022-11-04	RR-674	CGTCGG-23551	663-ASYQTQTKSHRRARSVASQS-682
EPI_ISL_15881085	North America	USA	California	29605	CQ.1	2022-11-04	RR-671	CGTCGG-23557	660-ASYQTQTKSHRRARSVASQS-679
EPI_ISL_15761581	Europe	Sweden	Skane	29791	CQ.1	2022-11-04	RR-671	CGTCGG-23532	660-ASYQTQTKSHRRARSVASQS-679
EPI_ISL_15766411	Europe	Sweden	Stockholm	29832	CQ.1	2022-11-04	RR-671	CGTCGG-23573	660-ASYQTQTKSHRRARSVASQS-679
EPI_ISL_15761605	Europe	Sweden	Skane	29837	CQ.1	2022-11-04	RR-671	CGTCGG-23578	660-ASYQTQTKSHRRARSVASQS-679
EPI_ISL_15758780	Europe	United Kingdom	Scotland	29715	CQ.1	2022-11-05	RR-671	CGTCGG-23532	660-ASYQTQTKSHRRARSVASQS-679
EPI_ISL_15843150	Europe	Sweden	Skane	29807	CQ.1	2022-11-05	RR-671	CGTCGG-23548	660-ASYQTQTKSHRRARSVASQS-679
EPI_ISL_15829860	Oceania	Australia	Victoria	29832	CQ.1	2022-11-06	RR-671	CGTCGG-23573	660-ASYQTQTKSHRRARSVASQS-679
EPI_ISL_15843157	Europe	Sweden	Skane	29791	CQ.1	2022-11-06	RR-671	CGTCGG-23532	660-ASYQTQTKSHRRARSVASQS-679
EPI_ISL_15843225	Europe	Sweden	Skane	29791	CQ.1	2022-11-07	RR-671	CGTCGG-23532	660-ASYQTQTKSHRRARSVASQS-679
EPI_ISL_15812220	Europe	United Kingdom	England	29715	CQ.1	2022-11-07	RR-671	CGTCGG-23532	660-ASYQTQTKSHRRARSVASQS-679
EPI_ISL_15914031	Europe	Netherlands	Gelderland	29715	CQ.1	2022-11-07	RR-671	CGTCGG-23532	660-ASYQTQTKSHRRARSVASQS-679
EPI_ISL_15786053	Europe	United Kingdom	England	29132	CQ.1	2022-11-07	RR-671	CGTCGG-23238	660-ASYQTQTKSHRRXXXXXXXX-679
EPI_ISL_15843210	Europe	Sweden	Skane	29791	CQ.1	2022-11-07	RR-671	CGTCGG-23532	660-ASYQTQTKSHRRARSVASQS-679
EPI_ISL_15843239	Europe	Sweden	Skane	29791	CQ.1	2022-11-07	RR-671	CGTCGG-23532	660-ASYQTQTKSHRRARSVASQS-679
EPI_ISL_15783786	Asia	Singapore		29738	CQ.1	2022-11-07	RR-671	CGTCGG-23535	660-ASYQTQTKSHRRARSVASQS-679
EPI_ISL_15829962	Oceania	Australia	Victoria	29833	CQ.1	2022-11-07	RR-671	CGTCGG-23548	660-ASYQTQTKSHRRARSVASQS-679
EPI_ISL_15843240	Europe	Sweden	Skane	29825	CQ.1	2022-11-07	RR-671	CGTCGG-23566	660-ASYQTQTKSHRRARSVASQS-679
EPI_ISL_15914029	Europe	Netherlands	Gelderland	29715	CQ.1	2022-11-07	RR-671	CGTCGG-23532	660-ASYQTQTKSHRRARSVASQS-679
EPI_ISL_15843238	Europe	Sweden	Skane	29829	CQ.1	2022-11-07	RR-671	CGTCGG-23570	660-ASYQTQTKSHRRARSVASQS-679
EPI_ISL_15814011	Europe	Belgium	Zedelgem	29720	CQ.1	2022-11-07	RR-671	CGTCGG-23558	660-ASYQTQTKSHRRARSVASQS-679
EPI_ISL_16746646	North America	USA	California	29643	CQ.1	2022-11-07	RR-671	CGTCGG-23528	660-ASYQTQTKSHRRARSVASQS-679
EPI_ISL_15925896	Europe	United Kingdom	England	29836	CQ.1	2022-11-08	RR-671	CGTCGG-23575	660-ASYQTQTKSHRRARSVASQS-679
EPI_ISL_15843290	Europe	Sweden	Skane	29791	CQ.1	2022-11-08	RR-671	CGTCGG-23532	660-ASYQTQTKSHRRARSVASQS-679
EPI_ISL_15843269	Europe	Sweden	Skane	29834	CQ.1	2022-11-08	RR-671	CGTCGG-23575	660-ASYQTQTKSHRRARSVASQS-679
EPI_ISL_15843292	Europe	Sweden	Skane	29791	CQ.1	2022-11-08	RR-671	CGTCGG-23532	660-ASYQTQTKSHRRARSVASQS-679
EPI_ISL_15832240	Oceania	Australia	Queensland	29702	CQ.1	2022-11-08	RR-671	CGTCGG-23519	660-ASYQTQTKSHRRARSVASQS-679
EPI_ISL_15900087	Europe	Germany	Baden-Wurttemberg	29623	CQ.1	2022-11-08	RR-671	CGTCGG-23528	660-ASYQTQTKSHRRARSVASQS-679
EPI_ISL_15843271	Europe	Sweden	Skane	29835	CQ.1	2022-11-08	RR-671	CGTCGG-23576	660-ASYQTQTKSHRRARSVASQS-679
EPI_ISL_15843270	Europe	Sweden	Skane	29825	CQ.1	2022-11-08	RR-671	CGTCGG-23566	660-ASYQTQTKSHRRARSVASQS-679
EPI_ISL_15843268	Europe	Sweden	Skane	29791	CQ.1	2022-11-08	RR-671	CGTCGG-23532	660-ASYQTQTKSHRRARSVASQS-679
EPI_ISL_15863517	Europe	Sweden	Stockholm	29784	CQ.1	2022-11-08	RR-671	CGTCGG-23525	660-ASYQTQTKSHRRARSVASQS-679
EPI_ISL_15838316	Europe	United Kingdom	England	29780	CQ.1	2022-11-08	RR-674	CGTCGG-23553	663-ASYQTQTKSHRRARSVASQS-682
EPI_ISL_15936594	Europe	Sweden	Vastra Gotaland County	29760	CQ.1	2022-11-09	RR-671	CGTCGG-23557	660-ASYQTQTKSHRRARSVASQS-679
EPI_ISL_15901141	Europe	Germany	Bavaria	29736	CQ.1	2022-11-09	RR-671	CGTCGG-23523	660-ASYQTQTKSHRRARSVASQS-679
EPI_ISL_16122272	Europe	Italy	Sicily	29720	CQ.1	2022-11-09	RR-671	CGTCGG-23528	660-ASYQTQTKSHRRARSVASQS-679
EPI_ISL_16045808	Europe	Sweden	Varmland	29776	CQ.1	2022-11-09	RR-674	CGTCGG-23568	663-ASYQTQTKSHRRARSVASQS-682
EPI_ISL_15837030	Europe	United Kingdom	England	29421	CQ.1	2022-11-09	RR-671	CGTCGG-23238	660-ASYQTQTKSHRRARSVASQS-679
EPI_ISL_15843321	Europe	Sweden	Skane	29791	CQ.1	2022-11-09	RR-671	CGTCGG-23532	660-ASYQTQTKSHRRARSVASQS-679
EPI_ISL_15843326	Europe	Sweden	Skane	29791	CQ.1	2022-11-09	RR-671	CGTCGG-23532	660-ASYQTQTKSHRRARSVASQS-679
EPI_ISL_15901294	Europe	Germany	Schleswig-Holstein	29748	CQ.1	2022-11-09	RR-671	CGTCGG-23552	660-ASYQTQTKSHRRARSVASQS-679
EPI_ISL_15843346	Europe	Sweden	Skane	29830	CQ.1	2022-11-10	RR-671	CGTCGG-23571	660-ASYQTQTKSHRRARSVASQS-679
EPI_ISL_16045784	Europe	Sweden	Varmland	29776	CQ.1	2022-11-10	RR-674	CGTCGG-23568	663-ASYQTQTKSHRRARSVASQS-682
EPI_ISL_16125121	Asia	Japan	Tokyo	29720	CQ.1	2022-11-10	RR-671	CGTCGG-23528	660-ASYQTQTKSHRRARSVASQS-679
EPI_ISL_15881439	North America	USA	California	29605	CQ.1	2022-11-10	RR-671	CGTCGG-23557	660-ASYQTQTKSHRRARSVASQS-679
EPI_ISL_15843355	Europe	Sweden	Skane	29791	CQ.1	2022-11-10	RR-671	CGTCGG-23532	660-ASYQTQTKSHRRARSVASQS-679
EPI_ISL_16045812	Europe	Sweden	Varmland	29776	CQ.1	2022-11-10	RR-674	CGTCGG-23568	663-ASYQTQTKSHRRARSVASQS-682
EPI_ISL_15843356	Europe	Sweden	Skane	29802	CQ.1	2022-11-10	RR-671	CGTCGG-23543	660-ASYQTQTKSHRRARSVASQS-679
EPI_ISL_15843364	Europe	Sweden	Skane	29803	CQ.1	2022-11-11	RR-671	CGTCGG-23544	660-ASYQTQTKSHRRARSVASQS-679
EPI_ISL_15933140	Europe	Sweden	Stockholm	29816	CQ.1	2022-11-11	RR-671	CGTCGG-23560	660-ASYQTQTKSHRRARSVASQS-679
EPI_ISL_15843366	Europe	Sweden	Skane	29715	CQ.1	2022-11-11	RR-671	CGTCGG-23532	660-ASYQTQTKSHRRARSVASQS-679
EPI_ISL_15928889	Europe	Sweden	Skane	29837	CQ.1	2022-11-12	RR-671	CGTCGG-23578	660-ASYQTQTKSHRRARSVASQS-679
EPI_ISL_17827599	Oceania	Australia	Victoria	29623	CQ.1	2022-11-13	RR-671	CGTCGG-23508	660-ASYQTQTKSHRRARSVASQS-679
EPI_ISL_15978561	Oceania	Australia	Victoria	29833	CQ.1	2022-11-14	RR-671	CGTCGG-23574	660-ASYQTQTKSHRRARSVASQS-679
EPI_ISL_16112480	Asia	Japan	Tokyo	29720	CQ.1	2022-11-14	RR-671	CGTCGG-23528	660-ASYQTQTKSHRRARSVASQS-679
EPI_ISL_15854091	Europe	United Kingdom	England	29715	CQ.1	2022-11-14	RR-671	CGTCGG-23532	660-ASYQTQTKSHRRARSVASQS-679
EPI_ISL_16045356	Europe	Sweden	Blekinge	29776	CQ.1	2022-11-14	RR-671	CGTCGG-23559	660-ASYQTQTKSHRRARSVASQS-679
EPI_ISL_15933219	Europe	Sweden	Stockholm	29447	CQ.1	2022-11-14	RR-671	CGTCGG-23255	660-ASYQTQTKSHRRARSVASQS-679
EPI_ISL_15928972	Europe	Sweden	Skane	29791	CQ.1	2022-11-14	RR-671	CGTCGG-23532	660-ASYQTQTKSHRRARSVASQS-679
EPI_ISL_16030627	Asia	Malaysia	Sarawak	29649	CQ.1	2022-11-14	RR-671	CGTCGG-23525	660-ASYQTQTKSHRRARSVASQS-679
EPI_ISL_17199547	Asia	Malaysia	Perak	29171	CQ.1	2022-11-15	RR-671	CGTCGG-23056	660-ASYQTQTKSHRRARSVASQS-679
EPI_ISL_15933220	Europe	Sweden	Stockholm	29766	CQ.1	2022-11-15	RR-671	CGTCGG-23574	660-ASYQTQTKSHRRARSVASQS-679
EPI_ISL_15978584	Oceania	Australia	Victoria	29831	CQ.1	2022-11-15	RR-671	CGTCGG-23572	660-ASYQTQTKSHRRARSVASQS-679
EPI_ISL_15918529	Oceania	Australia	Victoria	29839	CQ.1	2022-11-15	RR-671	CGTCGG-23580	660-ASYQTQTKSHRRARSVASQS-679
EPI_ISL_16045367	Europe	Sweden	Blekinge	29776	CQ.1	2022-11-16	RR-671	CGTCGG-23559	660-ASYQTQTKSHRRARSVASQS-679
EPI_ISL_15929080	Europe	Sweden	Skane	29791	CQ.1	2022-11-16	RR-671	CGTCGG-23532	660-ASYQTQTKSHRRARSVASQS-679
EPI_ISL_15936460	Europe	Sweden	Sormland	29760	CQ.1	2022-11-16	RR-671	CGTCGG-23557	660-ASYQTQTKSHRRARSVASQS-679
EPI_ISL_15929033	Europe	Sweden	Skane	29825	CQ.1	2022-11-16	RR-671	CGTCGG-23566	660-ASYQTQTKSHRRARSVASQS-679
EPI_ISL_15932967	Europe	Sweden	Stockholm	29787	CQ.1	2022-11-17	RR-671	CGTCGG-23528	660-ASYQTQTKSHRRARSVASQS-679
EPI_ISL_16016335	Asia	Malaysia	Melaka	29643	CQ.1	2022-11-17	RR-671	CGTCGG-23528	660-ASYQTQTKSHRRARSVASQS-679
EPI_ISL_16045426	Europe	Sweden	Varmland	29776	CQ.1	2022-11-17	RR-671	CGTCGG-23559	660-ASYQTQTKSHRRARSVASQS-679
EPI_ISL_16092755	Asia	Singapore		29818	CQ.1	2022-11-17	RR-671	CGTCGG-23571	660-ASYQTQTKSHRRARSVASQS-679
EPI_ISL_16045366	Europe	Sweden	Blekinge	29776	CQ.1	2022-11-17	RR-671	CGTCGG-23559	660-ASYQTQTKSHRRARSVASQS-679
EPI_ISL_15936459	Europe	Sweden	Sormland	29754	CQ.1	2022-11-18	RR-671	CGTCGG-23551	660-ASYQTQTKSHRRARSVASQS-679
EPI_ISL_16282671	Asia	Indonesia	Riau	29754	CQ.1	2022-11-18	RR-671	CGTCGG-23543	660-ASYQTQTKSHRRARSVASQS-679
EPI_ISL_16007279	Europe	Netherlands	Noord-Holland	29715	CQ.1	2022-11-19	RR-671	CGTCGG-23532	660-ASYQTQTKSHRRARSVASQS-679
EPI_ISL_15933103	Europe	Sweden	Stockholm	29833	CQ.1	2022-11-19	RR-671	CGTCGG-23574	660-ASYQTQTKSHRRARSVASQS-679
EPI_ISL_15991609	Europe	Germany	Saarland	29760	CQ.1	2022-11-19	RR-671	CGTCGG-23552	660-ASYQTQTKSHRRARSVASQS-679
EPI_ISL_15933054	Europe	Sweden	Stockholm	29829	CQ.1	2022-11-20	RR-671	CGTCGG-23570	660-ASYQTQTKSHRRARSVASQS-679
EPI_ISL_16104699	Europe	Sweden	Stockholm	29837	CQ.1	2022-11-20	RR-671	CGTCGG-23578	660-ASYQTQTKSHRRARSVASQS-679
EPI_ISL_15955102	Oceania	Australia	Tasmania	29731	CQ.1	2022-11-20	RR-671	CGTCGG-23534	660-ASYQTQTKSHRRARSVASQS-679
EPI_ISL_16104785	Europe	Sweden	Stockholm	29838	CQ.1	2022-11-20	RR-671	CGTCGG-23579	660-ASYQTQTKSHRRARSVASQS-679
EPI_ISL_16071711	Europe	United Kingdom	Northern Ireland	29715	CQ.1	2022-11-21	RR-671	CGTCGG-23532	660-ASYQTQTKSHRRARSVASQS-679
EPI_ISL_16104675	Europe	Sweden	Stockholm	29834	CQ.1	2022-11-21	RR-671	CGTCGG-23575	660-ASYQTQTKSHRRARSVASQS-679
EPI_ISL_16104669	Europe	Sweden	Stockholm	29835	CQ.1	2022-11-21	RR-671	CGTCGG-23577	660-ASYQTQTKSHRRARSVASQS-679
EPI_ISL_16107720	Asia	Japan	Tokyo	29719	CQ.1	2022-11-21	RR-671	CGTCGG-23528	660-ASYQTQTKSHRRARSVASQS-679
EPI_ISL_16428904	Europe	Slovakia	Trnava	29811	CQ.1	2022-11-21	RR-671	CGTCGG-23552	660-ASYQTQTKSHRRARSVASQS-679
EPI_ISL_16108966	Europe	United Kingdom	Northern Ireland	29715	CQ.1	2022-11-21	RR-671	CGTCGG-23532	660-ASYQTQTKSHRRARSVASQS-679
EPI_ISL_15989547	Europe	Germany	Baden-Wurttemberg	29623	CQ.1	2022-11-21	RR-671	CGTCGG-23528	660-ASYQTQTKSHRRARSVASQS-679
EPI_ISL_15955121	Oceania	Australia	Tasmania	29740	CQ.1	2022-11-21	RR-671	CGTCGG-23543	660-ASYQTQTKSHRRARSVASQS-679
EPI_ISL_16104596	Europe	Sweden	Stockholm	29787	CQ.1	2022-11-21	RR-671	CGTCGG-23528	660-ASYQTQTKSHRRARSVASQS-679
EPI_ISL_16099333	Europe	Netherlands	Noord-Holland	29415	CQ.1	2022-11-21	RR-671	CGTCGG-23238	660-ASYQTQTKSHRRARSVASQS-679
EPI_ISL_16104707	Europe	Sweden	Stockholm	29831	CQ.1	2022-11-21	RR-671	CGTCGG-23572	660-ASYQTQTKSHRRARSVASQS-679
EPI_ISL_16729821	North America	USA	Georgia	29783	CQ.1	2022-11-22	RR-671	CGTCGG-23562	660-ASYQTQTKSHRRARSVASQS-679
EPI_ISL_16104662	Europe	Sweden	Stockholm	29499	CQ.1	2022-11-22	RR-671	CGTCGG-23240	660-ASYQTQTKSHRRARSVASQS-679
EPI_ISL_15927191	Europe	Spain	Catalunya	29750	CQ.1	2022-11-22	RR-671	CGTCGG-23551	660-ASYQTQTKSHRRARSVASQS-679
EPI_ISL_16040315	Asia	Japan	Nagano	29682	CQ.1	2022-11-22	RR-671	CGTCGG-23540	660-ASYQTQTKSHRRARSVASQS-679
EPI_ISL_16074840	Europe	United Kingdom	England	29825	CQ.1	2022-11-22	RR-671	CGTCGG-23565	660-ASYQTQTKSHRRARSVASQS-679
EPI_ISL_16161933	North America	USA	California	29658	CQ.1	2022-11-22	RR-671	CGTCGG-23475	660-ASYQTQTKSHRRARSVASQS-679
EPI_ISL_16558206	Europe	Austria	Carinthia	29387	CQ.1	2022-11-22	RR-671	CGTCGG-23263	660-ASYQTQTKSHRRARSVASQS-679
EPI_ISL_16074503	Europe	United Kingdom	England	29531	CQ.1	2022-11-22	RR-671	CGTCGG-23348	660-ASYQTQTKSHRRARSVASQS-679
EPI_ISL_15955311	Asia	Singapore		29718	CQ.1	2022-11-23	RR-671	CGTCGG-23471	660-ASYQTQTKSHRRARSVASQS-679
EPI_ISL_16226359	North America	USA	California	29574	CQ.1	2022-11-23	RR-671	CGTCGG-23526	660-ASYQTQTKSHRRARSVASQS-679
EPI_ISL_16053359	Europe	United Kingdom	England	29739	CQ.1	2022-11-23	RR-671	CGTCGG-23535	660-ASYQTQTKSHRRARSVASQS-679
EPI_ISL_16226356	North America	USA	California	29605	CQ.1	2022-11-23	RR-671	CGTCGG-23557	660-ASYQTQTKSHRRARSVASQS-679
EPI_ISL_16024646	Europe	Sweden	Skane	29791	CQ.1	2022-11-24	RR-671	CGTCGG-23532	660-ASYQTQTKSHRRARSVASQS-679
EPI_ISL_16157133	Europe	Sweden	Varmland	29785	CQ.1	2022-11-24	RR-674	CGTCGG-23577	663-ASYQTQTKSHRRARSVASQS-682
EPI_ISL_16045698	Europe	Sweden	Jonkoping	29767	CQ.1	2022-11-24	RR-671	CGTCGG-23559	660-ASYQTQTKSHRRARSVASQS-679
EPI_ISL_16256689	Asia	Japan	Tokyo	29720	CQ.1	2022-11-25	RR-671	CGTCGG-23528	660-ASYQTQTKSHRRARSVASQS-679
EPI_ISL_16099438	Europe	Netherlands	Noord-Holland	29715	CQ.1	2022-11-25	RR-671	CGTCGG-23532	660-ASYQTQTKSHRRARSVASQS-679
EPI_ISL_16291849	Asia	Indonesia	Riau	29741	CQ.1	2022-11-25	RR-671	CGTCGG-23532	660-ASYQTQTKSHRRARSVASQS-679
EPI_ISL_16157107	Europe	Sweden	Varmland	29785	CQ.1	2022-11-26	RR-674	CGTCGG-23577	663-ASYQTQTKSHRRARSVASQS-682
EPI_ISL_16128868	Asia	Japan	Tokyo	29738	CQ.1	2022-11-26	RR-671	CGTCGG-23529	660-ASYQTQTKSHRRARSVASQS-679
EPI_ISL_16104363	Europe	Sweden	Stockholm	29837	CQ.1	2022-11-26	RR-671	CGTCGG-23578	660-ASYQTQTKSHRRARSVASQS-679
EPI_ISL_16133629	Oceania	Australia	Victoria	29727	CQ.1	2022-11-27	RR-671	CGTCGG-23544	660-ASYQTQTKSHRRARSVASQS-679
EPI_ISL_16077232	Europe	Sweden	Skane	29800	CQ.1	2022-11-27	RR-671	CGTCGG-23541	660-ASYQTQTKSHRRARSVASQS-679
EPI_ISL_16157118	Europe	Sweden	Varmland	29785	CQ.1	2022-11-28	RR-674	CGTCGG-23577	663-ASYQTQTKSHRRARSVASQS-682
EPI_ISL_16104343	Europe	Sweden	Stockholm	29803	CQ.1	2022-11-28	RR-671	CGTCGG-23544	660-ASYQTQTKSHRRARSVASQS-679
EPI_ISL_16254673	Asia	Japan	Tokyo	29720	CQ.1	2022-11-28	RR-671	CGTCGG-23528	660-ASYQTQTKSHRRARSVASQS-679
EPI_ISL_16095628	Europe	United Kingdom	Scotland	29409	CQ.1	2022-11-28	RR-671	CGTCGG-23226	660-ASYQTQTKSHRRARSVASQS-679
EPI_ISL_16254677	Asia	Japan	Tokyo	29720	CQ.1	2022-11-28	RR-671	CGTCGG-23528	660-ASYQTQTKSHRRARSVASQS-679
EPI_ISL_16555063	Europe	Austria	Vienna	29573	CQ.1	2022-11-28	RR-671	CGTCGG-23458	660-ASYQTQTKSHRRARSVASQS-679
EPI_ISL_16180382	Asia	Malaysia	Sarawak	29661	CQ.1	2022-11-29	RR-674	CGTCGG-23537	663-ASYQTQTKSHRRARSVASQS-682
EPI_ISL_16151208	Europe	Germany	Baden-Wurttemberg	29326	CQ.1	2022-11-29	RR-671	CGTCGG-23139	660-ASYQTQTKSHRRARSVASQS-679
EPI_ISL_16016882	Asia	Singapore		29827	CQ.1	2022-11-29	RR-671	CGTCGG-23580	660-ASYQTQTKSHRRARSVASQS-679
EPI_ISL_16077363	Europe	Sweden	Skane	29797	CQ.1	2022-11-29	RR-671	CGTCGG-23538	660-ASYQTQTKSHRRARSVASQS-679
EPI_ISL_16148721	Europe	United Kingdom	England	29715	CQ.1	2022-11-29	RR-671	CGTCGG-23532	660-ASYQTQTKSHRRARSVASQS-679
EPI_ISL_16104214	Europe	Sweden	Stockholm	29837	CQ.1	2022-11-30	RR-671	CGTCGG-23578	660-ASYQTQTKSHRRARSVASQS-679
EPI_ISL_16077367	Europe	Sweden	Skane	29825	CQ.1	2022-11-30	RR-671	CGTCGG-23566	660-ASYQTQTKSHRRARSVASQS-679
EPI_ISL_16157154	Europe	Sweden	Orebro	29776	CQ.1	2022-11-30	RR-671	CGTCGG-23568	660-ASYQTQTKSHRRARSVASQS-679
EPI_ISL_16104261	Europe	Sweden	Stockholm	29715	CQ.1	2022-12-01	RR-671	CGTCGG-23456	660-ASYQTQTKSHRRARSVASQS-679
EPI_ISL_16077472	Europe	Sweden	Skane	29830	CQ.1	2022-12-01	RR-671	CGTCGG-23571	660-ASYQTQTKSHRRARSVASQS-679
EPI_ISL_16073528	Europe	Netherlands	Noord-Holland	29647	CQ.1	2022-12-01	RR-671	CGTCGG-23538	660-ASYQTQTKSHRRARSVASQS-679
EPI_ISL_16029037	Europe	Denmark	Nordjylland	29746	CQ.1	2022-12-01	RR-671	CGTCGG-23528	660-ASYQTQTKSHRRARSVASQS-679
EPI_ISL_16133951	Oceania	Australia	Victoria	29807	CQ.1	2022-12-01	RR-671	CGTCGG-23548	660-ASYQTQTKSHRRARSVASQS-679
EPI_ISL_16157247	Europe	Sweden	Vastmanland	29785	CQ.1	2022-12-01	RR-674	CGTCGG-23577	663-ASYQTQTKSHRRARSVASQS-682
EPI_ISL_16108863	Europe	United Kingdom	Scotland	29715	CQ.1	2022-12-02	RR-671	CGTCGG-23532	660-ASYQTQTKSHRRARSVASQS-679
EPI_ISL_16077504	Europe	Sweden	Skane	29790	CQ.1	2022-12-02	RR-671	CGTCGG-23532	660-ASYQTQTKSHRRARSVASQS-679
EPI_ISL_16077505	Europe	Sweden	Skane	29833	CQ.1	2022-12-02	RR-671	CGTCGG-23575	660-ASYQTQTKSHRRARSVASQS-679
EPI_ISL_16104139	Europe	Sweden	Stockholm	29835	CQ.1	2022-12-02	RR-671	CGTCGG-23576	660-ASYQTQTKSHRRARSVASQS-679
EPI_ISL_16052595	Europe	United Kingdom	England	29421	CQ.1	2022-12-02	RR-671	CGTCGG-23238	660-ASYQTQTKSHRRARSVASQS-679
EPI_ISL_16104187	Europe	Sweden	Stockholm	29838	CQ.1	2022-12-03	RR-671	CGTCGG-23579	660-ASYQTQTKSHRRARSVASQS-679
EPI_ISL_16104162	Europe	Sweden	Stockholm	29835	CQ.1	2022-12-03	RR-671	CGTCGG-23576	660-ASYQTQTKSHRRARSVASQS-679
EPI_ISL_17968793	Europe	Sweden	Jamtland Harjedalen	29643	CQ.1	2022-12-03	RR-671	CGTCGG-23528	660-ASYQTQTKSHRRARSVASQS-679
EPI_ISL_16104151	Europe	Sweden	Stockholm	29839	CQ.1	2022-12-03	RR-671	CGTCGG-23580	660-ASYQTQTKSHRRARSVASQS-679
EPI_ISL_16104210	Europe	Sweden	Stockholm	29802	CQ.1	2022-12-03	RR-671	CGTCGG-23543	660-ASYQTQTKSHRRARSVASQS-679
EPI_ISL_16365513	Asia	Indonesia	Jakarta	29741	CQ.1	2022-12-03	RR-671	CGTCGG-23532	660-ASYQTQTKSHRRARSVASQS-679
EPI_ISL_16214109	Europe	United Kingdom	Scotland	29718	CQ.1	2022-12-03	RR-672	CGTCGG-23535	661-ASYQTQTKSHRRARSVASQS-680
EPI_ISL_16104179	Europe	Sweden	Stockholm	29838	CQ.1	2022-12-04	RR-671	CGTCGG-23579	660-ASYQTQTKSHRRARSVASQS-679
EPI_ISL_16104169	Europe	Sweden	Stockholm	29837	CQ.1	2022-12-04	RR-671	CGTCGG-23578	660-ASYQTQTKSHRRARSVASQS-679
EPI_ISL_16104204	Europe	Sweden	Stockholm	29834	CQ.1	2022-12-04	RR-671	CGTCGG-23575	660-ASYQTQTKSHRRARSVASQS-679
EPI_ISL_16179452	Europe	United Kingdom	England	29793	CQ.1	2022-12-04	RR-674	CGTCGG-23566	663-ASYQTQTKSHRRARSVASQS-682
EPI_ISL_16576234	Europe	France	Auvergne-Rhone-Alpes	29285	CQ.1	2022-12-05	RR-671	CGTCGG-23130	660-ASYQTQTKSHRRARSVASQS-679
EPI_ISL_16217426	Europe	Germany	Saxony	29746	CQ.1	2022-12-05	RR-671	CGTCGG-23555	660-ASYQTQTKSHRRARSVASQS-679
EPI_ISL_16181678	Europe	Sweden	Skane	29791	CQ.1	2022-12-05	RR-671	CGTCGG-23532	660-ASYQTQTKSHRRARSVASQS-679
EPI_ISL_16477208	Europe	Sweden	Jonkoping	29785	CQ.1	2022-12-05	RR-674	CGTCGG-23577	663-ASYQTQTKSHRRARSVASQS-682
EPI_ISL_16476966	Europe	Sweden	Orebro	29762	CQ.1	2022-12-05	RR-674	CGTCGG-23577	663-ASYQTQTKSHRRARSVASQS-682
EPI_ISL_16554712	Europe	Austria	Vienna	29105	CQ.1	2022-12-05	RR-671	CGTCGG-22981	660-ASYQTQTKSHRRARSVASQS-679
EPI_ISL_16487485	Europe	Germany	Baden-Wurttemberg	29715	CQ.1	2022-12-05	RR-671	CGTCGG-23532	660-ASYQTQTKSHRRARSVASQS-679
EPI_ISL_16250768	Europe	Sweden	Stockholm	29636	CQ.1	2022-12-05	RR-672	CGTCGG-23377	661-ASYQTQTKSHRRARSVASQS-680
EPI_ISL_16554610	Europe	Austria	Vienna	29096	CQ.1	2022-12-05	RR-671	CGTCGG-22981	660-ASYQTQTKSHRRARSVASQS-679
EPI_ISL_16299978	Europe	United Kingdom	England	29788	CQ.1	2022-12-06	RR-671	CGTCGG-23532	660-ASYQTQTKSHRRARSVASQS-679
EPI_ISL_16250999	Europe	Sweden	Stockholm	29839	CQ.1	2022-12-06	RR-671	CGTCGG-23580	660-ASYQTQTKSHRRARSVASQS-679
EPI_ISL_16272919	Oceania	Australia	Victoria	29834	CQ.1	2022-12-06	RR-671	CGTCGG-23549	660-ASYQTQTKSHRRARSVASQS-679
EPI_ISL_16181716	Europe	Sweden	Skane	29755	CQ.1	2022-12-06	RR-671	CGTCGG-23537	660-ASYQTQTKSHRRARSVASQS-679
EPI_ISL_16170670	Europe	Sweden	Vastra Gotaland County	29759	CQ.1	2022-12-06	RR-671	CGTCGG-23557	660-ASYQTQTKSHRRARSVASQS-679
EPI_ISL_16250778	Europe	Sweden	Stockholm	29787	CQ.1	2022-12-06	RR-671	CGTCGG-23528	660-ASYQTQTKSHRRARSVASQS-679
EPI_ISL_16495973	Asia	Japan	Tokyo	29720	CQ.1	2022-12-06	RR-671	CGTCGG-23528	660-ASYQTQTKSHRRARSVASQS-679
EPI_ISL_16329126	Europe	Germany	Schleswig-Holstein	29737	CQ.1	2022-12-06	RR-671	CGTCGG-23543	660-ASYQTQTKSHRRARSVASQS-679
EPI_ISL_16296168	Europe	Netherlands	Noord-Holland	29715	CQ.1	2022-12-07	RR-671	CGTCGG-23532	660-ASYQTQTKSHRRARSVASQS-679
EPI_ISL_16345186	Europe	United Kingdom	England	29715	CQ.1	2022-12-07	RR-671	CGTCGG-23532	660-ASYQTQTKSHRRARSVASQS-679
EPI_ISL_16250796	Europe	Sweden	Stockholm	29832	CQ.1	2022-12-07	RR-671	CGTCGG-23573	660-ASYQTQTKSHRRARSVASQS-679
EPI_ISL_16127215	Europe	Denmark	Sjaelland	29746	CQ.1	2022-12-07	RR-671	CGTCGG-23528	660-ASYQTQTKSHRRARSVASQS-679
EPI_ISL_16287401	Europe	Sweden	Skane	29790	CQ.1	2022-12-07	RR-671	CGTCGG-23532	660-ASYQTQTKSHRRARSVASQS-679
EPI_ISL_16272890	Oceania	Australia	Victoria	29523	CQ.1	2022-12-07	RR-671	CGTCGG-23238	660-ASYQTQTKSHRRARSVASQS-679
EPI_ISL_16250830	Europe	Sweden	Stockholm	29837	CQ.1	2022-12-07	RR-671	CGTCGG-23578	660-ASYQTQTKSHRRARSVASQS-679
EPI_ISL_16181758	Europe	Sweden	Skane	29791	CQ.1	2022-12-08	RR-671	CGTCGG-23532	660-ASYQTQTKSHRRARSVASQS-679
EPI_ISL_16250891	Europe	Sweden	Stockholm	29787	CQ.1	2022-12-08	RR-671	CGTCGG-23528	660-ASYQTQTKSHRRARSVASQS-679
EPI_ISL_16537477	Europe	Greece	Attica	29595	CQ.1	2022-12-08	RR-671	CGTCGG-23530	660-ASYQTQTKSHRRARSVASQS-679
EPI_ISL_16273472	Oceania	Australia	Victoria	29839	CQ.1	2022-12-09	RR-671	CGTCGG-23580	660-ASYQTQTKSHRRARSVASQS-679
EPI_ISL_16113861	Europe	Belgium	Tielt	29718	CQ.1	2022-12-09	RR-671	CGTCGG-23558	660-ASYQTQTKSHRRARSVASQS-679
EPI_ISL_16277121	Europe	Sweden	Sormland	29746	CQ.1	2022-12-09	RR-671	CGTCGG-23544	660-ASYQTQTKSHRRARSVASQS-679
EPI_ISL_16250928	Europe	Sweden	Stockholm	29837	CQ.1	2022-12-09	RR-671	CGTCGG-23578	660-ASYQTQTKSHRRARSVASQS-679
EPI_ISL_16277122	Europe	Sweden	Sormland	29747	CQ.1	2022-12-09	RR-671	CGTCGG-23544	660-ASYQTQTKSHRRARSVASQS-679
EPI_ISL_16113841	Europe	Belgium	Tielt	29717	CQ.1	2022-12-09	RR-671	CGTCGG-23557	660-ASYQTQTKSHRRARSVASQS-679
EPI_ISL_16251096	Europe	Sweden	Stockholm	29839	CQ.1	2022-12-09	RR-671	CGTCGG-23580	660-ASYQTQTKSHRRARSVASQS-679
EPI_ISL_16250867	Europe	Sweden	Stockholm	29838	CQ.1	2022-12-09	RR-671	CGTCGG-23579	660-ASYQTQTKSHRRARSVASQS-679
EPI_ISL_16335291	Europe	France	Auvergne-Rhone-Alpes	29791	CQ.1	2022-12-09	RR-671	CGTCGG-23532	660-ASYQTQTKSHRRARSVASQS-679
EPI_ISL_16295278	Europe	Sweden	Stockholm	29815	CQ.1	2022-12-10	RR-671	CGTCGG-23556	660-ASYQTQTKSHRRARSVASQS-679
EPI_ISL_16295351	Europe	Sweden	Stockholm	29808	CQ.1	2022-12-10	RR-671	CGTCGG-23549	660-ASYQTQTKSHRRARSVASQS-679
EPI_ISL_16319681	North America	USA	Ohio	29715	CQ.1	2022-12-10	RR-671	CGTCGG-23532	660-ASYQTQTKSHRRARSVASQS-679
EPI_ISL_16251044	Europe	Sweden	Stockholm	29833	CQ.1	2022-12-10	RR-671	CGTCGG-23574	660-ASYQTQTKSHRRARSVASQS-679
EPI_ISL_16250866	Europe	Sweden	Stockholm	29839	CQ.1	2022-12-10	RR-671	CGTCGG-23580	660-ASYQTQTKSHRRARSVASQS-679
EPI_ISL_16250876	Europe	Sweden	Stockholm	29803	CQ.1	2022-12-10	RR-671	CGTCGG-23544	660-ASYQTQTKSHRRARSVASQS-679
EPI_ISL_16287472	Europe	Sweden	Skane	29791	CQ.1	2022-12-10	RR-671	CGTCGG-23532	660-ASYQTQTKSHRRARSVASQS-679
EPI_ISL_16273439	Oceania	Australia	Victoria	29734	CQ.1	2022-12-10	RR-671	CGTCGG-23551	660-ASYQTQTKSHRRARSVASQS-679
EPI_ISL_16169876	Europe	United Kingdom	England	29715	CQ.1	2022-12-10	RR-671	CGTCGG-23532	660-ASYQTQTKSHRRARSVASQS-679
EPI_ISL_16251086	Europe	Sweden	Stockholm	29838	CQ.1	2022-12-11	RR-671	CGTCGG-23579	660-ASYQTQTKSHRRARSVASQS-679
EPI_ISL_16287486	Europe	Sweden	Skane	29803	CQ.1	2022-12-11	RR-671	CGTCGG-23544	660-ASYQTQTKSHRRARSVASQS-679
EPI_ISL_16287513	Europe	Sweden	Skane	29791	CQ.1	2022-12-11	RR-671	CGTCGG-23532	660-ASYQTQTKSHRRARSVASQS-679
EPI_ISL_16251056	Europe	Sweden	Stockholm	29837	CQ.1	2022-12-11	RR-671	CGTCGG-23578	660-ASYQTQTKSHRRARSVASQS-679
EPI_ISL_16295320	Europe	Sweden	Stockholm	29787	CQ.1	2022-12-12	RR-671	CGTCGG-23528	660-ASYQTQTKSHRRARSVASQS-679
EPI_ISL_16345043	Europe	United Kingdom	England	29421	CQ.1	2022-12-12	RR-671	CGTCGG-23238	660-ASYQTQTKSHRRARSVASQS-679
EPI_ISL_16335581	Europe	France	Auvergne-Rhone-Alpes	29791	CQ.1	2022-12-12	RR-671	CGTCGG-23532	660-ASYQTQTKSHRRARSVASQS-679
EPI_ISL_17440333	Europe	Sweden	Uppsala	29356	CQ.1	2022-12-12	RR-671	CGTCGG-23167	660-ASYQTQTKSHRRARSVASQS-679
EPI_ISL_16258200	Europe	Finland		29747	CQ.1	2022-12-12	RR-671	CGTCGG-23546	660-ASYQTQTKSHRRARSVASQS-679
EPI_ISL_16969759	Europe	Norway	Viken	29741	CQ.1	2022-12-12	RR-671	CGTCGG-23532	660-ASYQTQTKSHRRARSVASQS-679
EPI_ISL_16199171	Europe	United Kingdom	England	29421	CQ.1	2022-12-12	RR-671	CGTCGG-23238	660-ASYQTQTKSHRRARSVASQS-679
EPI_ISL_17345147	Europe	Germany	Saxony	29763	CQ.1	2022-12-12	RR-671	CGTCGG-23555	660-ASYQTQTKSHRRARSVASQS-679
EPI_ISL_16335475	Europe	France	Auvergne-Rhone-Alpes	29791	CQ.1	2022-12-12	RR-671	CGTCGG-23532	660-ASYQTQTKSHRRARSVASQS-679
EPI_ISL_16476784	Europe	Sweden	Jonkoping	29753	CQ.1	2022-12-13	RR-674	CGTCGG-23568	663-ASYQTQTKSHRRARSVASQS-682
EPI_ISL_16727354	Europe	Sweden	Dalarna	29785	CQ.1	2022-12-13	RR-674	CGTCGG-23577	663-ASYQTQTKSHRRARSVASQS-682
EPI_ISL_17092477	Europe	Sweden	Vastra Gotaland County	29814	CQ.1	2022-12-13	RR-671	CGTCGG-23555	660-ASYQTQTKSHRRARSVASQS-679
EPI_ISL_16277120	Europe	Sweden	Sormland	29748	CQ.1	2022-12-13	RR-671	CGTCGG-23548	660-ASYQTQTKSHRRARSVASQS-679
EPI_ISL_16290112	Europe	Netherlands	Groningen	29623	CQ.1	2022-12-13	RR-671	CGTCGG-23528	660-ASYQTQTKSHRRARSVASQS-679
EPI_ISL_16344356	Europe	United Kingdom	England	29715	CQ.1	2022-12-13	RR-671	CGTCGG-23532	660-ASYQTQTKSHRRARSVASQS-679
EPI_ISL_16295727	Europe	Sweden	Stockholm	29835	CQ.1	2022-12-13	RR-671	CGTCGG-23576	660-ASYQTQTKSHRRARSVASQS-679
EPI_ISL_16243543	Europe	Austria	Tyrol	29416	CQ.1	2022-12-13	RR-671	CGTCGG-23292	660-ASYQTQTKSHRRARSVASQS-679
EPI_ISL_16295808	Europe	Sweden	Stockholm	29830	CQ.1	2022-12-13	RR-671	CGTCGG-23571	660-ASYQTQTKSHRRARSVASQS-679
EPI_ISL_16295806	Europe	Sweden	Stockholm	29803	CQ.1	2022-12-14	RR-671	CGTCGG-23544	660-ASYQTQTKSHRRARSVASQS-679
EPI_ISL_16216262	Europe	Germany	Bavaria	29774	CQ.1	2022-12-14	RR-671	CGTCGG-23552	660-ASYQTQTKSHRRARSVASQS-679
EPI_ISL_16287661	Europe	Sweden	Skane	29497	CQ.1	2022-12-14	RR-671	CGTCGG-23238	660-ASYQTQTKSHRRARSVASQS-679
EPI_ISL_16287675	Europe	Sweden	Skane	29768	CQ.1	2022-12-14	RR-671	CGTCGG-23550	660-ASYQTQTKSHRRARSVASQS-679
EPI_ISL_16733326	North America	USA	California	29605	CQ.1	2022-12-14	RR-671	CGTCGG-23557	660-ASYQTQTKSHRRARSVASQS-679
EPI_ISL_16259476	Asia	Singapore		29826	CQ.1	2022-12-15	RR-671	CGTCGG-23579	660-ASYQTQTKSHRRARSVASQS-679
EPI_ISL_16502915	Europe	United Kingdom	Wales	29816	CQ.1	2022-12-15	RR-671	CGTCGG-23557	660-ASYQTQTKSHRRARSVASQS-679
EPI_ISL_16727440	Europe	Sweden	Dalarna	29785	CQ.1	2022-12-15	RR-674	CGTCGG-23577	663-ASYQTQTKSHRRARSVASQS-682
EPI_ISL_16348994	Europe	Sweden	Skane	29837	CQ.1	2022-12-17	RR-671	CGTCGG-23578	660-ASYQTQTKSHRRARSVASQS-679
EPI_ISL_17581140	Asia	Hong Kong		29652	CQ.1	2022-12-17	RR-671	CGTCGG-23528	660-ASYQTQTKSHRRARSVASQS-679
EPI_ISL_16357780	Europe	Finland		29752	CQ.1	2022-12-17	RR-671	CGTCGG-23550	660-ASYQTQTKSHRRARSVASQS-679
EPI_ISL_16405203	Europe	France	Auvergne-Rhone-Alpes	29791	CQ.1	2022-12-18	RR-671	CGTCGG-23532	660-ASYQTQTKSHRRARSVASQS-679
EPI_ISL_16894843	Europe	Germany	Berlin	29623	CQ.1	2022-12-19	RR-671	CGTCGG-23528	660-ASYQTQTKSHRRARSVASQS-679
EPI_ISL_16358201	Europe	France	Grand Est	29736	CQ.1	2022-12-19	RR-671	CGTCGG-23544	660-ASYQTQTKSHRRARSVASQS-679
EPI_ISL_16539841	Europe	France	Auvergne-Rhone-Alpes	29829	CQ.1	2022-12-19	RR-671	CGTCGG-23570	660-ASYQTQTKSHRRARSVASQS-679
EPI_ISL_16550791	Europe	Austria	Vienna	29336	CQ.1	2022-12-19	RR-671	CGTCGG-23221	660-ASYQTQTKSHRRARSVASQS-679
EPI_ISL_16566429	Europe	France	Auvergne-Rhone-Alpes	29294	CQ.1	2022-12-19	RR-671	CGTCGG-23139	660-ASYQTQTKSHRRARSVASQS-679
EPI_ISL_16349068	Europe	Sweden	Skane	29807	CQ.1	2022-12-19	RR-671	CGTCGG-23548	660-ASYQTQTKSHRRARSVASQS-679
EPI_ISL_16676959	Europe	France	Auvergne-Rhone-Alpes	29791	CQ.1	2022-12-19	RR-671	CGTCGG-23532	660-ASYQTQTKSHRRARSVASQS-679
EPI_ISL_17092592	Europe	Sweden	Vastra Gotaland County	29838	CQ.1	2022-12-19	RR-671	CGTCGG-23579	660-ASYQTQTKSHRRARSVASQS-679
EPI_ISL_16468469	Europe	United Kingdom	Wales	29715	CQ.1	2022-12-19	RR-671	CGTCGG-23532	660-ASYQTQTKSHRRARSVASQS-679
EPI_ISL_16332088	Europe	Denmark	Hovedstaden	29796	CQ.1	2022-12-20	RR-671	CGTCGG-23578	660-ASYQTQTKSHRRARSVASQS-679
EPI_ISL_16446721	Europe	Netherlands	Zuid-Holland	29709	CQ.1	2022-12-20	RR-671	CGTCGG-23532	660-ASYQTQTKSHRRARSVASQS-679
EPI_ISL_16475999	Europe	Sweden	Vastmanland	29720	CQ.1	2022-12-20	RR-674	CGTCGG-23577	663-ASYQTQTKSHRRARSVASQS-682
EPI_ISL_16285930	Europe	United Kingdom	England	29715	CQ.1	2022-12-20	RR-671	CGTCGG-23532	660-ASYQTQTKSHRRARSVASQS-679
EPI_ISL_16331183	Europe	Denmark	Hovedstaden	29732	CQ.1	2022-12-21	RR-671	CGTCGG-23540	660-ASYQTQTKSHRRARSVASQS-679
EPI_ISL_16442720	Europe	United Kingdom	England	29789	CQ.1	2022-12-21	RR-674	CGTCGG-23566	663-ASYQTQTKSHRRARSVASQS-682
EPI_ISL_16592065	Europe	Germany	Baden-Wurttemberg	29801	CQ.1	2022-12-21	RR-671	CGTCGG-23579	660-ASYQTQTKSHRRARSVASQS-679
EPI_ISL_16416238	Europe	Ireland	Galway	29781	CQ.1	2022-12-21	RR-671	CGTCGG-23526	660-ASYQTQTKSHRRARSVASQS-679
EPI_ISL_16280661	Europe	Austria	Vienna	29742	CQ.1	2022-12-21	RR-671	CGTCGG-23525	660-ASYQTQTKSHRRARSVASQS-679
EPI_ISL_16457141	Europe	United Kingdom	Scotland	29703	CQ.1	2022-12-21	RR-671	CGTCGG-23520	660-ASYQTQTKSHRRARSVASQS-679
EPI_ISL_16280598	Europe	Austria	Vienna	29742	CQ.1	2022-12-21	RR-671	CGTCGG-23525	660-ASYQTQTKSHRRARSVASQS-679
EPI_ISL_16445152	Europe	Netherlands	Zuid-Holland	29637	CQ.1	2022-12-22	RR-671	CGTCGG-23528	660-ASYQTQTKSHRRARSVASQS-679
EPI_ISL_16464925	Europe	Sweden	Stockholm	29837	CQ.1	2022-12-23	RR-671	CGTCGG-23578	660-ASYQTQTKSHRRARSVASQS-679
EPI_ISL_16464972	Europe	Sweden	Stockholm	29837	CQ.1	2022-12-23	RR-671	CGTCGG-23578	660-ASYQTQTKSHRRARSVASQS-679
EPI_ISL_16440949	Europe	United Kingdom	England	29403	CQ.1	2022-12-23	RR-671	CGTCGG-23220	660-ASYQTQTKSHRRARSVASQS-679
EPI_ISL_16386332	Oceania	Australia	Victoria	29817	CQ.1	2022-12-24	RR-671	CGTCGG-23558	660-ASYQTQTKSHRRARSVASQS-679
EPI_ISL_16464942	Europe	Sweden	Stockholm	29803	CQ.1	2022-12-24	RR-671	CGTCGG-23544	660-ASYQTQTKSHRRARSVASQS-679
EPI_ISL_16727631	Europe	Sweden	Varmland	29776	CQ.1	2022-12-24	RR-674	CGTCGG-23568	663-ASYQTQTKSHRRARSVASQS-682
EPI_ISL_16428284	Europe	Ireland	Wexford	29748	CQ.1	2022-12-25	RR-671	CGTCGG-23548	660-ASYQTQTKSHRRARSVASQS-679
EPI_ISL_16811451	Europe	Sweden	Dalarna	29776	CQ.1	2022-12-25	RR-674	CGTCGG-23568	663-ASYQTQTKSHRRARSVASQS-682
EPI_ISL_16526419	Europe	Norway	Viken	29735	CQ.1	2022-12-27	RR-671	CGTCGG-23526	660-ASYQTQTKSHRRARSVASQS-679
EPI_ISL_16577945	Oceania	Australia	Tasmania	29735	CQ.1	2022-12-27	RR-671	CGTCGG-23543	660-ASYQTQTKSHRRARSVASQS-679
EPI_ISL_16440388	Europe	Sweden	Skane	29837	CQ.1	2022-12-27	RR-671	CGTCGG-23578	660-ASYQTQTKSHRRARSVASQS-679
EPI_ISL_16525803	Europe	United Kingdom	England	29715	CQ.1	2022-12-27	RR-671	CGTCGG-23532	660-ASYQTQTKSHRRARSVASQS-679
EPI_ISL_16355930	Europe	United Kingdom	England	29715	CQ.1	2022-12-28	RR-671	CGTCGG-23532	660-ASYQTQTKSHRRARSVASQS-679
EPI_ISL_16651844	North America	USA	California	29801	CQ.1	2022-12-28	RR-671	CGTCGG-23580	660-ASYQTQTKSHRRARSVASQS-679
EPI_ISL_16705228	North America	USA	California	29801	CQ.1	2022-12-28	RR-671	CGTCGG-23580	660-ASYQTQTKSHRRARSVASQS-679
EPI_ISL_16440411	Europe	Sweden	Skane	29791	CQ.1	2022-12-28	RR-671	CGTCGG-23532	660-ASYQTQTKSHRRARSVASQS-679
EPI_ISL_16525586	Europe	United Kingdom	England	29721	CQ.1	2022-12-28	RR-673	CGTCGG-23538	662-ASYQTQTKSHRRARSVASQS-681
EPI_ISL_16580173	Europe	Belgium	Herentals	29715	CQ.1	2022-12-28	RR-671	CGTCGG-23532	660-ASYQTQTKSHRRARSVASQS-679
EPI_ISL_16484906	Europe	United Kingdom	England	29715	CQ.1	2022-12-29	RR-671	CGTCGG-23532	660-ASYQTQTKSHRRARSVASQS-679
EPI_ISL_16439752	Europe	United Kingdom	England	29715	CQ.1	2022-12-29	RR-671	CGTCGG-23532	660-ASYQTQTKSHRRARSVASQS-679
EPI_ISL_16440641	Europe	United Kingdom	England	29715	CQ.1	2022-12-29	RR-671	CGTCGG-23532	660-ASYQTQTKSHRRARSVASQS-679
EPI_ISL_16611983	Europe	Italy	Sicily	29770	CQ.1	2022-12-30	RR-671	CGTCGG-23578	660-ASYQTQTKSHRRARSVASQS-679
EPI_ISL_16528935	Europe	Sweden	Skane	29802	CQ.1	2022-12-30	RR-671	CGTCGG-23543	660-ASYQTQTKSHRRARSVASQS-679
EPI_ISL_16581778	Europe	Norway	Viken	29741	CQ.1	2022-12-30	RR-671	CGTCGG-23532	660-ASYQTQTKSHRRARSVASQS-679
EPI_ISL_16528934	Europe	Sweden	Skane	29837	CQ.1	2022-12-30	RR-671	CGTCGG-23578	660-ASYQTQTKSHRRARSVASQS-679
EPI_ISL_16574247	North America	USA	North Carolina	29533	CQ.1	2022-12-31	RR-671	CGTCGG-23359	660-ASYQTQTKSHRRARSVASQS-679
EPI_ISL_17021938	North America	USA	California	29628	CQ.1	2023-01-01	RR-671	CGTCGG-23513	660-ASYQTQTKSHRRARSVASQS-679
EPI_ISL_16384332	Europe	Belgium	Tielt	29717	CQ.1	2023-01-02	RR-671	CGTCGG-23557	660-ASYQTQTKSHRRARSVASQS-679
EPI_ISL_16657000	North America	USA	Utah	29410	CQ.1	2023-01-02	RR-671	CGTCGG-23250	660-ASYQTQTKSHRRARSVASQS-679
EPI_ISL_17228412	North America	USA	California	29705	CQ.1	2023-01-03	RR-671	CGTCGG-23543	660-ASYQTQTKSHRRARSVASQS-679
EPI_ISL_16529067	Europe	Sweden	Skane	29785	CQ.1	2023-01-03	RR-671	CGTCGG-23526	660-ASYQTQTKSHRRARSVASQS-679
EPI_ISL_16727696	Europe	Sweden	Orebro	29776	CQ.1	2023-01-03	RR-674	CGTCGG-23568	663-ASYQTQTKSHRRARSVASQS-682
EPI_ISL_16727197	Europe	Sweden	Blekinge	29776	CQ.1	2023-01-03	RR-674	CGTCGG-23568	663-ASYQTQTKSHRRARSVASQS-682
EPI_ISL_16529093	Europe	Sweden	Skane	29836	CQ.1	2023-01-03	RR-671	CGTCGG-23577	660-ASYQTQTKSHRRARSVASQS-679
EPI_ISL_16587466	Europe	United Kingdom	England	29715	CQ.1	2023-01-05	RR-671	CGTCGG-23532	660-ASYQTQTKSHRRARSVASQS-679
EPI_ISL_16954069	Oceania	New Zealand	Canterbury	29631	CQ.1	2023-01-06	RR-671	CGTCGG-23516	660-ASYHTQTKSHRRARSVASQS-679
EPI_ISL_17512903	Europe	Norway	Viken	29606	CQ.1	2023-01-06	RR-671	CGTCGG-23558	660-ASYQTQTKSHRRARSVASQS-679
EPI_ISL_16678719	Europe	Sweden	Skane	29837	CQ.1	2023-01-06	RR-671	CGTCGG-23578	660-ASYQTQTKSHRRARSVASQS-679
EPI_ISL_16553327	Europe	Sweden	Stockholm	29828	CQ.1	2023-01-07	RR-671	CGTCGG-23572	660-ASYQTQTKSHRRARSVASQS-679
EPI_ISL_16660531	Europe	Austria	Tyrol	29634	CQ.1	2023-01-07	RR-671	CGTCGG-23522	660-ASYQTQTKSHRRARSVASQS-679
EPI_ISL_16829835	Europe	United Kingdom	Scotland	29754	CQ.1	2023-01-09	RR-671	CGTCGG-23571	660-ASYQTQTKSHRRARSVASQS-679
EPI_ISL_16741307	Europe	Germany	Bavaria	29727	CQ.1	2023-01-09	RR-671	CGTCGG-23543	660-ASYQTQTKSHRRARSVASQS-679
EPI_ISL_16663954	North America	USA	California	29841	CQ.1	2023-01-09	RR-671	CGTCGG-23582	660-ASYQTQTKSHRRARSVASQS-679
EPI_ISL_16813733	Europe	Sweden	Kronoberg	28977	CQ.1	2023-01-10	RR-677	CGTCGG-22853	666-ASYQTQTKSHRRARSVASQS-685
EPI_ISL_17097070	Europe	Sweden	Vastra Gotaland County	29787	CQ.1	2023-01-10	RR-671	CGTCGG-23528	660-ASYQTQTKSHRRARSVASQS-679
EPI_ISL_16608022	Europe	Belgium	Menen	29757	CQ.1	2023-01-11	RR-671	CGTCGG-23558	660-ASYQTQTKSHRRARSVASQS-679
EPI_ISL_16678882	Europe	Sweden	Skane	29711	CQ.1	2023-01-11	RR-671	CGTCGG-23452	660-ASYQTQTKSHRRARSVASQS-679
EPI_ISL_16678883	Europe	Sweden	Skane	29791	CQ.1	2023-01-11	RR-671	CGTCGG-23532	660-ASYQTQTKSHRRARSVASQS-679
EPI_ISL_16811215	Europe	Sweden	Blekinge	29785	CQ.1	2023-01-13	RR-674	CGTCGG-23577	663-ASYQTQTKSHRRARSVASQS-682
EPI_ISL_16746662	North America	USA	California	29652	CQ.1	2023-01-13	RR-671	CGTCGG-23528	660-ASYQTQTKSHRRARSVASQS-679
EPI_ISL_16731447	Europe	Sweden	Skane	29791	CQ.1	2023-01-14	RR-671	CGTCGG-23532	660-ASYQTQTKSHRRARSVASQS-679
EPI_ISL_16745968	North America	USA	New York	29715	CQ.1	2023-01-15	RR-671	CGTCGG-23532	660-ASYQTQTKSHRRARSVASQS-679
EPI_ISL_16608095	Europe	Belgium	Tielt	29717	CQ.1	2023-01-17	RR-671	CGTCGG-23557	660-ASYQTQTKSHRRARSVASQS-679
EPI_ISL_16731516	Europe	Sweden	Skane	29833	CQ.1	2023-01-17	RR-671	CGTCGG-23574	660-ASYQTQTKSHRRARSVASQS-679
EPI_ISL_16693865	Europe	Germany	Baden-Wurttemberg	29720	CQ.1	2023-01-17	RR-671	CGTCGG-23528	660-ASYQTQTKSHRRARSVASQS-679
EPI_ISL_17770773	Europe	Italy	Sicily	29526	CQ.1	2023-01-18	RR-673	CGTCGG-23431	662-ASYQTQTKSHRRARSVASQS-681
EPI_ISL_16744319	Europe	Austria	Tyrol	29399	CQ.1	2023-01-21	RR-671	CGTCGG-23296	660-ASYQTQTKSHRRARSVASQS-679
EPI_ISL_16724440	Europe	Sweden	Orebro	29684	CQ.1	2023-01-23	RR-671	CGTCGG-23492	660-ASYQTQTKSHRRARSVASQS-679
EPI_ISL_16910283	Oceania	Australia	Victoria	29833	CQ.1	2023-01-24	RR-671	CGTCGG-23574	660-ASYQTQTKSHRRARSVASQS-679
EPI_ISL_16881397	Europe	Germany	Brandenburg	29625	CQ.1	2023-01-25	RR-671	CGTCGG-23522	660-ASYQTQTKSHRRARSVASQS-679
EPI_ISL_17007540	Europe	United Kingdom	Wales	29715	CQ.1	2023-01-25	RR-671	CGTCGG-23532	660-ASYQTQTKSHRRARSVASQS-679
EPI_ISL_16963453	Europe	Netherlands	Gelderland	29715	CQ.1	2023-01-31	RR-671	CGTCGG-23532	660-ASYQTQTKSHRRARSVASQS-679
EPI_ISL_16886609	Europe	Germany	Brandenburg	29625	CQ.1	2023-02-01	RR-671	CGTCGG-23522	660-ASYQTQTKSHRRARSVASQS-679
EPI_ISL_16886455	Europe	Germany	Brandenburg	29625	CQ.1	2023-02-01	RR-671	CGTCGG-23522	660-ASYQTQTKSHRRARSVASQS-679
EPI_ISL_16911886	Europe	United Kingdom	England	29715	CQ.1	2023-02-04	RR-671	CGTCGG-23532	660-ASYQTQTKSHRRARSVASQS-679
EPI_ISL_16996731	Europe	United Kingdom	Scotland	29715	CQ.1	2023-02-07	RR-671	CGTCGG-23532	660-ASYQTQTKSHRRARSVASQS-679
EPI_ISL_16941236	Europe	Germany	Baden-Wurttemberg	29623	CQ.1	2023-02-08	RR-671	CGTCGG-23528	660-ASYQTQTKSHRRARSVASQS-679
EPI_ISL_17287758	North America	USA	California	29605	CQ.1	2023-02-08	RR-671	CGTCGG-23557	660-ASYQTQTKSHRRARSVASQS-679
EPI_ISL_16952175	Europe	United Kingdom	England	29715	CQ.1	2023-02-08	RR-671	CGTCGG-23532	660-ASYQTQTKSHRRARSVASQS-679
EPI_ISL_16996775	Europe	United Kingdom	England	29421	CQ.1	2023-02-10	RR-671	CGTCGG-23238	660-ASYQTQTKSHRRARSVASQS-679
EPI_ISL_17106868	Europe	Sweden	Vastra Gotaland County	29837	CQ.1	2023-02-17	RR-671	CGTCGG-23578	660-ASYQTQTKSHRRARSVASQS-679
EPI_ISL_17296045	Europe	Poland	Dolnoslakie	29682	CQ.1	2023-02-28	RR-671	CGTCGG-23540	660-ASYQTQTKSHRRARSVASQS-679
EPI_ISL_17186631	Europe	Austria	Tyrol	29616	CQ.1	2023-03-05	RR-671	CGTCGG-23519	660-ASYQTQTKSHRRARSVASQS-679
EPI_ISL_17296218	Europe	Germany	Brandenburg	29539	CQ.1	2023-03-13	RR-671	CGTCGG-23436	660-ASYQTQTKSHRRARSVASQS-679
EPI_ISL_15099415	Europe	United Kingdom	England	29715	CQ.1.1	2022-09-15	RR-671	CGTCGG-23532	660-ASYQTQTKSHRRARSVASQS-679
EPI_ISL_15411493	North America	USA	Pennsylvania	29718	CQ.1.1	2022-09-24	RR-671	CGTCGG-23543	660-ASYQTQTKSHRRARSVASQS-679
EPI_ISL_15345381	Europe	United Kingdom	England	29715	CQ.1.1	2022-09-29	RR-671	CGTCGG-23532	660-ASYQTQTKSHRRARSVASQS-679
EPI_ISL_15320272	North America	Canada	Ontario	29715	CQ.1.1	2022-10-03	RR-671	CGTCGG-23532	660-ASYQTQTKSHRRARSVASQS-679
EPI_ISL_15407585	Europe	United Kingdom	England	29715	CQ.1.1	2022-10-04	RR-671	CGTCGG-23532	660-ASYQTQTKSHRRARSVASQS-679
EPI_ISL_16539091	Europe	Greece	Thessaly	29754	CQ.1.1	2022-10-04	RR-671	CGTCGG-23551	660-ASYQTQTKSHRRARSVASQS-679
EPI_ISL_15484040	North America	Canada	Ontario	29715	CQ.1.1	2022-10-06	RR-671	CGTCGG-23532	660-ASYQTQTKSHRRARSVASQS-679
EPI_ISL_15433881	North America	Canada	Ontario	29715	CQ.1.1	2022-10-07	RR-671	CGTCGG-23532	660-ASYQTQTKSHRRARSVASQS-679
EPI_ISL_15884579	North America	USA	Maine	29715	CQ.1.1	2022-10-08	RR-671	CGTCGG-23532	660-ASYQTQTKSHRRARSVASQS-679
EPI_ISL_15426635	North America	USA	Maine	29341	CQ.1.1	2022-10-10	RR-671	CGTCGG-23139	660-ASYQTQTKSHRRARSVASQS-679
EPI_ISL_15484055	North America	Canada	Ontario	29715	CQ.1.1	2022-10-10	RR-671	CGTCGG-23532	660-ASYQTQTKSHRRARSVASQS-679
EPI_ISL_16308636	North America	USA	Maine	29555	CQ.1.1	2022-10-11	RR-671	CGTCGG-23452	660-ASYQTQTKSHRRARSVASQS-679
EPI_ISL_15581042	Europe	United Kingdom	England	29715	CQ.1.1	2022-10-14	RR-671	CGTCGG-23532	660-ASYQTQTKSHRRARSVASQS-679
EPI_ISL_15581029	Europe	United Kingdom	England	29715	CQ.1.1	2022-10-14	RR-671	CGTCGG-23532	660-ASYQTQTKSHRRARSVASQS-679
EPI_ISL_15511689	North America	USA	Pennsylvania	29715	CQ.1.1	2022-10-15	RR-671	CGTCGG-23532	660-ASYQTQTKSHRRARSVASQS-679
EPI_ISL_15580728	Europe	United Kingdom	England	29778	CQ.1.1	2022-10-15	RR-674	CGTCGG-23551	663-ASYQTQTKSHRRARSVASQS-682
EPI_ISL_15581046	Europe	United Kingdom	England	29715	CQ.1.1	2022-10-16	RR-671	CGTCGG-23532	660-ASYQTQTKSHRRARSVASQS-679
EPI_ISL_15581041	Europe	United Kingdom	England	29715	CQ.1.1	2022-10-16	RR-671	CGTCGG-23532	660-ASYQTQTKSHRRARSVASQS-679
EPI_ISL_15495694	Europe	United Kingdom	England	29715	CQ.1.1	2022-10-17	RR-671	CGTCGG-23532	660-ASYQTQTKSHRRARSVASQS-679
EPI_ISL_15580978	Europe	United Kingdom	England	29715	CQ.1.1	2022-10-17	RR-671	CGTCGG-23532	660-ASYQTQTKSHRRARSVASQS-679
EPI_ISL_15580983	Europe	United Kingdom	England	29715	CQ.1.1	2022-10-17	RR-671	CGTCGG-23532	660-ASYQTQTKSHRRARSVASQS-679
EPI_ISL_15703809	North America	USA	New Jersey	29715	CQ.1.1	2022-10-19	RR-671	CGTCGG-23532	660-ASYQTQTKSHRRARSVASQS-679
EPI_ISL_15807100	North America	USA	Minnesota	29715	CQ.1.1	2022-10-19	RR-671	CGTCGG-23532	660-ASYQTQTKSHRRARSVASQS-679
EPI_ISL_15837901	Europe	United Kingdom	Northern Ireland	29724	CQ.1.1	2022-10-23	RR-671	CGTCGG-23541	660-ASYQTQTKSHRRARSVASQS-679
EPI_ISL_15778663	North America	USA	New York	29621	CQ.1.1	2022-10-31	RR-671	CGTCGG-23447	660-ASYQTQTKSHRRARSVASQS-679
EPI_ISL_15754702	North America	USA	Arizona	29600	CQ.1.1	2022-11-03	RR-671	CGTCGG-23532	660-ASYQTQTKSHRRXXXXXXXX-679
EPI_ISL_15754541	North America	USA	Arizona	29603	CQ.1.1	2022-11-03	RR-671	CGTCGG-23533	660-ASYQTQTKSHRRXXXXXXXX-679
EPI_ISL_15754546	North America	USA	Arizona	29602	CQ.1.1	2022-11-04	RR-671	CGTCGG-23533	660-ASYQTQTKSHRRXXXXXXXX-679
EPI_ISL_15754675	North America	USA	Arizona	29603	CQ.1.1	2022-11-04	RR-671	CGTCGG-23533	660-ASYQTQTKSHRRXXXXXXXX-679
EPI_ISL_15754582	North America	USA	Arizona	29316	CQ.1.1	2022-11-05	RR-672	CGTCGG-23248	661-ASYQTQTKSHRRXXXXXXXX-680
EPI_ISL_15754647	North America	USA	Arizona	29603	CQ.1.1	2022-11-06	RR-671	CGTCGG-23533	660-ASYQTQTKSHRRXXXXXXXX-679
EPI_ISL_15754567	North America	USA	Arizona	29603	CQ.1.1	2022-11-07	RR-671	CGTCGG-23533	660-ASYQTQTKSHRRXXXXXXXX-679
EPI_ISL_15831704	North America	USA	Arizona	29716	CQ.1.1	2022-11-08	RR-671	CGTCGG-23533	660-ASYQTQTKSHRRXXXXXXXX-679
EPI_ISL_15831708	North America	USA	Arizona	29574	CQ.1.1	2022-11-08	RR-671	CGTCGG-23391	660-ASYQTQTKSHRRXXXXXXXX-679
EPI_ISL_16048438	North America	USA	Minnesota	29715	CQ.1.1	2022-11-08	RR-671	CGTCGG-23532	660-ASYQTQTKSHRRARSVASQS-679
EPI_ISL_15837045	Europe	United Kingdom	England	29712	CQ.1.1	2022-11-09	RR-671	CGTCGG-23529	660-ASYQTQTKSHRRARSVASQS-679
EPI_ISL_15971323	Europe	United Kingdom	England	29776	CQ.1.1	2022-11-15	RR-674	CGTCGG-23551	663-ASYQTQTKSHRRARSVASQS-682
EPI_ISL_15947306	North America	USA	New York	29467	CQ.1.1	2022-11-17	RR-671	CGTCGG-23447	660-ASYQTQTKSHRRARSVASQS-679
EPI_ISL_17144505	North America	USA	Vermont	29424	CQ.1.1	2022-11-18	RR-672	CGTCGG-23241	661-ASYQTQTKSHRRARSVASQS-680
EPI_ISL_17119268	North America	USA	Vermont	29424	CQ.1.1	2022-11-18	RR-672	CGTCGG-23241	661-ASYQTQTKSHRRARSVASQS-680
EPI_ISL_16011770	North America	USA	New York	29715	CQ.1.1	2022-11-19	RR-671	CGTCGG-23532	660-ASYQTQTKSHRRARSVASQS-679
EPI_ISL_16020966	North America	USA	New Jersey	29651	CQ.1.1	2022-11-20	RR-671	CGTCGG-23510	660-ASYQTQTKSHRRARSVASQS-679
EPI_ISL_16028553	Europe	United Kingdom	England	29715	CQ.1.1	2022-11-21	RR-671	CGTCGG-23532	660-ASYQTQTKSHRRARSVASQS-679
EPI_ISL_16036948	North America	USA	Washington	29328	CQ.1.1	2022-11-22	RR-671	CGTCGG-23238	660-ASYQTQTKSHRRARSVASQS-679
EPI_ISL_16166335	North America	USA	Washington	29496	CQ.1.1	2022-11-22	RR-671	CGTCGG-23381	660-ASYQTQTKSHRRARSVASQS-679
EPI_ISL_16027053	North America	USA	Washington	29742	CQ.1.1	2022-11-27	RR-671	CGTCGG-23483	660-ASYQTQTKSHRRARSVASQS-679
EPI_ISL_16056862	North America	USA	Utah	29753	CQ.1.1	2022-11-27	RR-671	CGTCGG-23557	660-ASYQTQTKSHRRARSVASQS-679
EPI_ISL_16075251	Europe	United Kingdom	England	29791	CQ.1.1	2022-11-27	RR-674	CGTCGG-23566	663-ASYQTQTKSHRRARSVASQS-682
EPI_ISL_16603715	North America	USA	California	29810	CQ.1.1	2022-11-27	RR-674	CGTCGG-23589	663-ASYQTQTKSHRRARSVASQS-682
EPI_ISL_16005819	Europe	Austria	Vienna	29748	CQ.1.1	2022-11-28	RR-671	CGTCGG-23531	660-ASYQTQTKSHRRARSVASQS-679
EPI_ISL_16040643	North America	USA	Washington	29496	CQ.1.1	2022-11-28	RR-671	CGTCGG-23381	660-ASYQTQTKSHRRARSVASQS-679
EPI_ISL_16074974	Europe	United Kingdom	England	29783	CQ.1.1	2022-11-28	RR-674	CGTCGG-23558	663-ASYQTQTKSHRRARSVASQS-682
EPI_ISL_16082724	North America	USA	Georgia	29839	CQ.1.1	2022-11-28	RR-671	CGTCGG-23580	660-ASYQTQTKSHRRARSVASQS-679
EPI_ISL_16133786	North America	USA	New Jersey	29715	CQ.1.1	2022-11-28	RR-671	CGTCGG-23532	660-ASYQTQTKSHRRARSVASQS-679
EPI_ISL_16071748	Europe	United Kingdom	England	29712	CQ.1.1	2022-11-29	RR-671	CGTCGG-23529	660-ASYQTQTKSHRRARSVASQS-679
EPI_ISL_16071691	Europe	United Kingdom	England	29712	CQ.1.1	2022-11-29	RR-671	CGTCGG-23529	660-ASYQTQTKSHRRARSVASQS-679
EPI_ISL_16071982	Europe	United Kingdom	England	29712	CQ.1.1	2022-11-29	RR-671	CGTCGG-23529	660-ASYQTQTKSHRRARSVASQS-679
EPI_ISL_16071986	Europe	United Kingdom	England	29712	CQ.1.1	2022-11-29	RR-671	CGTCGG-23529	660-ASYQTQTKSHRRARSVASQS-679
EPI_ISL_16071780	Europe	United Kingdom	England	29712	CQ.1.1	2022-11-29	RR-671	CGTCGG-23529	660-ASYQTQTKSHRRARSVASQS-679
EPI_ISL_16071746	Europe	United Kingdom	England	29712	CQ.1.1	2022-11-29	RR-671	CGTCGG-23529	660-ASYQTQTKSHRRARSVASQS-679
EPI_ISL_16071782	Europe	United Kingdom	England	29712	CQ.1.1	2022-11-29	RR-671	CGTCGG-23529	660-ASYQTQTKSHRRARSVASQS-679
EPI_ISL_16071774	Europe	United Kingdom	England	29712	CQ.1.1	2022-11-29	RR-671	CGTCGG-23529	660-ASYQTQTKSHRRARSVASQS-679
EPI_ISL_16071750	Europe	United Kingdom	England	29712	CQ.1.1	2022-11-29	RR-671	CGTCGG-23529	660-ASYQTQTKSHRRARSVASQS-679
EPI_ISL_16071697	Europe	United Kingdom	England	29712	CQ.1.1	2022-11-29	RR-671	CGTCGG-23529	660-ASYQTQTKSHRRARSVASQS-679
EPI_ISL_16071754	Europe	United Kingdom	England	29712	CQ.1.1	2022-11-29	RR-671	CGTCGG-23529	660-ASYQTQTKSHRRARSVASQS-679
EPI_ISL_16402622	North America	USA	Oregon	29436	CQ.1.1	2022-11-29	RR-671	CGTCGG-23253	660-ASYQTQTKSHRRARSVASQS-679
EPI_ISL_16120448	North America	USA	Utah	29759	CQ.1.1	2022-11-30	RR-671	CGTCGG-23557	660-ASYQTQTKSHRRARSVASQS-679
EPI_ISL_16142899	Europe	United Kingdom	England	29715	CQ.1.1	2022-11-30	RR-671	CGTCGG-23532	660-ASYQTQTKSHRRARSVASQS-679
EPI_ISL_16346165	North America	USA	New Jersey	29643	CQ.1.1	2022-12-01	RR-671	CGTCGG-23528	660-ASYQTQTKSHRRARSVASQS-679
EPI_ISL_16204222	North America	USA	New Jersey	29715	CQ.1.1	2022-12-02	RR-671	CGTCGG-23532	660-ASYQTQTKSHRRARSVASQS-679
EPI_ISL_16384045	North America	USA	California	29421	CQ.1.1	2022-12-02	RR-671	CGTCGG-23238	660-ASYQTQTKSHRRXXXXXXXX-679
EPI_ISL_16449937	North America	USA	Rhode Island	29767	CQ.1.1	2022-12-03	RR-671	CGTCGG-23557	660-ASYQTQTKSHRRARSVASQS-679
EPI_ISL_16251983	North America	USA	Utah	29748	CQ.1.1	2022-12-04	RR-671	CGTCGG-23557	660-ASYQTQTKSHRRARSVASQS-679
EPI_ISL_16265630	North America	USA	New Jersey	29715	CQ.1.1	2022-12-05	RR-671	CGTCGG-23532	660-ASYQTQTKSHRRARSVASQS-679
EPI_ISL_16265379	North America	USA	New Jersey	29715	CQ.1.1	2022-12-05	RR-671	CGTCGG-23532	660-ASYQTQTKSHRRARSVASQS-679
EPI_ISL_16449955	North America	USA	Rhode Island	29750	CQ.1.1	2022-12-05	RR-671	CGTCGG-23550	660-ASYQTQTKSHRRARSVASQS-679
EPI_ISL_16108449	Europe	United Kingdom	England	29712	CQ.1.1	2022-12-06	RR-671	CGTCGG-23529	660-ASYQTQTKSHRRARSVASQS-679
EPI_ISL_16213308	Europe	United Kingdom	England	29531	CQ.1.1	2022-12-06	RR-671	CGTCGG-23348	660-ASYQTQTKSHRRARSVASQS-679
EPI_ISL_16094770	Europe	United Kingdom	England	29715	CQ.1.1	2022-12-07	RR-671	CGTCGG-23532	660-ASYQTQTKSHRRARSVASQS-679
EPI_ISL_16236973	Europe	United Kingdom	England	29693	CQ.1.1	2022-12-07	RR-671	CGTCGG-23517	660-ASYQTQTKSHRRARSVASQS-679
EPI_ISL_16108516	Europe	United Kingdom	England	29531	CQ.1.1	2022-12-08	RR-671	CGTCGG-23348	660-ASYQTQTKSHRRARSVASQS-679
EPI_ISL_16345158	Europe	United Kingdom	England	29715	CQ.1.1	2022-12-08	RR-671	CGTCGG-23532	660-ASYQTQTKSHRRARSVASQS-679
EPI_ISL_16353518	North America	USA	California	29605	CQ.1.1	2022-12-09	RR-671	CGTCGG-23557	660-ASYQTQTKSHRRARSVASQS-679
EPI_ISL_16387967	North America	USA	Washington	29715	CQ.1.1	2022-12-12	RR-671	CGTCGG-23532	660-ASYQTQTKSHRRARSVASQS-679
EPI_ISL_16312126	Europe	United Kingdom	England	29739	CQ.1.1	2022-12-13	RR-672	CGTCGG-23536	661-ASYQTQTKSHRRARSVASQS-680
EPI_ISL_16400974	North America	USA	Utah	29444	CQ.1.1	2022-12-13	RR-671	CGTCGG-23252	660-ASYQTQTKSHRRARSVASQS-679
EPI_ISL_16673689	North America	USA	Minnesota	29687	CQ.1.1	2022-12-13	RR-671	CGTCGG-23517	660-ASYQTQTKSHRRARSVASQS-679
EPI_ISL_16212593	Europe	United Kingdom	England	29424	CQ.1.1	2022-12-14	RR-673	CGTCGG-23241	662-ASYQTQTKSHRRARSVASQS-681
EPI_ISL_16336061	Europe	United Kingdom	England	29782	CQ.1.1	2022-12-14	RR-674	CGTCGG-23557	663-ASYQTQTKSHRRARSVASQS-682
EPI_ISL_16520080	North America	USA	New York	29715	CQ.1.1	2022-12-14	RR-671	CGTCGG-23532	660-ASYQTQTKSHRRARSVASQS-679
EPI_ISL_16603970	North America	USA	California	29824	CQ.1.1	2022-12-14	RR-671	CGTCGG-23580	660-ASYQTQTKSHRRARSVASQS-679
EPI_ISL_16336139	Europe	United Kingdom	England	29756	CQ.1.1	2022-12-16	RR-671	CGTCGG-23549	660-ASYQTQTKSHRRARSVASQS-679
EPI_ISL_16351066	Europe	United Kingdom	England	29747	CQ.1.1	2022-12-18	RR-677	CGTCGG-23520	666-ASYQTQTKSHRRARSVAXXX-685
EPI_ISL_17261026	North America	USA	New Jersey	29709	CQ.1.1	2022-12-18	RR-671	CGTCGG-23539	660-ASYQTQTKSHRRARSVASQS-679
EPI_ISL_16351494	Europe	United Kingdom	England	29769	CQ.1.1	2022-12-20	RR-671	CGTCGG-23551	660-ASYQTQTKSHRRARSVASQS-679
EPI_ISL_16468420	Europe	United Kingdom	Northern Ireland	29715	CQ.1.1	2022-12-20	RR-671	CGTCGG-23532	660-ASYQTQTKSHRRARSVASQS-679
EPI_ISL_16443759	Europe	United Kingdom	England	29715	CQ.1.1	2022-12-21	RR-671	CGTCGG-23532	660-ASYQTQTKSHRRARSVASQS-679
EPI_ISL_16629189	North America	USA	Georgia	29759	CQ.1.1	2022-12-22	RR-671	CGTCGG-23557	660-ASYQTQTKSHRRARSVASQS-679
EPI_ISL_16722652	Europe	United Kingdom	Scotland	29721	CQ.1.1	2022-12-22	RR-671	CGTCGG-23538	660-ASYQTQTKSHRRARSVASQS-679
EPI_ISL_16495483	North America	USA	Utah	29740	CQ.1.1	2022-12-23	RR-671	CGTCGG-23557	660-ASYQTQTKSHRRARSVXXXX-679
EPI_ISL_16525917	Europe	United Kingdom	England	29715	CQ.1.1	2022-12-25	RR-671	CGTCGG-23532	660-ASYQTQTKSHRRARSVASQS-679
EPI_ISL_16673690	North America	USA	Minnesota	29687	CQ.1.1	2022-12-25	RR-671	CGTCGG-23517	660-ASYQTQTKSHRRARSVASQS-679
EPI_ISL_16643893	North America	USA	Utah	29740	CQ.1.1	2022-12-29	RR-671	CGTCGG-23557	660-ASYQTQTKSHRRARSVASQS-679
EPI_ISL_16547123	Europe	United Kingdom	England	29758	CQ.1.1	2022-12-31	RR-671	CGTCGG-23551	660-ASYQTQTKSHRRARSVASQS-679
EPI_ISL_16658099	North America	USA	California	29810	CQ.1.1	2022-12-31	RR-671	CGTCGG-23580	660-ASYQTQTKSHRRARSVASQS-679
EPI_ISL_16658142	North America	USA	California	29841	CQ.1.1	2022-12-31	RR-671	CGTCGG-23582	660-ASYQTQTKSHRRARSVASQS-679
EPI_ISL_16546811	Europe	United Kingdom	England	29749	CQ.1.1	2023-01-02	RR-671	CGTCGG-23546	660-ASYQTQTKSHRRARSVASQS-679
EPI_ISL_16560876	Europe	United Kingdom	Northern Ireland	29421	CQ.1.1	2023-01-03	RR-671	CGTCGG-23238	660-ASYQTQTKSHRRARSVASQS-679
EPI_ISL_16560878	Europe	United Kingdom	Northern Ireland	29420	CQ.1.1	2023-01-03	RR-671	CGTCGG-23237	660-ASYQTQTKSHRRARSVASQS-679
EPI_ISL_16536191	Europe	United Kingdom	Scotland	29715	CQ.1.1	2023-01-04	RR-671	CGTCGG-23532	660-ASYQTQTKSHRRARSVASQS-679
EPI_ISL_16576526	North America	USA	Massachusetts	29442	CQ.1.1	2023-01-05	RR-671	CGTCGG-23252	660-ASYQTQTKSHRRARSVASQS-679
EPI_ISL_16854667	North America	USA	Minnesota	29690	CQ.1.1	2023-01-06	RR-671	CGTCGG-23517	660-ASYQTQTKSHRRARSVASQS-679
EPI_ISL_16823796	North America	USA	Utah	29717	CQ.1.1	2023-01-17	RR-671	CGTCGG-23532	660-ASYQTQTKSHRRARSVASQS-679
EPI_ISL_16866294	Europe	United Kingdom	England	29715	CQ.1.1	2023-01-19	RR-671	CGTCGG-23532	660-ASYQTQTKSHRRARSVASQS-679
EPI_ISL_16829542	Europe	United Kingdom	England	29715	CQ.1.1	2023-01-23	RR-671	CGTCGG-23532	660-ASYQTQTKSHRRARSVASQS-679
EPI_ISL_16903769	Europe	United Kingdom	England	29787	CQ.1.1	2023-01-31	RR-674	CGTCGG-23561	663-ASYQTQTKSHRRARSVASQS-682
EPI_ISL_16903231	Europe	United Kingdom	England	29706	CQ.1.1	2023-02-01	RR-671	CGTCGG-23523	660-ASYQTQTKSHRRARSVASQS-679
EPI_ISL_17445779	Asia	India	Goa	29754	XBB.1.16.20	2023-03-23	RR-673	CGGCGT-23555	662-ASYQTQTKSHRRARSVASQS-681
EPI_ISL_17445780	Asia	India	Goa	29749	XBB.1.16.20	2023-03-23	RR-673	CGGCGT-23550	662-ASYQTQTKSHRRARSVASQS-681
EPI_ISL_17428216	Asia	India	Gujarat	29786	XBB.1.16.20	2023-03-23	RR-677	CGGCGT-23559	666-ASYQTQTKSHRRARSVASQS-685
EPI_ISL_17586873	Asia	India	Gujarat	29496	XBB.1.16.20	2023-04-03	RR-677	CGGCGT-23269	666-ASYQTQTKSHRRARSVASQS-685
EPI_ISL_17530466	Asia	India	Maharashtra	29730	XBB.1.16.20	2023-04-06	RR-673	CGGCGT-23538	662-ASYQTQTKSHRRARSVASQS-681
EPI_ISL_17615011	Asia	China	Hubei	29699	XBB.1.16.20	2023-04-22	RR-671	CGGCGT-23495	660-ASYQTQTKSHRRARSVASQS-679
EPI_ISL_17614602	Europe	Austria	Lower Austria	29046	XBB.1.16.20	2023-04-24	RR-673	CGGCGT-22931	662-ASYQTQTKSHRRARSVASQS-681
EPI_ISL_17661672	Asia	Thailand	Amnat Charoen	29738	XBB.1.16.20	2023-04-24	RR-673	CGGCGT-23539	662-ASYQTQTKSHRRARSVASQS-681
EPI_ISL_17691029	Asia	South Korea		29746	XBB.1.16.20	2023-04-26	RR-673	CGGCGT-23538	662-ASYQTQTKSHRRARSVASQS-681
EPI_ISL_17880575	Asia	Japan	Osaka	29743	XBB.1.16.20	2023-04-27	RR-673	CGGCGT-23534	662-ASYQTQTKSHRRARSVASQS-681
EPI_ISL_17880361	Asia	Japan	Osaka	29743	XBB.1.16.20	2023-04-27	RR-673	CGGCGT-23534	662-ASYQTQTKSHRRARSVASQS-681
EPI_ISL_18134045	Asia	Japan	Okayama	29726	XBB.1.16.20	2023-05-09	RR-673	CGGCGT-23534	662-ASYQTQTKSHRRARSVASQS-681
EPI_ISL_18229801	Asia	Thailand	Tak	29437	XBB.1.16.20	2023-05-10	RR-673	CGGCGT-23322	662-ASYQTQTKSHRRARSVASQS-681
EPI_ISL_18229744	Asia	Thailand	Tak	29233	XBB.1.16.20	2023-05-15	RR-673	CGGCGT-23118	662-ASYQTQTKSHRRARSVASQS-681
EPI_ISL_17728889	North America	USA	Virginia	29704	XBB.1.16.20	2023-05-19	RR-673	CGGCGT-23509	662-ASYQTQTKSHRRARSVASQS-681
EPI_ISL_18040186	Asia	Japan	Kumamoto	29752	XBB.1.16.20	2023-06-01	RR-673	CGGCGT-23534	662-ASYQTQTKSHRRARSVASQS-681
EPI_ISL_17811014	Asia	China	Shanghai	29772	XBB.1.16.20	2023-06-02	RR-673	CGGCGT-23564	662-ASYQTQTKSHRRARSVASQS-681
EPI_ISL_18040171	Asia	Japan	Kumamoto	29756	XBB.1.16.20	2023-06-05	RR-673	CGGCGT-23534	662-ASYQTQTKSHRRARSVASQS-681
EPI_ISL_17811135	Asia	China	Shanghai	29771	XBB.1.16.20	2023-06-05	RR-673	CGGCGT-23564	662-ASYQTQTKSHRRARSVASQS-681
EPI_ISL_18040174	Asia	Japan	Kumamoto	29752	XBB.1.16.20	2023-06-07	RR-673	CGGCGT-23534	662-ASYQTQTKSHRRARSVASQS-681
EPI_ISL_18218748	Oceania	Australia	Victoria	29649	XBB.1.16.20	2023-06-09	RR-673	CGGCGT-23534	662-ASYQTQTKSHRRARSVASQS-681
EPI_ISL_18056286	Asia	Japan	Ibaraki	29781	XBB.1.16.20	2023-06-10	RR-673	CGGCGT-23534	662-ASYQTQTKSHRRARSVASQS-681
EPI_ISL_18040194	Asia	Japan	Kumamoto	29753	XBB.1.16.20	2023-06-10	RR-673	CGGCGT-23534	662-ASYQTQTKSHRRARSVASQS-681
EPI_ISL_17975916	Europe	Spain	Catalunya	29737	XBB.1.16.20	2023-06-11	RR-673	CGGCGT-23533	662-ASYQTQTKSHRRARSVASQS-681
EPI_ISL_18005536	North America	Canada	British Columbia	29619	XBB.1.16.20	2023-06-17	RR-673	CGGCGT-23534	662-ASYQTQTKSHRRARSVASQS-681
EPI_ISL_17980729	Asia	Japan	Tokyo	29726	XBB.1.16.20	2023-06-19	RR-673	CGGCGT-23534	662-ASYQTQTKSHRRARSVASQS-681
EPI_ISL_17980284	Asia	Japan	Kumamoto	29756	XBB.1.16.20	2023-06-19	RR-673	CGGCGT-23534	662-ASYQTQTKSHRRARSVASQS-681
EPI_ISL_17985836	Asia	Japan	Saitama	29752	XBB.1.16.20	2023-06-21	RR-673	CGGCGT-23534	662-ASYQTQTKSHRRARSVASQS-681
EPI_ISL_17980174	Asia	Thailand	Amnat Charoen	29744	XBB.1.16.20	2023-06-21	RR-673	CGGCGT-23534	662-ASYQTQTKSHRRARSVASQS-681
EPI_ISL_17990451	North America	Canada	Quebec	29430	XBB.1.16.20	2023-06-25	RR-673	CGGCGT-23510	662-XXXXXQTKSHRRARSVASQS-681
EPI_ISL_18066520	Asia	Japan	Saitama	29752	XBB.1.16.20	2023-06-25	RR-673	CGGCGT-23534	662-ASYQTQTKSHRRARSVASQS-681
EPI_ISL_18006652	Asia	Japan	Miyagi	29756	XBB.1.16.20	2023-06-27	RR-673	CGGCGT-23534	662-ASYQTQTKSHRRARSVASQS-681
EPI_ISL_18110420	Asia	Japan	Chiba	29752	XBB.1.16.20	2023-06-30	RR-673	CGGCGT-23534	662-ASYQTQTKSHRRARSVASQS-681
EPI_ISL_18040431	Asia	Japan	Kanagawa	29744	XBB.1.16.20	2023-07-03	RR-673	CGGCGT-23534	662-ASYQTQTKSHRRARSVASQS-681
EPI_ISL_18012745	Asia	Japan	Kumamoto	29778	XBB.1.16.20	2023-07-05	RR-673	CGGCGT-23519	662-ASYQTQTKSHRRARSVASQS-681
EPI_ISL_18073744	Asia	Japan	Kanagawa	29781	XBB.1.16.20	2023-07-10	RR-673	CGGCGT-23534	662-ASYQTQTKSHRRARSVASQS-681
EPI_ISL_18081985	Asia	Japan	Gunma	29781	XBB.1.16.20	2023-07-10	RR-673	CGGCGT-23534	662-ASYQTQTKSHRRARSVASQS-681
EPI_ISL_18067273	Asia	Japan	Saitama	29744	XBB.1.16.20	2023-07-11	RR-673	CGGCGT-23534	662-ASYQTQTKSHRRARSVASQS-681
EPI_ISL_18062953	Asia	South Korea		29685	XBB.1.16.20	2023-07-11	RR-673	CGGCGT-23543	662-ASYQTQTKSHRRARSVASQS-681
EPI_ISL_18067287	Asia	Japan	Saitama	29736	XBB.1.16.20	2023-07-12	RR-673	CGGCGT-23534	662-ASYQTQTKSHRRARSVASQS-681
EPI_ISL_18060281	Asia	Japan	Tokyo	29741	XBB.1.16.20	2023-07-13	RR-673	CGGCGT-23534	662-ASYQTQTKSHRRARSVASQS-681
EPI_ISL_18077782	Asia	Japan	Shiga	29741	XBB.1.16.20	2023-07-19	RR-673	CGGCGT-23534	662-ASYQTQTKSHRRARSVASQS-681
EPI_ISL_18097068	Asia	Japan	Fukushima	29753	XBB.1.16.20	2023-07-20	RR-673	CGGCGT-23534	662-ASYQTQTKSHRRARSVASQS-681
EPI_ISL_18100692	Asia	Japan	Kanagawa	29752	XBB.1.16.20	2023-07-24	RR-673	CGGCGT-23534	662-ASYQTQTKSHRRARSVASQS-681
EPI_ISL_18097479	Asia	Japan	Nagano	29738	XBB.1.16.20	2023-07-24	RR-671	CGGCGT-23528	660-ASYQTQTKSHRRARSVASQS-679
EPI_ISL_18097136	Asia	Japan	Fukushima	29753	XBB.1.16.20	2023-07-25	RR-673	CGGCGT-23534	662-ASYQTQTKSHRRARSVASQS-681
EPI_ISL_18218098	Asia	Japan	Gifu	29781	XBB.1.16.20	2023-07-27	RR-673	CGGCGT-23534	662-ASYQTQTKSHRRARSVASQS-681
EPI_ISL_18164890	Asia	Japan	Saitama	29741	XBB.1.16.20	2023-07-28	RR-673	CGGCGT-23534	662-ASYQTQTKSHRRARSVASQS-681
EPI_ISL_18214730	Asia	Japan	Miyagi	29753	XBB.1.16.20	2023-07-31	RR-673	CGGCGT-23534	662-ASYQTQTKSHRRARSVASQS-681
EPI_ISL_18077551	Asia	Japan	Yamaguchi	29752	XBB.1.16.20	2023-07-31	RR-673	CGGCGT-23534	662-ASYQTQTKSHRRARSVASQS-681
EPI_ISL_18122978	Asia	Japan	Chiba	29741	XBB.1.16.20	2023-07-31	RR-673	CGGCGT-23534	662-ASYQTQTKSHRRARSVASQS-681
EPI_ISL_18094965	North America	USA	California	29704	XBB.1.16.20	2023-08-01	RR-673	CGGCGT-23509	662-ASYQTQTKSHRRARSVASQS-681
EPI_ISL_18094942	North America	USA	California	29704	XBB.1.16.20	2023-08-01	RR-673	CGGCGT-23509	662-ASYQTQTKSHRRARSVASQS-681
EPI_ISL_18126282	North America	USA	California	29670	XBB.1.16.20	2023-08-02	RR-673	CGGCGT-23588	662-ASYQTQTKSHRRARSVASQS-681
EPI_ISL_18112621	Asia	Thailand	Bangkok	29757	XBB.1.16.20	2023-08-07	RR-673	CGGCGT-23555	662-ASYQTQTKSHRRARSVASQS-681
EPI_ISL_18123097	Asia	Japan	Chiba	29754	XBB.1.16.20	2023-08-07	RR-673	CGGCGT-23534	662-ASYQTQTKSHRRARSVASQS-681
EPI_ISL_18140861	Asia	Japan	Nagano	29745	XBB.1.16.20	2023-08-07	RR-673	CGGCGT-23534	662-ASYQTQTKSHRRARSVASQS-681
EPI_ISL_18146331	Asia	Japan	Hiroshima	29752	XBB.1.16.20	2023-08-09	RR-673	CGGCGT-23534	662-ASYQTQTKSHRRARSVASQS-681
EPI_ISL_18139637	Asia	Japan	Fukushima	29752	XBB.1.16.20	2023-08-09	RR-673	CGGCGT-23534	662-ASYQTQTKSHRRARSVASQS-681
EPI_ISL_18166461	Asia	Japan	Tokyo	29726	XBB.1.16.20	2023-08-09	RR-673	CGGCGT-23534	662-ASYQTQTKSHRRARSVASQS-681
EPI_ISL_18166055	Asia	South Korea		29744	XBB.1.16.20	2023-08-10	RR-673	CGGCGT-23546	662-ASYQTQTKSHRRARSVASQS-681
EPI_ISL_18139648	Asia	Japan	Fukushima	29753	XBB.1.16.20	2023-08-10	RR-673	CGGCGT-23534	662-ASYQTQTKSHRRARSVASQS-681
EPI_ISL_18166485	Asia	Japan	Tokyo	29715	XBB.1.16.20	2023-08-11	RR-673	CGGCGT-23534	662-ASYQTQTKSHRRARSVASQS-681
EPI_ISL_18166486	Asia	Japan	Tokyo	29726	XBB.1.16.20	2023-08-11	RR-673	CGGCGT-23534	662-ASYQTQTKSHRRARSVASQS-681
EPI_ISL_18123116	Asia	Japan	Chiba	29754	XBB.1.16.20	2023-08-14	RR-673	CGGCGT-23534	662-ASYQTQTKSHRRARSVASQS-681
EPI_ISL_18165209	Asia	Japan	Saitama	29741	XBB.1.16.20	2023-08-16	RR-673	CGGCGT-23534	662-ASYQTQTKSHRRARSVASQS-681
EPI_ISL_18165239	Asia	Japan	Saitama	29741	XBB.1.16.20	2023-08-17	RR-673	CGGCGT-23534	662-ASYQTQTKSHRRARSVASQS-681
EPI_ISL_18243216	Asia	Japan	Gifu	29781	XBB.1.16.20	2023-08-18	RR-673	CGGCGT-23534	662-ASYQTQTKSHRRARSVASQS-681
EPI_ISL_18232433	Asia	Japan	Miyagi	29750	XBB.1.16.20	2023-08-18	RR-672	CGGCGT-23531	661-ASYQTQTKSHRRARSVASQS-680
EPI_ISL_18226587	Asia	Japan	Tokyo	29727	XBB.1.16.20	2023-08-18	RR-673	CGGCGT-23534	662-ASYQTQTKSHRRARSVASQS-681
EPI_ISL_18164750	Asia	Japan	Hokkaido	29755	XBB.1.16.20	2023-08-19	RR-673	CGGCGT-23534	662-ASYQTQTKSHRRARSVASQS-681
EPI_ISL_18166581	Asia	Thailand	Bangkok	29765	XBB.1.16.20	2023-08-21	RR-673	CGGCGT-23563	662-ASYQTQTKSHRRARSVASQS-681
EPI_ISL_18243907	Asia	Japan	Tokyo	29778	XBB.1.16.20	2023-08-24	RR-673	CGGCGT-23565	662-ASYQTQTKSHRRARSVASQS-681
EPI_ISL_18243910	Asia	Japan	Tokyo	29779	XBB.1.16.20	2023-08-27	RR-673	CGGCGT-23566	662-ASYQTQTKSHRRARSVASQS-681
EPI_ISL_18243911	Asia	Japan	Tokyo	29624	XBB.1.16.20	2023-08-27	RR-673	CGGCGT-23411	662-ASYQTQTKSHRRARSVASQS-681
EPI_ISL_18277613	North America	Canada	Ontario	29719	XBB.1.16.6	2023-09-10	RR-673	CGGCGA-23510	662-XXXXXQTKSHRRARSVASQS-681
EPI_ISL_18247192	North America	USA	New York	29753	XBB.1.16.6	2023-08-25	RR-673	CGTCGG-23533	662-ASYQTQTKSHRRARSVASQS-681
EPI_ISL_18257173	North America	USA	District of Columbia	29724	XBB.1.16.6	2023-08-12	RR-674	CGTCGG-23541	663-ASYQTQTKSHRRARSVASQS-682
EPI_ISL_18275686	North America	USA	Arizona	29721	XBB.1.16.6	2023-08-28	RR-673	CGTCGG-23538	662-ASYQTQTKSHRRARSVASQS-681
EPI_ISL_18252496	North America	USA	California	29845	XBB.1.16.6	2023-08-23	RR-673	CGTCGG-23586	662-ASYQTQTKSHRRARSVASQS-681
EPI_ISL_18277623	North America	Canada	Ontario	29719	XBB.1.16.6	2023-09-07	RR-673	CGGCGA-23510	662-XXXXXQTKSHRRARSVASQS-681
EPI_ISL_18277598	North America	Canada	Ontario	29719	XBB.1.16.6	2023-09-09	RR-673	CGGCGA-23510	662-XXXXXQTKSHRRARSVASQS-681
EPI_ISL_18251089	North America	Canada	Ontario	29721	XBB.1.16.6	2023-09-04	RR-673	CGGCGA-23538	662-ASYQTQTKSHRRARSVASQS-681
EPI_ISL_18266779	North America	USA	Delaware	29691	XBB.1.16.6	2023-08-28	RR-673	CGTCGG-23549	662-ASYQTQTKSHRRARSVASQS-681
EPI_ISL_18276546	North America	USA	Missouri	29721	XBB.1.16.6	2023-09-01	RR-673	CGGCGA-23538	662-ASYQTQTKSHRRARSVASQS-681
EPI_ISL_18251479	North America	Canada	Ontario	29722	XBB.1.16.6	2023-09-06	RR-673	CGGCGA-23538	662-ASYQTQTKSHRRARSVASQS-681
EPI_ISL_18247175	North America	USA	New York	29745	XBB.1.16.6	2023-08-15	RR-673	CGTCGG-23525	662-ASYQTQTKSHRRARSVASQS-681
EPI_ISL_18137271	North America	USA	Mississippi	29863	XBB.1.16.6	2023-08-14	RR-673	CGTCGG-23578	662-ASYQTQTKSHRRARSVASQS-681
EPI_ISL_18229980	North America	USA	New York	29721	XBB.1.16.6	2023-08-17	RR-673	CGTCGG-23538	662-ASYQTQTKSHRRARSVASQS-681
EPI_ISL_18225590	North America	USA	New York	29847	XBB.1.16.6	2023-08-14	RR-673	CGTCGG-23588	662-ASYQTQTKSHRRARSVASQS-681
EPI_ISL_18226229	North America	USA	Louisiana	29723	XBB.1.16.6	2023-08-25	RR-673	CGGCGA-23549	662-ASYQTQTKSHRRARSVASQS-681
EPI_ISL_18129472	North America	USA	Wisconsin	29873	XBB.1.16.6	2023-07-24	RR-673	CGGCGA-23588	662-XXXXXQTKSHRRARSVASQS-681
EPI_ISL_18230020	North America	USA	New York	29721	XBB.1.16.6	2023-08-17	RR-673	CGTCGG-23538	662-ASYQTQTKSHRRARSVASQS-681
EPI_ISL_18230103	North America	USA	Florida	29721	XBB.1.16.6	2023-08-18	RR-673	CGTCGG-23538	662-ASYQTQTKSHRRARSVASQS-681
EPI_ISL_18221974	North America	USA	Delaware	29706	XBB.1.16.6	2023-08-25	RR-673	CGTCGG-23510	662-ASYQTQTKSHRRARSVASQS-681
EPI_ISL_18126789	North America	USA	Georgia	29445	XBB.1.16.6	2023-08-15	RR-673	CGGCGA-23453	662-ASYQTQTKSHRRARSVASQS-681
EPI_ISL_18121945	North America	USA	Massachusetts	29721	XBB.1.16.6	2023-08-06	RR-673	CGGCGA-23538	662-ASYQTQTKSHRRARSVASQS-681
EPI_ISL_18216933	North America	USA	Ohio	29734	XBB.1.16.6	2023-08-07	RR-673	CGTCGG-23515	662-ASYQTQTKSHRRARSVASQS-681
EPI_ISL_18110487	North America	USA	Mississippi	29873	XBB.1.16.6	2023-07-27	RR-673	CGTCGG-23588	662-ASYQTQTKSHRRARSVASQS-681
EPI_ISL_18044646	North America	USA	Mississippi	29869	XBB.1.16.6	2023-06-26	RR-673	CGTCGG-23584	662-ASYQTQTKSHRRARSVASQS-681
EPI_ISL_18080212	North America	USA	Florida	29445	XBB.1.16.6	2023-07-26	RR-673	CGGCGA-23453	662-ASYQTQTKSHRRARSVASQS-681
EPI_ISL_18110488	North America	USA	Mississippi	29835	XBB.1.16.6	2023-07-28	RR-673	CGGCGA-23550	662-ASYQTQTKSHRRARSVASQS-681
EPI_ISL_18104772	North America	USA	Florida	29724	XBB.1.16.6	2023-08-01	RR-673	CGGCGA-23549	662-ASYQTQTKSHRRARSVASQS-681
EPI_ISL_18121498	North America	USA	Florida	29721	XBB.1.16.6	2023-08-02	RR-673	CGGCGA-23538	662-ASYQTQTKSHRRARSVASQS-681
EPI_ISL_18163010	North America	USA	Alabama	29661	XBB.1.16.6	2023-08-19	RR-673	CGGCGA-23486	662-ASYQTQTKSHRRARSVASQS-681
EPI_ISL_18164611	North America	USA	Texas	29790	XBB.1.16.6	2023-08-14	RR-673	CGACGG-23586	662-ASYQTQTKSHRRARSVASQS-681
EPI_ISL_18162816	North America	USA	Florida	29724	XBB.1.16.6	2023-08-16	RR-673	CGTCGG-23549	662-ASYQTQTKSHRRARSVASQS-681
