# Supplementary material for: Probable human origin of the SARS-CoV-2 polybasic furin cleavage motif
Source: BMC Genom Data. 2023 Nov 21;24:71. doi: 10.1186/s12863-023-01169-8 (PMC10664542; doi:10.1186/s12863-023-01169-8)
Supplement: Supplementary file 8 — Additional file 8: Table 8S. NCBI Virus database SARS-CoV-2 isolates with spike gycoprotein N-terminal domain SRWM insert. [file 12863_2023_1169_MOESM8_ESM.xlsx]

## Sheet: AR_BMC_Genomic_Data_Manuscript_
Table 8S.	NCBI Virus database SARS-CoV-2	isolates with spike	gycoprotein	N-terminal domain SRWM insert
Accession	Submitters	Organization*	lineage	Isolate	Protein length	Geo_Location	Collection_Date
OP816502	Howard D. et al.	5	BQ.1.28	CA-CDC-STM-GTQEVU78Y	1272	USA: California	2022-11-02
OP942736	Howard D. et al.	5	BQ.1.28	CA-CDC-STM-D22J99DF5	1271	USA: California	2022-11-16
OP982284	Howard D. et al.	5	BQ.1.28	CA-CDC-QDX43726666	1272	USA: California	2022-11-16
OP968149	Howard D. et al.	5	BQ.1.28	CA-CDC-LC0941742	1272	USA: California	2022-11-17
OP943179	Howard D. et al.	5	BQ.1.28	CA-CDC-STM-R9PURUKGQ	1272	USA: California	2022-11-18
OP967451	Moline D.R., Erwin K.	8	BQ.1.28	CA-SLOPH-C1834	1272	USA	2022-11-18
OP943253	Howard D. et al.	5	BQ.1.28	CA-CDC-STM-5WAXA8D5B	1272	USA: California	2022-11-19
OP960563	Howard D. et al.	5	BQ.1.28	CA-CDC-QDX43916040	1272	USA: California	2022-11-19
OP999732	Howard D. et al.	5	BQ.1.28	CA-CDC-STM-8RNKG2SBA	1272	USA: California	2022-11-21
OP943387	Howard D. et al.	5	BQ.1.28	CA-CDC-STM-GWG4YMT8F	1272	USA: California	2022-11-21
OP943402	Howard D. et al.	5	BQ.1.28	FL-CDC-STM-J3WQZ25GM	1272	USA: Florida	2022-11-21
OP969932	Howard D. et al.	5	BQ.1.28	TX-CDC-QDX43942699	1272	USA: Texas	2022-11-21
OP987607	Howard D. et al.	5	BQ.1.28	CA-CDC-STM-MVCFV6BBB	1272	USA: California	2022-11-22
OP955227	Howard D. et al.	5	BQ.1.28	FL-CDC-LC0941161	1272	USA: Florida	2022-11-22
OP987832	Howard D. et al.	5	BQ.1.28	CA-CDC-STM-3XTV5UD6M	1272	USA: California	2022-11-23
OP968658	Howard D. et al.	5	BQ.1.28	CA-CDC-LC0942485	1272	USA: California	2022-11-23
OP968730	Howard D. et al.	5	BQ.1.28	CA-CDC-LC0942715	1272	USA: California	2022-11-25
OP968732	Howard D. et al.	5	BQ.1.28	CA-CDC-LC0942713	1272	USA: California	2022-11-25
OP988998	Howard D. et al.	5	BQ.1.28	CA-CDC-STM-42WR7Q8VE	1272	USA: California	2022-11-27
OP992784	Howard D. et al.	5	BQ.1.28	CA-CDC-LC0945046	1272	USA: California	2022-11-27
OP992997	Howard D. et al.	5	BQ.1.28	CA-CDC-LC0944927	1272	USA: California	2022-11-27
OQ058349	Howard D. et al.	5	BQ.1.28	CA-CDC-QDX44066873	1272	USA: California	2022-11-27
OQ058431	Howard D. et al.	5	BQ.1.28	CA-CDC-QDX44067048	1272	USA: California	2022-11-27
OQ058442	Howard D. et al.	5	BQ.1.28	CA-CDC-QDX44066872	1272	USA: California	2022-11-27
OQ058464	Howard D. et al.	5	BQ.1.28	CA-CDC-QDX44067014	1272	USA: California	2022-11-27
OP998412	Linares-Perdomo O.J.	6	BE.1.1	UT-UPHL-221206160230	1272	USA	2022-11-27
OP989169	Howard D. et al.	5	BQ.1.28	CA-CDC-STM-HPMSR4YU4	1272	USA: California	2022-11-28
OP989364	Howard D. et al.	5	BQ.1.28	CA-CDC-STM-FM753KDQS	1272	USA: California	2022-11-28
OP989513	Howard D. et al.	5	BQ.1.28	CA-CDC-STM-9Y2BPZZG3	1272	USA: California	2022-11-28
OP993134	Howard D. et al.	5	BQ.1.28	CA-CDC-LC0945019	1272	USA: California	2022-11-28
OP993151	Howard D. et al.	5	BQ.1	CA-CDC-LC0945035	1272	USA: California	2022-11-28
OQ209704	Matzinger S.R. et al.	7	BQ.1.28	CO-CDPHE-2103731028	1272	USA	2022-11-28
OP989642	Howard D. et al.	5	BQ.1.28	CA-CDC-STM-TRGYPEMEY	1272	USA: California	2022-11-29
OQ049166	Howard D. et al.	5	BQ.1.28	CA-CDC-LC0949602	1272	USA: California	2022-11-29
OQ085271	Howard D. et al.	5	BQ.1.28	KS-CDC-QDX44243445	1272	USA: Kansas	2022-11-29
OQ085314	Howard D. et al.	5	BQ.1.28	KS-CDC-QDX44243448	1272	USA: Kansas	2022-11-29
OQ049475	Howard D. et al.	5	BQ.1.28	CA-CDC-LC0949471	1272	USA: California	2022-11-30
OQ049477	Howard D. et al.	5	BQ.1.28	CA-CDC-LC0949464	1272	USA: California	2022-11-30
OQ049543	Howard D. et al.	5	BQ.1.28	CA-CDC-LC0947892	1272	USA: California	2022-11-30
OQ073944	Howard D. et al.	5	BQ.1.28	CA-CDC-STM-EKXDX4U7A	1272	USA: California	2022-12-01
OQ049739	Howard D. et al.	5	BQ.1.28	CA-CDC-LC0948543	1272	USA: California	2022-12-01
OQ049759	Howard D. et al.	5	BQ.1.28	CA-CDC-LC0948390	1272	USA: California	2022-12-01
OQ114520	Howard D. et al.	5	BQ.1.28	CA-CDC-STM-3RF47YZJC	1272	USA: California	2022-12-02
OQ114552	Howard D. et al.	5	BQ.1.28	CA-CDC-STM-ZFYZ34KQY	1272	USA: California	2022-12-02
OQ049953	Howard D. et al.	5	BQ.1.28	CA-CDC-LC0950061	1272	USA: California	2022-12-02
OQ114655	Howard D. et al.	5	BQ.1.28	CA-CDC-STM-VCVGNA4CC	1272	USA: California	2022-12-03
OQ114740	Howard D. et al.	5	BQ.1.28	CA-CDC-STM-6G4VHRJGK	1272	USA: California	2022-12-03
OQ080095	Howard D. et al.	5	BQ.1.28	WA-CDC-UW22120317824	1272	USA: Washington	2022-12-03
OQ114867	Howard D. et al.	5	BQ.1.28	CA-CDC-STM-XU5NG9FKY	1272	USA: California	2022-12-04
OQ114888	Howard D. et al.	5	BQ.1.28	CA-CDC-STM-M7CVHN7AM	1272	USA: California	2022-12-04
OQ074040	Howard D. et al.	5	BQ.1.28	CA-CDC-STM-FVPYRJRDA	1272	USA: California	2022-12-04
OQ074097	Howard D. et al.	5	BQ.1.28	CA-CDC-STM-QF79SUA5K	1272	USA: California	2022-12-04
OQ072631	Howard D. et al.	5	BQ.1.28	CA-CDC-LC0950808	1272	USA: California	2022-12-04
OQ115055	Howard D. et al.	5	BQ.1.28	CA-CDC-STM-ZD3923GRX	1272	USA: California	2022-12-05
OQ080991	Howard D. et al.	5	BQ.1.28	CA-CDC-LC0956865	1272	USA: California	2022-12-05
OQ114035	Howard D. et al.	5	BQ.1.28	CA-CDC-QDX44376103	1272	USA: California	2022-12-05
OQ080159	Howard D. et al.	5	BQ.1.28	WA-CDC-UW22120502052	1272	USA: Washington	2022-12-05
OQ080165	Howard D. et al.	5	BQ.1.28	WA-CDC-UW22120541408	1272	USA: Washington	2022-12-05
OQ115258	Howard D. et al.	5	BQ.1.28	CA-CDC-STM-2HRNY42AA	1272	USA: California	2022-12-06
OQ081369	Howard D. et al.	5	BQ.1.28	CA-CDC-LC0956485	1272	USA: California	2022-12-06
OQ081423	Howard D. et al.	5	BQ.1.28	CA-CDC-LC0956143	1272	USA: California	2022-12-06
OQ073010	Howard D. et al.	5	BQ.1.28	CA-CDC-LC0953686	1272	USA: California	2022-12-06
OQ073256	Howard D. et al.	5	BQ.1.28	CA-CDC-LC0953459	1272	USA: California	2022-12-07
OQ073385	Howard D. et al.	5	BQ.1.28	CA-CDC-LC0953691	1272	USA: California	2022-12-07
OQ073418	Howard D. et al.	5	BQ.1.28	CA-CDC-LC0953114	1272	USA: California	2022-12-07
OQ140475	Howard D. et al.	5	BQ.1.28	CA-CDC-QDX44486306	1272	USA: California	2022-12-07
OQ140670	Howard D. et al.	5	BQ.1.28	CA-CDC-QDX44483974	1272	USA: California	2022-12-07
OQ131240	Howard D. et al.	5	BQ.1.28	CA-CDC-STM-HVYP9ZHXH	1272	USA: California	2022-12-08
OQ115834	Howard D. et al.	5	BQ.1.28	CA-CDC-STM-9SXTB2858	1272	USA: California	2022-12-08
OQ115926	Howard D. et al.	5	BQ.1.28	CA-CDC-STM-EXXATH6BC	1272	USA: California	2022-12-08
OQ103634	Howard D. et al.	5	BQ.1.28	CA-CDC-STM-BPS5NMHUS	1272	USA: California	2022-12-08
OQ118580	Howard D. et al.	5	BQ.1.28	CA-CDC-LC0960216	1272	USA: California	2022-12-08
OQ118666	Howard D. et al.	5	BQ.1.28	CA-CDC-LC0960177	1272	USA: California	2022-12-08
OQ103826	Howard D. et al.	5	BQ.1.28	CA-CDC-STM-JYDGZY3RJ	1272	USA: California	2022-12-09
OQ104027	Howard D. et al.	5	BQ.1.28	CA-CDC-STM-33TSJDJWM	1272	USA: California	2022-12-09
OQ118803	Howard D. et al.	5	BQ.1.28	CA-CDC-LC0960339	1272	USA: California	2022-12-09
OQ142250	Howard D. et al.	5	BQ.1.28	CA-CDC-QDX44484260	1272	USA: California	2022-12-09
OQ104112	Howard D. et al.	5	BQ.1.28	CA-CDC-STM-VHR535G4C	1272	USA: California	2022-12-10
OQ104151	Howard D. et al.	5	BQ.1.28	CA-CDC-STM-RXNAVU2K3	1272	USA: California	2022-12-10
OQ104196	Howard D. et al.	5	BQ.1.28	CA-CDC-STM-A8HEHBCG3	1272	USA: California	2022-12-10
OQ131471	Howard D. et al.	5	BQ.1.28	CA-CDC-STM-63CEB5HW4	1272	USA: California	2022-12-11
OQ131568	Howard D. et al.	5	BQ.1.28	CA-CDC-STM-XJEWPRQH2	1272	USA: California	2022-12-11
OQ104278	Howard D. et al.	5	BQ.1.28	CA-CDC-STM-HQ2536DBJ	1272	USA: California	2022-12-11
OQ104328	Howard D. et al.	5	BQ.1.28	CA-CDC-STM-BMP5ARJKN	1272	USA: California	2022-12-11
OQ104367	Howard D. et al.	5	BQ.1.28	CA-CDC-STM-A8HBN9Q76	1272	USA: California	2022-12-11
OQ110136	Howard D. et al.	5	BQ.1.28	FL-CDC-LC0957904	1272	USA: Florida	2022-12-11
OQ143146	Howard D. et al.	5	BQ.1.28	MI-CDC-QDX44539785	1272	USA: Michigan	2022-12-11
OQ131693	Howard D. et al.	5	BQ.1.28	GA-CDC-STM-EZPBYS98Z	1272	USA: Georgia	2022-12-12
OQ131870	Howard D. et al.	5	BQ.1.28	CA-CDC-STM-MY9SUKMH5	1272	USA: California	2022-12-12
OQ131872	Howard D. et al.	5	BQ.1.28	CA-CDC-STM-MQ3QBZQW6	1272	USA: California	2022-12-12
OQ122338	Howard D. et al.	5	BQ.1.28	CA-CDC-LC0961499	1272	USA: California	2022-12-12
OQ118980	Howard D. et al.	5	BQ.1.28	CA-CDC-LC0961028	1272	USA: California	2022-12-12
OQ118987	Howard D. et al.	5	BQ.1.28	CA-CDC-LC0960999	1272	USA: California	2022-12-12
OQ118989	Howard D. et al.	5	BQ.1.28	CA-CDC-LC0961025	1272	USA: California	2022-12-12
OQ118995	Howard D. et al.	5	BQ.1.28	CA-CDC-LC0960982	1272	USA: California	2022-12-12
OQ157814	Howard D. et al.	5	BQ.1.28	CA-CDC-LC0965617	1272	USA: California	2022-12-13
OQ138970	Howard D. et al.	5	BQ.1.28	CA-CDC-STM-4RF2KF7KA	1272	USA: California	2022-12-14
OQ132171	Howard D. et al.	5	BQ.1.28	CA-CDC-STM-ZF2PM7P8P	1272	USA: California	2022-12-14
OQ122716	Howard D. et al.	5	BQ.1.28	CA-CDC-LC0962080	1272	USA: California	2022-12-14
OQ122788	Howard D. et al.	5	BQ.1.28	CA-CDC-LC0962158	1272	USA: California	2022-12-14
OQ173629	Howard D. et al.	5	BQ.1.28	FL-CDC-QDX44739629	1272	USA: Florida	2022-12-14
OQ139157	Howard D. et al.	5	BQ.1.28	CA-CDC-STM-SK6DD3JE4	1272	USA: California	2022-12-15
OQ139236	Howard D. et al.	5	BQ.1.28	CA-CDC-STM-7YNBVPMD5	1272	USA: California	2022-12-15
OQ132190	Howard D. et al.	5	BQ.1.28	CA-CDC-STM-KJ3F6HCBV	1272	USA: California	2022-12-15
OQ132206	Howard D. et al.	5	BQ.1.28	CA-CDC-STM-AC7ARZMYP	1272	USA: California	2022-12-15
OQ165664	Howard D. et al.	5	BQ.1.28	CA-CDC-LC0970321	1272	USA: California	2022-12-15
OQ165673	Howard D. et al.	5	BQ.1.28	CA-CDC-LC0970551	1272	USA: California	2022-12-15
OQ157966	Howard D. et al.	5	BQ.1.28	CA-CDC-LC0966013	1272	USA: California	2022-12-15
OQ132357	Howard D. et al.	5	BQ.1.28	CA-CDC-STM-7S4FFXZM3	1272	USA: California	2022-12-16
OQ132406	Howard D. et al.	5	BQ.1.28	CA-CDC-STM-TV2MD5KUA	1272	USA: California	2022-12-16
OQ132457	Howard D. et al.	5	BQ.1.28	CA-CDC-STM-FN674KY9A	1272	USA: California	2022-12-16
OQ132471	Howard D. et al.	5	BQ.1.28	CA-CDC-STM-VY7R7YTMJ	1272	USA: California	2022-12-16
OQ165801	Howard D. et al.	5	BQ.1.28	CA-CDC-LC0970432	1272	USA: California	2022-12-16
OQ157969	Howard D. et al.	5	BQ.1.28	CA-CDC-LC0966026	1272	USA: California	2022-12-16
OQ158026	Howard D. et al.	5	BQ.1.28	CA-CDC-LC0965955	1272	USA: California	2022-12-16
OQ196656	Howard D. et al.	5	BQ.1.28	CA-CDC-QDX44851706	1272	USA: California	2022-12-17
OQ157066	Howard D. et al.	5	BQ.1.28	CA-CDC-STM-BNW5FBKE7	1272	USA: California	2022-12-18
OQ165993	Howard D. et al.	5	BQ.1.28	CA-CDC-LC0970689	1272	USA: California	2022-12-18
OQ166037	Howard D. et al.	5	BQ.1.28	CA-CDC-LC0970697	1272	USA: California	2022-12-18
OQ158161	Howard D. et al.	5	BQ.1.28	CA-CDC-LC0965875	1272	USA: California	2022-12-18
OQ207831	Howard D. et al.	5	BQ.1.28	CA-CDC-QDX44851840	1272	USA: California	2022-12-18
OQ196883	Howard D. et al.	5	BQ.1.28	CA-CDC-QDX44851866	1272	USA: California	2022-12-18
OQ157181	Howard D. et al.	5	BQ.1.28	CA-CDC-STM-ZUMSBH8U3	1272	USA: California	2022-12-19
OQ157286	Howard D. et al.	5	BQ.1.28	CA-CDC-STM-AHN9YSHK6	1272	USA: California	2022-12-19
OQ157345	Howard D. et al.	5	BQ.1.28	CA-CDC-STM-9PYR45RS5	1272	USA: California	2022-12-19
OQ166346	Howard D. et al.	5	BQ.1.28	CA-CDC-LC0971605	1272	USA: California	2022-12-19
OQ180368	Howard D. et al.	5	BQ.1.28	CA-CDC-STM-54HPUHWV3	1272	USA: California	2022-12-20
OQ157563	Howard D. et al.	5	BQ.1.28	CA-CDC-STM-84G8FM2WR	1272	USA: California	2022-12-20
OQ193239	Howard D. et al.	5	BQ.1.28	TX-CDC-LC0975004	1272	USA: Texas	2022-12-20
OQ187318	Howard D. et al.	5	BQ.1.28	NM-CDC-LC0972603	1272	USA: New Mexico	2022-12-20
OQ166630	Howard D. et al.	5	BQ.1.28	CA-CDC-LC0971370	1272	USA: California	2022-12-20
OQ166713	Howard D. et al.	5	BQ.1.28	CA-CDC-LC0971816	1272	USA: California	2022-12-20
OQ180545	Howard D. et al.	5	BQ.1.28	CA-CDC-STM-ME94CHEUK	1272	USA: California	2022-12-21
OQ187382	Howard D. et al.	5	BQ.1.28	CA-CDC-LC0973150	1272	USA: California	2022-12-21
OQ187397	Howard D. et al.	5	BQ.1.28	CA-CDC-LC0973104	1272	USA: California	2022-12-21
OQ166853	Howard D. et al.	5	BQ.1.28	CA-CDC-LC0972158	1272	USA: California	2022-12-21
OQ166858	Howard D. et al.	5	BQ.1.28	CA-CDC-LC0972173	1272	USA: California	2022-12-21
OQ196255	Howard D. et al.	5	BQ.1.28	CA-CDC-STM-UZFEH2MRM	1272	USA: California	2022-12-22
OQ196274	Howard D. et al.	5	BQ.1.28	CA-CDC-STM-YH8QAFDSE	1272	USA: California	2022-12-22
OQ196305	Howard D. et al.	5	BQ.1.28	CA-CDC-STM-RK3WM7NWT	1272	USA: California	2022-12-22
OQ180773	Howard D. et al.	5	BQ.1.28	CA-CDC-STM-96D754FTY	1272	USA: California	2022-12-22
OQ187477	Howard D. et al.	5	BQ.1.28	CA-CDC-LC0973290	1272	USA: California	2022-12-22
OQ242595	Howard D. et al.	5	BQ.1.28	NV-CDC-QDX44940270	1272	USA: Nevada	2022-12-22
OQ196371	Howard D. et al.	5	BQ.1.28	CA-CDC-STM-NEP4UBNTK	1272	USA: California	2022-12-23
OQ196410	Howard D. et al.	5	BQ.1.28	CA-CDC-STM-Y2CT9P758	1272	USA: California	2022-12-23
OQ196415	Howard D. et al.	5	BQ.1.28	CA-CDC-STM-YQQY5RTW6	1272	USA: California	2022-12-23
OQ196517	Howard D. et al.	5	BQ.1.28	CA-CDC-STM-K8WDMFDDM	1272	USA: California	2022-12-23
OQ187575	Howard D. et al.	5	BQ.1.28	CA-CDC-LC0973423	1272	USA: California	2022-12-23
OQ187587	Howard D. et al.	5	BQ.1.28	CA-CDC-LC0973634	1272	USA: California	2022-12-23
OQ205025	Howard D. et al.	5	BQ.1.28	CA-CDC-QDX44939837	1272	USA: California	2022-12-23
OQ205036	Howard D. et al.	5	BQ.1.28	CA-CDC-QDX44939963	1272	USA: California	2022-12-23
OQ205057	Howard D. et al.	5	BQ.1.28	CA-CDC-QDX44940897	1272	USA: California	2022-12-23
OQ208396	Howard D. et al.	5	BQ.1.28	CA-CDC-QDX44940000	1272	USA: California	2022-12-23
OQ208573	Howard D. et al.	5	BQ.1.28	CA-CDC-QDX44939967	1272	USA: California	2022-12-23
OQ196553	Howard D. et al.	5	BQ.1.28	CA-CDC-STM-36THW9J69	1272	USA: California	2022-12-24
OQ196590	Howard D. et al.	5	BQ.1.28	CA-CDC-STM-G7EUGKUTZ	1272	USA: California	2022-12-24
OQ244614	Howard D. et al.	5	BQ.1.28	CA-CDC-STM-RYFEKWKC5	1272	USA: California	2022-12-26
OQ236831	Howard D. et al.	5	BQ.1.28	CA-CDC-STM-9E25KSEU7	1272	USA: California	2022-12-26
OQ236847	Howard D. et al.	5	BQ.1.28	CA-CDC-STM-USYGQST2U	1272	USA: California	2022-12-26
OQ220062	Howard D. et al.	5	BQ.1.28	CA-CDC-STM-4BK8N4CRZ	1272	USA: California	2022-12-26
OQ220091	Howard D. et al.	5	BQ.1.28	CA-CDC-STM-SUE82PJX3	1272	USA: California	2022-12-26
OQ220138	Howard D. et al.	5	BQ.1.28	CA-CDC-STM-W3NRFW9SK	1272	USA: California	2022-12-26
OQ220231	Howard D. et al.	5	BQ.1.28	CA-CDC-STM-GCVHHTE6E	1272	USA: California	2022-12-26
OQ220266	Howard D. et al.	5	BQ.1.28	CA-CDC-STM-MHUHAQVXH	1272	USA: California	2022-12-26
OQ193668	Howard D. et al.	5	BQ.1.28	CA-CDC-LC0973907	1272	USA: California	2022-12-26
OQ187721	Howard D. et al.	5	BQ.1.28	CA-CDC-LC0973732	1272	USA: California	2022-12-26
OQ243030	Howard D. et al.	5	BQ.1.28	PA-CDC-QDX44991616	1272	USA: Pennsylvania	2022-12-26
OQ236935	Howard D. et al.	5	BQ.1.28	CA-CDC-STM-SABCTZ7QH	1272	USA: California	2022-12-27
OQ236966	Howard D. et al.	5	BQ.1.28	CA-CDC-STM-QBS4QH3G8	1272	USA: California	2022-12-27
OQ237045	Howard D. et al.	5	BQ.1.28	CA-CDC-STM-873ER9GFV	1272	USA: California	2022-12-27
OQ237075	Howard D. et al.	5	BQ.1.28	CA-CDC-STM-5E6P3XVBP	1272	USA: California	2022-12-27
OQ220278	Howard D. et al.	5	BQ.1.28	CA-CDC-STM-QMP95XGTA	1272	USA: California	2022-12-27
OQ193834	Howard D. et al.	5	BQ.1.28	CA-CDC-LC0974103	1272	USA: California	2022-12-27
OQ193863	Howard D. et al.	5	BQ.1.28	CA-CDC-LC0973818	1272	USA: California	2022-12-27
OQ204711	Howard D. et al.	5	BQ.1.28	WA-CDC-UW22122748650	1272	USA: Washington	2022-12-27
OQ244833	Howard D. et al.	5	BQ.1.28	CA-CDC-STM-2URETRQEX	1272	USA: California	2022-12-28
OQ237353	Howard D. et al.	5	BQ.1.28	CA-CDC-STM-6KTG9Z23S	1272	USA: California	2022-12-28
OQ237406	Howard D. et al.	5	BQ.1.28	CA-CDC-STM-ZX2R2QPS5	1272	USA: California	2022-12-28
OQ237742	Howard D. et al.	5	BQ.1.28	CA-CDC-STM-4K447QRBY	1272	USA: California	2022-12-28
OQ237810	Howard D. et al.	5	BQ.1.28	CA-CDC-STM-HV3JF496G	1272	USA: California	2022-12-28
OQ237895	Howard D. et al.	5	BQ.1.28	CA-CDC-STM-BRW73KCFW	1272	USA: California	2022-12-28
OQ193944	Howard D. et al.	5	BQ.1.28	CA-CDC-LC0975140	1272	USA: California	2022-12-28
OQ193968	Howard D. et al.	5	BQ.1.28	CA-CDC-LC0975154	1272	USA: California	2022-12-28
OQ238169	Howard D. et al.	5	BQ.1.28	MI-CDC-STM-WNGM93UKZ	1272	USA: Michigan	2022-12-29
OQ257822	Howard D. et al.	5	BQ.1.28	CA-CDC-LC0982117	1272	USA: California	2022-12-29
OQ263481	Howard D. et al.	5	BQ.1.28	CA-CDC-LC0981992	1272	USA: California	2022-12-29
OQ263488	Howard D. et al.	5	BQ.1.28	CA-CDC-LC0981895	1272	USA: California	2022-12-29
OQ263489	Howard D. et al.	5	BQ.1.28	CA-CDC-LC0981887	1272	USA: California	2022-12-29
OQ516880	Smith E.	12	BQ.1.28	CA-CDPH-6000014657	1272	USA	2022-12-29
OQ238417	Howard D. et al.	5	BQ.1.28	CA-CDC-STM-9KGMA8BM6	1272	USA: California	2022-12-30
OQ238496	Howard D. et al.	5	BQ.1.28	CA-CDC-STM-XT5UTRH6D	1272	USA: California	2022-12-30
OQ238602	Howard D. et al.	5	BQ.1.28	AZ-CDC-STM-FJDGJ8KM4	1272	USA: Arizona	2022-12-30
OQ263601	Howard D. et al.	5	BQ.1.28	CA-CDC-LC0981797	1272	USA: California	2022-12-30
OQ265564	Howard D. et al.	5	BQ.1.28	CA-CDC-QDX45132565	1272	USA: California	2022-12-30
OQ253639	Howard D. et al.	5	BQ.1.28	CA-CDC-STM-9684B3B9B	1272	USA: California	2022-12-31
OQ253672	Howard D. et al.	5	BQ.1.28	CA-CDC-STM-36BWKQP3C	1272	USA: California	2022-12-31
OQ253805	Howard D. et al.	5	BQ.1.28	CA-CDC-STM-6C2UURG5S	1272	USA: California	2023-01-02
OQ258233	Howard D. et al.	5	BQ.1.28	CA-CDC-LC0985436	1272	USA: California	2023-01-02
OQ258266	Howard D. et al.	5	BQ.1.28	CA-CDC-LC0985365	1272	USA: California	2023-01-02
OQ258296	Howard D. et al.	5	BQ.1.28	CA-CDC-LC0985414	1272	USA: California	2023-01-02
OQ298095	Howard D. et al.	5	BQ.1.28	CA-CDC-QDX45209867	1272	USA: California	2023-01-02
OQ266242	Howard D. et al.	5	BQ.1.28	CA-CDC-QDX45209905	1272	USA: California	2023-01-02
OQ266276	Howard D. et al.	5	BQ.1.28	CA-CDC-QDX45210104	1272	USA: California	2023-01-02
OQ254438	Howard D. et al.	5	BQ.1.28	CA-CDC-STM-CYRMVHMGK	1272	USA: California	2023-01-03
OQ294213	Howard D. et al.	5	BQ.1.28	AR-CDC-LC0988910	1272	USA: Arkansas	2023-01-03
OQ298570	Howard D. et al.	5	BQ.1.28	OH-CDC-QDX45278497	1272	USA: Ohio	2023-01-03
OQ271548	Howard D. et al.	5	BQ.1.28	WA-CDC-UW23010303044	1272	USA: Washington	2023-01-03
OQ248691	Moline D.R.	8	BQ.1.28	CA-SLOPH-C1909	1272	USA	2023-01-03
OQ254501	Howard D. et al.	5	BQ.1.28	CA-CDC-STM-4PHXPBKH2	1272	USA: California	2023-01-04
OQ258508	Howard D. et al.	5	BQ.1.28	CA-CDC-LC0983279	1272	USA: California	2023-01-04
OQ258509	Howard D. et al.	5	BQ.1.28	CA-CDC-LC0982963	1272	USA: California	2023-01-04
OQ258635	Howard D. et al.	5	BQ.1.28	CA-CDC-LC0985789	1272	USA: California	2023-01-04
OQ258645	Howard D. et al.	5	BQ.1.28	CA-CDC-LC0982971	1272	USA: California	2023-01-04
OQ264540	Howard D. et al.	5	BQ.1.28	DC-CDC-LC0980816	1272	USA: Columbia	2023-01-04
OQ327425	Howard D. et al.	5	BQ.1.28	FL-CDC-QDX45342717	1272	USA: Florida	2023-01-04
OQ271601	Howard D. et al.	5	BQ.1.28	WA-CDC-UW23010462652	1272	USA: Washington	2023-01-04
OQ372896	O'Connor D.H. et al.	10	BQ.1.28	WI-UW-14816	1271	USA: Wisconsin	2023-01-04
OQ318622	Yang C. te al.	14	BQ.1.28	M00619549-F1-1	1272	USA: Arkansas	2023-01-04
OQ284695	Howard D. et al.	5	BQ.1.28	CA-CDC-STM-2SRP2HN2W	1272	USA: California	2023-01-05
OQ284733	Howard D. et al.	5	BQ.1.28	CA-CDC-STM-9WFUF2SVJ	1272	USA: California	2023-01-05
OQ254677	Howard D. et al.	5	BQ.1.28	CA-CDC-STM-Q94QM5KXS	1272	USA: California	2023-01-05
OQ254681	Howard D. et al.	5	BQ.1.28	CA-CDC-STM-A72VBS46H	1272	USA: California	2023-01-05
OQ294319	Howard D. et al.	5	BQ.1.28	IL-CDC-LC0987822	1272	USA: Illinois	2023-01-05
OQ294401	Howard D. et al.	5	BQ.1.28	FL-CDC-LC0986653	1272	USA: Florida	2023-01-05
OQ258771	Howard D. et al.	5	BQ.1.28	CA-CDC-LC0983763	1272	USA: California	2023-01-05
OQ454615	Dash A. et al.	2	BQ.1.28	CA-MCPHL-23-00516	1272	USA	2023-01-06
OQ284952	Howard D. et al.	5	BQ.1.28	CA-CDC-STM-CKQ263MFD	1272	USA: California	2023-01-06
OQ344788	Howard D. et al.	5	BQ.1.28	AZ-CDC-LC0993356	1272	USA: Arizona	2023-01-06
OQ294452	Howard D. et al.	5	BQ.1.28	CA-CDC-LC0987524	1272	USA: California	2023-01-06
OQ259018	Howard D. et al.	5	BQ.1.28	CA-CDC-LC0983731	1272	USA: California	2023-01-06
OQ259071	Howard D. et al.	5	BQ.1.28	CA-CDC-LC0983792	1272	USA: California	2023-01-06
OQ336819	Linares-Perdomo O.J.	6	BQ.1.28	UT-UPHL-230119489483	1272	USA	2023-01-07
OQ285291	Howard D. et al.	5	BQ.1.28	CA-CDC-STM-E3SGBDZFQ	1272	USA: California	2023-01-08
OQ294803	Howard D. et al.	5	BQ.1.28	CA-CDC-LC0987667	1272	USA: California	2023-01-08
OQ328890	Howard D. et al.	5	BQ.1.28	PA-CDC-QDX45390088	1272	USA: Pennsylvania	2023-01-08
OQ285520	Howard D. et al.	5	BQ.1.28	CA-CDC-STM-AQPN347G5	1272	USA: California	2023-01-09
OQ285540	Howard D. et al.	5	BQ.1.28	CA-CDC-STM-BAZ52CTHT	1272	USA: California	2023-01-09
OQ285691	Howard D. et al.	5	BQ.1.28	CA-CDC-STM-X8FR26H4U	1272	USA: California	2023-01-10
OQ342440	Howard D. et al.	5	BQ.1.28	CA-CDC-QDX45529797	1272	USA: California	2023-01-10
OQ342537	Howard D. et al.	5	BQ.1.28	CA-CDC-QDX45529798	1272	USA: California	2023-01-10
OQ306734	Howard D. et al.	5	BQ.1.28	WA-CDC-UW23011038481	1272	USA: Washington	2023-01-10
OQ295576	Howard D. et al.	5	BQ.1.28	CA-CDC-STM-CGSZZMMTF	1272	USA: California	2023-01-11
OQ295595	Howard D. et al.	5	BQ.1.28	CA-CDC-STM-CDDGQ3FGF	1272	USA: California	2023-01-11
OQ345024	Howard D. et al.	5	BQ.1.28	CA-CDC-LC0992945	1271	USA: California	2023-01-11
OQ345039	Howard D. et al.	5	BQ.1.28	CA-CDC-LC0993154	1272	USA: California	2023-01-11
OQ345067	Howard D. et al.	5	BQ.1.28	CA-CDC-LC0993216	1272	USA: California	2023-01-11
OQ356513	Howard D. et al.	5	BQ.1.28	DE-CDC-QDX45592221	1272	USA: Delaware	2023-01-11
OQ301505	Howard D. et al.	5	BQ.1.28	CA-CDC-STM-6DXBNFJMU	1272	USA: California	2023-01-12
OQ295653	Howard D. et al.	5	BQ.1.28	CA-CDC-STM-MXYY4DCA9	1272	USA: California	2023-01-12
OQ327091	Howard D. et al.	5	BQ.1.28	CA-CDC-STM-3ZH5B6GGN	1272	USA: California	2023-01-13
OQ345157	Howard D. et al.	5	BQ.1.28	CA-CDC-LC0993495	1272	USA: California	2023-01-13
OQ347704	Howard D. et al.	5	BQ.1.28	HI-CDC-QDX45639189	1272	USA: Hawaii	2023-01-13
OQ347735	Howard D. et al.	5	BQ.1.28	MO-CDC-QDX45593126	1272	USA: Missouri	2023-01-13
OQ347776	Howard D. et al.	5	BQ.1.28	CA-CDC-QDX45639194	1272	USA: California	2023-01-14
OQ327240	Howard D. et al.	5	BQ.1.28	CA-CDC-STM-2BGZ7FXQW	1272	USA: California	2023-01-15
OQ327260	Howard D. et al.	5	BQ.1.28	CA-CDC-STM-JZ5MYYD5F	1272	USA: California	2023-01-15
OQ371720	Linares-Perdomo O.J.	6	BQ.1.28	UT-UPHL-230127186528	1272	USA	2023-01-16
OQ364137	Howard D. et al.	5	BQ.1.28	AZ-CDC-LC0998685	1272	USA: Arizona	2023-01-17
OQ353592	Howard D. et al.	5	BQ.1.28	CA-CDC-LC0994459	1272	USA: California	2023-01-17
OQ370158	Howard D. et al.	5	BQ.1.28	CA-CDC-QDX45740747	1272	USA: California	2023-01-17
OQ359578	Howard D. et al.	5	BQ.1.28	WA-CDC-UW23011774004	1272	USA: Washington	2023-01-17
OQ408054	Linares-Perdomo O.J.	6	BQ.1.28	UT-UPHL--23020829700	1272	USA	2023-01-17
OQ353885	Howard D. et al.	5	BQ.1.28	NJ-CDC-LC0995910	1272	USA: New Jersey	2023-01-18
OQ382293	Howard D. et al.	5	BQ.1.28	MD-CDC-QDX45863404	1272	USA: Maryland	2023-01-20
OQ364513	Howard D. et al.	5	BQ.1.28	CA-CDC-LC0998370	1272	USA: California	2023-01-21
OQ399338	Howard D. et al.	5	BQ.1.28	CA-CDC-QDX45961886	1272	USA: California	2023-01-21
OQ399366	Howard D. et al.	5	BQ.1.28	CA-CDC-QDX45961777	1272	USA: California	2023-01-21
OQ442562	Finkielstein C.	4	BQ.1.28	VA-VTVAS3-GSC41879	1272	USA: Virginia	2023-01-22
OQ400110	Howard D. et al.	5	BQ.1.28	CA-CDC-QDX45962102	1272	USA: California	2023-01-23
OQ403055	Howard D. et al.	5	BQ.1.28	WA-CDC-UW23012327185	1272	USA: Washington	2023-01-23
OQ508544	Linares-Perdomo O.J.	6	BQ.1.28	UT-UPHL-230217638599	1272	USA	2023-01-23
OQ403751	Howard D. et al.	5	BQ.1.28	CA-CDC-LC0998972	1272	USA: California	2023-01-24
OQ404100	Howard D. et al.	5	BQ.1.28	CA-CDC-LC1000027	1272	USA: California	2023-01-26
OQ431252	Howard D. et al.	5	BQ.1.28	NC-CDC-QDX46178875	1272	USA: North Carolina	2023-01-27
OQ432028	Howard D. et al.	5	BQ.1.28	CA-CDC-LC1004238	1272	USA: California	2023-01-29
OQ431486	Howard D. et al.	5	BQ.1.28	SC-CDC-QDX46178965	1273	USA: South Carolina	2023-01-29
OQ431559	Howard D. et al.	5	FD.4	OH-CDC-QDX46179571	1272	USA: Ohio	2023-01-29
OQ431567	Howard D. et al.	5	BQ.1.28	CA-CDC-QDX46229734	1272	USA: California	2023-01-29
OQ432058	Howard D. et al.	5	BQ.1.28	CA-CDC-LC1004257	1272	USA: California	2023-01-30
OQ432082	Howard D. et al.	5	BQ.1.28	CA-CDC-LC1004352	1272	USA: California	2023-01-30
OQ392576	Howard D. et al.	5	BQ.1.28	WA-CDC-UW23013062978	1272	USA: Washington	2023-01-30
OQ469447	Moline D.R.	9	BQ.1.28	CA-OC-4503	1272	USA	2023-01-30
OQ389922	Roychoudhury P., Greninger A.L.	11	BQ.1.28	WA-UW-23013047739	1272	USA: Washington	2023-01-30
OQ598119	Matzinger S.R. et al.	7	BQ.1.28	CO-CDPHE-2103782776	1272	USA	2023-02-01
OQ550799	Matzinger S.R. et al.	7	BQ.1.28	CO-CDPHE-2103780384	1272	USA	2023-02-01
OQ551470	Tsaknaridis L. Et al.	13	BQ.1.28	OSPHL08213	1272	USA: Oregon	2023-02-03
OQ467311	Howard D. et al.	5	BQ.1.28	TX-CDC-QDX46500535	1272	USA: Texas	2023-02-04
OQ467368	Howard D. et al.	5	BQ.1.28	MD-CDC-QDX46447526	1272	USA: Maryland	2023-02-04
OQ452752	Howard D. et al.	5	BQ.1.28	CA-CDC-QDX46500797	1272	USA: California	2023-02-05
OQ456787	Howard D. et al.	5	BQ.1.28	CA-CDC-VSX-A073684	1272	USA: California	2023-02-06
OQ505331	Howard D. et al.	5	BQ.1.28	PA-CDC-QDX46501689	1272	USA: Pennsylvania	2023-02-06
OQ467999	Howard D. et al.	5	BQ.1.28	CA-CDC-QDX46500997	1272	USA: California	2023-02-06
OQ817102	Domman D. Et al.	3	BQ.1.28	NM-UNM-TRL-039	1272	USA: New Mexico	2023-02-07
OQ508467	Linares-Perdomo O.J.	6	BQ.1.28	UT-UPHL-230217539121	1272	USA	2023-02-09
OQ516415	Howard D. et al.	5	BQ.1.28	CA-CDC-QDX46725134	1272	USA: California	2023-02-10
OQ580300	Howard D. et al.	5	BQ.1.28	IL-CDC-QDX46678953	1272	USA: Illinois	2023-02-11
OQ590365	Howard D. et al.	5	BQ.1.28	GA-CDC-QDX46775299	1272	USA: Georgia	2023-02-13
OQ589183	Howard D. et al.	5	BQ.1.28	WA-CDC-UW23021548060	1272	USA: Washington	2023-02-15
OQ589193	Howard D. et al.	5	BQ.1.28	WA-CDC-UW23021526205	1272	USA: Washington	2023-02-15
OQ590786	Howard D. et al.	5	BQ.1.28	CA-CDC-QDX47042659	1272	USA: California	2023-02-15
OQ590911	Howard D. et al.	5	BQ.1.28	CA-CDC-QDX47042755	1272	USA: California	2023-02-15
OQ578260	Howard D. et al.	5	BQ.1.28	IL-CDC-QDX46946274	1272	USA: Illinois	2023-02-16
OQ631418	Howard D. et al.	5	BQ.1.28	CA-CDC-LC1017596	1272	USA: California	2023-02-16
OQ589248	Howard D. et al.	5	BQ.1.28	WA-CDC-UW23021725936	1272	USA: Washington	2023-02-17
OQ631891	Howard D. et al.	5	BQ.1.28	NM-CDC-LC1018229	1272	USA: New Mexico	2023-02-18
OQ759051	Anzalone A.J. et al.	1	BQ.1.28	NE-NM_L362185737	1272	USA: Nebraska	2023-02-19
OQ631981	Howard D. et al.	5	BQ.1.28	CA-CDC-LC1016596	1272	USA: California	2023-02-19
OQ632171	Howard D. et al.	5	BQ.1.28	CA-CDC-LC1018195	1272	USA: California	2023-02-21
OQ614410	Howard D. et al.	5	BQ.1.28	CA-CDC-LC1021709	1272	USA: California	2023-02-22
OQ822585	Smith E.	12	BQ.1.28	CA-CDPH-6000015137	1272	USA	2023-02-22
OQ650020	Moline D.R., Erwin K.	8	BQ.1.28	CA-SLOPH-C1987	1272	USA	2023-02-23
OQ822657	Smith E.	12	BQ.1.28	CA-CDPH-6000015233	1272	USA	2023-02-26
OQ610794	Howard D. et al.	5	BQ.1.28	MI-CDC-QDX47312596	1272	USA: Michigan	2023-02-27
OQ619196	Howard D. et al.	5	BQ.1.28	WA-CDC-UW23022818031	1272	USA: Washington	2023-02-28
OQ725667	Zidek J.	15	BQ.1.28	AZ-2023-0578	1272	USA: AZ, Maricopa	2023-02-28
OQ654379	Howard D. et al.	5	BQ.1.28	CA-CDC-QDX47594913	1272	USA: California	2023-03-02
OQ651031	Tsaknaridis L. et al.	13	BQ.1.28	OSPHL08324	1272	USA: Oregon	2023-03-02
OQ654829	Howard D. et al.	5	BQ.1.28	CA-CDC-QDX47595031	1272	USA: California	2023-03-03
OQ655335	Howard D. et al.	5	BQ.1.28	CA-CDC-QDX47595066	1272	USA: California	2023-03-03
OQ617532	Tsaknaridis L. et al.	13	BQ.1.28	OSPHL08306	1272	USA: Oregon	2023-03-03
OQ660847	Howard D. et al.	5	BQ.1.28	WI-CDC-LC1026964	1272	USA: Wisconsin	2023-03-06
OQ684132	Howard D. et al.	5	BQ.1.28	AZ-CDC-QDX47696305	1272	USA: Arizona	2023-03-07
OQ661137	Howard D. et al.	5	BQ.1.28	CA-CDC-LC1026944	1272	USA: California	2023-03-08
OQ704867	Howard D. et al.	5	BQ.1.28	NV-CDC-QDX47771571	1272	USA: Nevada	2023-03-09
OQ705227	Howard D. et al.	5	BQ.1.28	CA-CDC-QDX47870471	1272	USA: California	2023-03-11
OQ756537	Tsaknaridis L. et al.	13	BQ.1.28	OSPHL08392	1272	USA: Oregon	2023-03-12
OQ704469	Howard D. et al.	5	BQ.1.28	WA-CDC-UW23031591498	1272	USA: Washington	2023-03-15
OQ713176	Howard D. et al.	5	BQ.1.28	CA-CDC-QDX48094870	1272	USA: California	2023-03-16
OQ728197	Howard D. et al.	5	BQ.1.28	CA-CDC-QDX48192846	1272	USA: California	2023-03-18
OQ699690	Howard D. et al.	5	BQ.1.28	CA-CDC-LC1029464	1272	USA: California	2023-03-19
OQ748747	Howard D. et al.	5	BQ.1.28	OR-CDC-VSX-A065354	1272	USA: Oregon	2023-03-25
*: Numerical code for organizations that have obtained and deposited the SARS.COV-2 sequences in the NCBI Virus database
Number	Organization
1	Nebraska Public Health Laboratory, Department of Pathology and Microbiology
2	Monterey County Public Health Laboratory, Monterey County Health Department
3	University of New Mexico Health Sciences Center, Internal Medicine										isolates with spike gycoprotein N-terminal domain SRWM insert
4	Fralin Biomedical Research Institute, VT-Molecular Diagnostics Laboratory
5	Centers for Disease Control and Prevention, Respiratory Viruses Branch, Division of Viral Diseases
6	Utah Public Health Laboratory Infectious Disease submission group, Utah Public Health Laboratory
7	CDPHE SARS-CoV-2 submissions, Department of Microbiology
8	County of San Luis Obispo Public Health Laboratory submission group, County of San Luis Obispo Public Health Laboratory
9	Orange County Public Health Laboratory submission group, Orange County Public Health Laboratory
10	UW Madison, School of Medicine and Public Health
11	University of Washington, Laboratory Medicine and Pathology
12	California Department of Public Health, IDLB VRDL/COVIDNet
13	Oregon State Public Health Laboratory, Virology and Immunology
14	Arkansas Department of Health, Public Health Laboratory
15	Arizona Department of Health Services (API sub), AMD
