# Supplementary material for: Probable human origin of the SARS-CoV-2 polybasic furin cleavage motif
Source: BMC Genom Data. 2023 Nov 21;24:71. doi: 10.1186/s12863-023-01169-8 (PMC10664542; doi:10.1186/s12863-023-01169-8)
Supplement: Supplementary file 9 — Additional file 9: Table 9S. NCBI human mRNA RefSeq transcripts matching SARS-CoV-2 S gene inserts encoding S protein PRRA-like. [file 12863_2023_1169_MOESM9_ESM.odt]

Table 9S. NCBI human mRNA RefSeq transcripts matching SARS-CoV-2 S gene inserts encoding S protein PRRA-like insetions

Position
Accession
Isolate
Country
Collection_Date
Lenght
Insertion
Coding
Match
T109
UHT93004
MN-CDC-IBX008379942786
USA
2021-12-08
1275
ILWW-113
ATTCTATGGTGG-339
yes

#Query: ATTCTATGGTGG

#Translate: ILWW

#Query*
Transcript
ATTCTATGGTGG-1320
NM_001112706.3 Homo sapiens scinderin (SCIN), transcript variant 1, mRNA
ATTCTATGGTGG-8710
NM_001278650.2 Homo sapiens beta-1,3-galactosyltransferase 5 (B3GALT5), transcript variant 6, mRNA
ATTCTATGGTGG-8941
NM_001356336.2 Homo sapiens beta-1,3-galactosyltransferase 5 (B3GALT5), transcript variant 7, mRNA
ATTCTATGGTGG-8894
NM_001356338.2 Homo sapiens beta-1,3-galactosyltransferase 5 (B3GALT5), transcript variant 8, mRNA
ATTCTATGGTGG-8663
NM_001356339.2 Homo sapiens beta-1,3-galactosyltransferase 5 (B3GALT5), transcript variant 9, mRNA
ATTCTATGGTGG-8849
NM_006057.3 Homo sapiens beta-1,3-galactosyltransferase 5 (B3GALT5), transcript variant 1, mRNA
ATTCTATGGTGG-788
NM_033128.3 Homo sapiens scinderin (SCIN), transcript variant 2, mRNA
ATTCTATGGTGG-8716
NM_033170.3 Homo sapiens beta-1,3-galactosyltransferase 5 (B3GALT5), transcript variant 2, mRNA
ATTCTATGGTGG-8958
NM_033171.3 Homo sapiens beta-1,3-galactosyltransferase 5 (B3GALT5), transcript variant 3, mRNA
ATTCTATGGTGG-8798
NM_033172.3 Homo sapiens beta-1,3-galactosyltransferase 5 (B3GALT5), transcript variant 4, mRNA
ATTCTATGGTGG-2160
NM_182758.4 Homo sapiens WD repeat domain 72 (WDR72), transcript variant 1, mRNA

#Query: CCACCATAGAAT
reverse_complement
#Query
Transcript
CCACCATAGAAT-1863
NM_001292039.2 Homo sapiens mitogen-activated protein kinase 4 (MAPK4), transcript variant 2, mRNA
CCACCATAGAAT-2903
NM_001292040.2 Homo sapiens mitogen-activated protein kinase 4 (MAPK4), transcript variant 3, mRNA
CCACCATAGAAT-2856
NM_001318324.2 Homo sapiens nucleoporin 214 (NUP214), transcript variant 3, mRNA
CCACCATAGAAT-3279
NM_002747.4 Homo sapiens mitogen-activated protein kinase 4 (MAPK4), transcript variant 1, mRNA
CCACCATAGAAT-2886
NM_005085.4 Homo sapiens nucleoporin 214 (NUP214), transcript variant 2, mRNA
CCACCATAGAAT-1158
NM_005198.5 Homo sapiens choline kinase beta (CHKB), mRNA


Position
Accession
Isolate
Country
Collection_Date
Lenght
Insertion
Coding
Match
T299
UHJ33999
MN-CDC-IBX044062862928
USA
2021-12-01
1275
AVPY-301
GCTGTACCCTAT-903
yes

#Query: ATAGGGTACAGC
reverse_complemen
#Query
Transcript
ATAGGGTACAGC-12148
NM_001195641.2 Homo sapiens phospholipase A2 receptor 1 (PLA2R1), transcript variant 3, mRNA
ATAGGGTACAGC-12154
NM_007366.5 Homo sapiens phospholipase A2 receptor 1 (PLA2R1), transcript variant 1, mRNA


Position
Accession
Isolate
Country
Collection_Date
Lenght
Insertion
Coding
Match
V483
UKF78016
UT-UPHL-220202512527
USA
2021-12-29
1279
EVQF-489
GAGGTGCAATTT-1467
yes

#Query: GAGGTGCAATTT

#Translate: EVQF

#Query*
Transcript
GAGGTGCAATTT-6278
NM_003913.5 Homo sapiens pre-mRNA processing factor 4B (PRPF4B), transcript variant 1, mRNA
GAGGTGCAATTT-639
NM_005937.4 Homo sapiens MLLT6, PHD finger containing (MLLT6), mRNA
GAGGTGCAATTT-942
NM_153217.3 Homo sapiens transmembrane protein 174 (TMEM174), mRNA

#Query: AAATTGCACCTC
reverse_complement
#Query*
Transcript
AAATTGCACCTC-1672
NM_001040402.3 Homo sapiens defective in cullin neddylation 1 domain containing 4 (DCUN1D4), transcript variant 1, mRNA
AAATTGCACCTC-1721
NM_001287755.1 Homo sapiens defective in cullin neddylation 1 domain containing 4 (DCUN1D4), transcript variant 3, mRNA
AAATTGCACCTC-1835
NM_001287757.2 Homo sapiens defective in cullin neddylation 1 domain containing 4 (DCUN1D4), transcript variant 4, mRNA
AAATTGCACCTC-11564
NM_024721.5 Homo sapiens zinc finger homeobox 4 (ZFHX4), mRNA


Position*
Accession
Isolate
Country
Collection_Date
Lenght
Insertion
Coding
Match
N679
QSX93802
Pskov-16
Russia
2021-01-18
1268
GIAL-674
GGGATAGCACTT-2022
yes

#Query: GGGATAGCACTT

#Translate: GIAL

#Query
Transcript
GGGATAGCACTT-8037
NM_001080448.3 Homo sapiens EPH receptor A6 (EPHA6), transcript variant 1, mRNA
GGGATAGCACTT-617
NM_033438.4 Homo sapiens SLAM family member 9 (SLAMF9), transcript variant 1, mRNA


#Query: AAGTGCTATCCC
reverse_complement
#Query
Transcript
AAGTGCTATCCC-2286
NM_005963.4 Homo sapiens myosin heavy chain 1 (MYH1), mRNA
